# Supplementary material for: Photon-counting statistics-based support vector machine with multi-mode photon illumination for quantum imaging
Source: Sci Rep. 2022 Oct 5;12:16594. doi: 10.1038/s41598-022-20501-3 (PMC9534992; doi:10.1038/s41598-022-20501-3)
Supplement: Supplementary file 1 — Supplementary Information 1. [file 41598_2022_20501_MOESM1_ESM.zip › Imaging_test_data.csv]

0.000000	0.000000	0	0	0
0.000000	0.000000	523	2896	0
0.000000	0.000000	517	2903	0
0.000000	0.000000	570	2936	0
0.000000	0.000000	525	2923	0
0.000000	0.000000	562	2894	1
0.000000	0.000000	507	2891	0
0.000000	0.000000	529	2836	0
0.000000	0.000000	537	2913	0
0.000000	0.000000	560	2778	1
0.000000	0.000000	530	2819	1
0.000000	0.000000	516	2828	1
0.000000	0.000000	516	2926	0
0.000000	0.000000	556	2862	0
0.000000	0.000000	602	2891	2
0.000000	0.000000	532	2804	0
0.000000	0.000000	492	2851	2
0.000000	0.000000	550	2951	0
0.000000	0.000000	521	2841	0
0.000000	0.000000	532	2834	0
0.000000	0.000000	450	2845	0
0.000000	0.000000	498	2946	1
0.000000	0.000000	494	2930	0
0.000000	0.000000	554	2893	2
0.000000	0.000000	508	2924	3
0.000000	0.000000	561	2837	0
0.000000	0.000000	496	2825	0
0.000000	0.000000	542	2849	1
0.000000	0.000000	530	2840	0
0.000000	0.000000	557	2839	0
0.000000	0.000000	582	2833	0
0.000000	0.000000	527	2955	0
0.000000	0.000000	516	2919	0
0.000000	0.000000	499	2895	2
0.000000	0.000000	540	2911	2
0.000000	0.000000	519	2876	0
0.000000	0.000000	546	2864	0
0.000000	0.000000	467	2891	0
0.000000	0.000000	486	2859	0
0.000000	0.000000	515	2830	0
0.000000	0.000000	496	2863	0
0.000000	0.000000	0	0	0
0.000000	0.000000	532	2841	0
0.000000	0.000000	501	2871	0
0.000000	0.000000	522	2760	0
0.000000	0.000000	518	2857	1
0.000000	0.000000	462	2905	0
0.000000	0.000000	580	2884	0
0.000000	0.000000	532	2845	0
0.000000	0.000000	550	2857	0
0.000000	0.000000	519	2798	0
0.000000	0.000000	480	2904	0
0.000000	0.000000	539	2906	0
0.000000	0.000000	516	2905	0
0.000000	0.000000	557	2842	0
0.000000	0.000000	498	2885	0
0.000000	0.000000	552	2839	0
0.000000	0.000000	564	2836	0
0.000000	0.000000	506	2791	0
0.000000	0.000000	475	2847	1
0.000000	0.000000	528	2704	0
0.000000	0.000000	496	2906	1
0.000000	0.000000	525	2811	0
0.000000	0.000000	510	2869	0
0.000000	0.000000	539	2856	1
0.000000	0.000000	481	2852	1
0.000000	0.000000	529	2846	2
0.000000	0.000000	492	2804	0
0.000000	0.000000	490	2914	0
0.000000	0.000000	543	2868	0
0.000000	0.000000	488	2867	0
0.000000	0.000000	480	2894	0
0.000000	0.000000	480	2841	0
0.000000	0.000000	494	2888	0
0.000000	0.000000	521	2916	0
0.000000	0.000000	498	2934	0
0.000000	0.000000	544	2901	2
0.000000	0.000000	554	2859	0
0.000000	0.000000	518	2922	0
0.000000	0.000000	507	2915	0
0.000000	0.000000	532	2913	1
0.000000	0.000000	550	2931	0
0.000000	0.000000	0	0	0
0.000000	0.000000	564	2979	1
0.000000	0.000000	614	3042	0
0.000000	0.000000	603	2999	0
0.000000	0.000000	548	2906	1
0.000000	0.000000	545	2991	0
0.000000	0.000000	558	2974	0
0.000000	0.000000	521	3028	0
0.000000	0.000000	529	3016	1
0.000000	0.000000	567	2939	0
0.000000	0.000000	583	2941	0
0.000000	0.000000	558	2954	2
0.000000	0.000000	568	2919	0
0.000000	0.000000	561	2992	1
0.000000	0.000000	547	3028	1
0.000000	0.000000	523	2988	2
0.000000	0.000000	559	2995	0
0.000000	0.000000	525	3001	1
0.000000	0.000000	546	2982	0
0.000000	0.000000	550	2966	1
0.000000	0.000000	565	2987	0
0.000000	0.000000	587	2915	0
0.000000	0.000000	554	2979	0
0.000000	0.000000	598	2938	1
0.000000	0.000000	565	2942	0
0.000000	0.000000	555	2942	0
0.000000	0.000000	563	2952	0
0.000000	0.000000	555	2943	0
0.000000	0.000000	526	2939	0
0.000000	0.000000	561	3069	1
0.000000	0.000000	597	3032	0
0.000000	0.000000	544	3072	0
0.000000	0.000000	619	2946	0
0.000000	0.000000	465	2915	1
0.000000	0.000000	519	2997	0
0.000000	0.000000	530	2975	1
0.000000	0.000000	535	2990	1
0.000000	0.000000	549	3072	0
0.000000	0.000000	527	3008	0
0.000000	0.000000	577	3071	1
0.000000	0.000000	497	2967	1
0.000000	0.000000	0	0	0
0.000000	0.000000	529	3017	0
0.000000	0.000000	591	3057	0
0.000000	0.000000	565	2988	2
0.000000	0.000000	573	3005	0
0.000000	0.000000	553	2880	1
0.000000	0.000000	536	3047	0
0.000000	0.000000	547	2916	0
0.000000	0.000000	591	3015	1
0.000000	0.000000	499	2989	0
0.000000	0.000000	564	2942	0
0.000000	0.000000	577	2975	0
0.000000	0.000000	528	2953	0
0.000000	0.000000	584	3029	0
0.000000	0.000000	584	3010	0
0.000000	0.000000	533	2964	1
0.000000	0.000000	507	2988	0
0.000000	0.000000	509	2999	0
0.000000	0.000000	538	2910	0
0.000000	0.000000	540	3047	0
0.000000	0.000000	552	2940	0
0.000000	0.000000	563	2982	0
0.000000	0.000000	550	2926	0
0.000000	0.000000	514	2909	0
0.000000	0.000000	478	2979	0
0.000000	0.000000	537	2944	0
0.000000	0.000000	531	2930	0
0.000000	0.000000	519	2917	0
0.000000	0.000000	547	2910	1
0.000000	0.000000	580	2953	0
0.000000	0.000000	523	2915	0
0.000000	0.000000	585	2896	0
0.000000	0.000000	522	2873	1
0.000000	0.000000	580	2933	0
0.000000	0.000000	554	2943	0
0.000000	0.000000	549	2896	0
0.000000	0.000000	549	2953	1
0.000000	0.000000	524	2886	0
0.000000	0.000000	537	2892	0
0.000000	0.000000	527	2846	0
0.000000	0.000000	531	2892	0
0.000000	0.000000	0	0	0
0.000000	0.000000	571	2955	0
0.000000	0.000000	539	2888	0
0.000000	0.000000	561	2923	0
0.000000	0.000000	532	3008	0
0.000000	0.000000	586	3000	1
0.000000	0.000000	532	2876	1
0.000000	0.000000	512	3001	0
0.000000	0.000000	539	2938	0
0.000000	0.000000	528	2992	0
0.000000	0.000000	578	3005	0
0.000000	0.000000	552	2931	1
0.000000	0.000000	529	2982	0
0.000000	0.000000	518	2965	0
0.000000	0.000000	552	2957	1
0.000000	0.000000	578	2928	0
0.000000	0.000000	546	2975	0
0.000000	0.000000	530	2964	0
0.000000	0.000000	547	3011	0
0.000000	0.000000	550	2918	0
0.000000	0.000000	542	3042	0
0.000000	0.000000	536	2937	3
0.000000	0.000000	570	2975	0
0.000000	0.000000	538	2978	0
0.000000	0.000000	544	2879	0
0.000000	0.000000	559	2974	0
0.000000	0.000000	568	2968	2
0.000000	0.000000	499	2972	1
0.000000	0.000000	547	2974	0
0.000000	0.000000	487	2910	0
0.000000	0.000000	560	3003	1
0.000000	0.000000	554	3006	1
0.000000	0.000000	549	2964	0
0.000000	0.000000	540	2937	0
0.000000	0.000000	589	2990	0
0.000000	0.000000	580	2880	1
0.000000	0.000000	517	2948	1
0.000000	0.000000	584	2976	2
0.000000	0.000000	593	3026	0
0.000000	0.000000	575	2958	0
0.000000	0.000000	526	3017	1
0.000000	0.000000	0	0	0
0.000000	0.000000	548	2892	1
0.000000	0.000000	565	2966	1
0.000000	0.000000	545	2951	0
0.000000	0.000000	571	3021	0
0.000000	0.000000	529	3019	0
0.000000	0.000000	481	3110	0
0.000000	0.000000	567	2994	0
0.000000	0.000000	547	2936	1
0.000000	0.000000	597	3007	0
0.000000	0.000000	507	2887	0
0.000000	0.000000	515	2928	0
0.000000	0.000000	538	2979	0
0.000000	0.000000	640	2936	0
0.000000	0.000000	520	2931	0
0.000000	0.000000	566	2943	0
0.000000	0.000000	573	2964	0
0.000000	0.000000	526	2905	0
0.000000	0.000000	586	2886	0
0.000000	0.000000	585	2921	2
0.000000	0.000000	536	2927	0
0.000000	0.000000	613	2982	0
0.000000	0.000000	523	2912	1
0.000000	0.000000	511	2906	0
0.000000	0.000000	553	2985	2
0.000000	0.000000	588	2939	0
0.000000	0.000000	570	2898	0
0.000000	0.000000	570	2943	0
0.000000	0.000000	510	2911	0
0.000000	0.000000	620	2918	0
0.000000	0.000000	544	2923	0
0.000000	0.000000	624	2922	1
0.000000	0.000000	568	2922	0
0.000000	0.000000	557	2889	2
0.000000	0.000000	588	3017	0
0.000000	0.000000	572	3019	1
0.000000	0.000000	574	2918	1
0.000000	0.000000	539	3021	0
0.000000	0.000000	526	2936	1
0.000000	0.000000	533	2911	0
0.000000	0.000000	496	2900	0
0.000000	0.000000	0	0	0
0.000000	0.000000	573	2990	0
0.000000	0.000000	500	2891	1
0.000000	0.000000	521	2900	0
0.000000	0.000000	542	2957	0
0.000000	0.000000	506	2979	0
0.000000	0.000000	580	3050	0
0.000000	0.000000	552	2922	0
0.000000	0.000000	567	2890	0
0.000000	0.000000	552	3047	0
0.000000	0.000000	599	2976	0
0.000000	0.000000	537	3005	3
0.000000	0.000000	604	2902	1
0.000000	0.000000	496	2966	0
0.000000	0.000000	526	2967	0
0.000000	0.000000	503	2886	0
0.000000	0.000000	541	2944	0
0.000000	0.000000	536	2993	0
0.000000	0.000000	573	2946	0
0.000000	0.000000	545	2925	0
0.000000	0.000000	532	2987	0
0.000000	0.000000	538	2926	0
0.000000	0.000000	509	2991	2
0.000000	0.000000	552	2918	1
0.000000	0.000000	592	2906	1
0.000000	0.000000	493	2906	1
0.000000	0.000000	513	2961	2
0.000000	0.000000	589	2958	0
0.000000	0.000000	564	2929	0
0.000000	0.000000	527	2970	0
0.000000	0.000000	514	2980	0
0.000000	0.000000	587	3015	0
0.000000	0.000000	543	3005	0
0.000000	0.000000	537	3000	3
0.000000	0.000000	595	2975	1
0.000000	0.000000	544	2895	0
0.000000	0.000000	606	2931	1
0.000000	0.000000	555	2927	0
0.000000	0.000000	542	2989	0
0.000000	0.000000	537	2895	0
0.000000	0.000000	505	2903	0
0.000000	0.000000	0	0	0
0.000000	0.000000	531	2884	0
0.000000	0.000000	485	2946	0
0.000000	0.000000	609	2917	1
0.000000	0.000000	578	3037	2
0.000000	0.000000	529	2967	0
0.000000	0.000000	593	3015	2
0.000000	0.000000	528	2987	0
0.000000	0.000000	543	2991	3
0.000000	0.000000	573	2944	2
0.000000	0.000000	526	3009	0
0.000000	0.000000	610	2942	0
0.000000	0.000000	571	2956	0
0.000000	0.000000	583	2931	3
0.000000	0.000000	609	2900	0
0.000000	0.000000	510	2942	0
0.000000	0.000000	598	3006	2
0.000000	0.000000	564	2902	0
0.000000	0.000000	516	2928	2
0.000000	0.000000	570	2940	0
0.000000	0.000000	567	2979	0
0.000000	0.000000	593	2916	0
0.000000	0.000000	506	2891	2
0.000000	0.000000	585	2882	1
0.000000	0.000000	531	2861	1
0.000000	0.000000	591	2863	0
0.000000	0.000000	591	2950	0
0.000000	0.000000	554	3025	0
0.000000	0.000000	554	2864	0
0.000000	0.000000	536	2995	0
0.000000	0.000000	535	2961	0
0.000000	0.000000	534	2955	0
0.000000	0.000000	562	2919	0
0.000000	0.000000	506	2932	0
0.000000	0.000000	522	2959	0
0.000000	0.000000	532	2898	0
0.000000	0.000000	540	2977	0
0.000000	0.000000	589	2960	2
0.000000	0.000000	560	2994	0
0.000000	0.000000	573	2933	0
0.000000	0.000000	571	2994	1
0.000000	0.000000	0	0	0
0.000000	0.000000	482	2962	0
0.000000	0.000000	548	2947	0
0.000000	0.000000	557	2943	0
0.000000	0.000000	537	2898	0
0.000000	0.000000	537	2950	2
0.000000	0.000000	584	2937	1
0.000000	0.000000	539	3004	0
0.000000	0.000000	564	2969	1
0.000000	0.000000	513	2988	0
0.000000	0.000000	502	2962	0
0.000000	0.000000	594	2970	1
0.000000	0.000000	554	2973	2
0.000000	0.000000	515	2948	0
0.000000	0.000000	575	2981	0
0.000000	0.000000	585	3020	0
0.000000	0.000000	620	2860	0
0.000000	0.000000	598	2931	0
0.000000	0.000000	524	2877	2
0.000000	0.000000	548	2939	1
0.000000	0.000000	596	2983	1
0.000000	0.000000	529	3089	0
0.000000	0.000000	495	2925	0
0.000000	0.000000	514	2991	0
0.000000	0.000000	610	2923	0
0.000000	0.000000	494	2991	0
0.000000	0.000000	566	2956	0
0.000000	0.000000	595	2932	0
0.000000	0.000000	554	2994	0
0.000000	0.000000	609	2973	1
0.000000	0.000000	563	2920	0
0.000000	0.000000	557	2990	0
0.000000	0.000000	543	2902	0
0.000000	0.000000	560	3059	1
0.000000	0.000000	558	2910	1
0.000000	0.000000	573	2959	1
0.000000	0.000000	537	2910	0
0.000000	0.000000	593	2944	0
0.000000	0.000000	538	2891	0
0.000000	0.000000	604	2978	2
0.000000	0.000000	530	2939	0
0.000000	0.000000	0	0	0
0.000000	0.000000	538	2877	0
0.000000	0.000000	596	2918	0
0.000000	0.000000	539	2913	1
0.000000	0.000000	612	2917	0
0.000000	0.000000	559	2885	0
0.000000	0.000000	506	2875	0
0.000000	0.000000	571	2922	0
0.000000	0.000000	534	2990	1
0.000000	0.000000	537	2922	2
0.000000	0.000000	498	2932	0
0.000000	0.000000	486	2906	1
0.000000	0.000000	586	2954	1
0.000000	0.000000	542	2848	0
0.000000	0.000000	544	3033	0
0.000000	0.000000	632	3001	0
0.000000	0.000000	563	2961	0
0.000000	0.000000	642	2996	0
0.000000	0.000000	544	2911	2
0.000000	0.000000	587	2918	1
0.000000	0.000000	514	2966	0
0.000000	0.000000	513	2981	0
0.000000	0.000000	609	3020	0
0.000000	0.000000	572	2940	0
0.000000	0.000000	582	3075	1
0.000000	0.000000	540	2933	0
0.000000	0.000000	503	2973	0
0.000000	0.000000	537	2986	0
0.000000	0.000000	519	2959	0
0.000000	0.000000	578	3013	0
0.000000	0.000000	535	2935	1
0.000000	0.000000	546	2928	0
0.000000	0.000000	525	2879	1
0.000000	0.000000	563	2928	0
0.000000	0.000000	587	2924	0
0.000000	0.000000	565	2933	0
0.000000	0.000000	526	2880	0
0.000000	0.000000	526	2976	0
0.000000	0.000000	537	2949	1
0.000000	0.000000	555	2972	0
0.000000	0.000000	507	2876	0
0.000000	0.000000	0	0	0
0.000000	0.000000	565	2922	2
0.000000	0.000000	533	2944	1
0.000000	0.000000	585	2960	2
0.000000	0.000000	565	2962	0
0.000000	0.000000	527	2845	1
0.000000	0.000000	546	3021	1
0.000000	0.000000	522	2878	0
0.000000	0.000000	521	3031	0
0.000000	0.000000	544	2951	0
0.000000	0.000000	523	2924	0
0.000000	0.000000	577	3013	1
0.000000	0.000000	508	2958	0
0.000000	0.000000	521	2872	0
0.000000	0.000000	592	2931	1
0.000000	0.000000	530	3016	0
0.000000	0.000000	542	2901	0
0.000000	0.000000	551	3000	0
0.000000	0.000000	535	2898	0
0.000000	0.000000	572	2987	0
0.000000	0.000000	478	2964	0
0.000000	0.000000	458	3012	0
0.000000	0.000000	515	2946	0
0.000000	0.000000	507	2988	0
0.000000	0.000000	477	2964	0
0.000000	0.000000	574	2978	0
0.000000	0.000000	578	2944	0
0.000000	0.000000	573	2925	0
0.000000	0.000000	512	2962	1
0.000000	0.000000	568	2913	0
0.000000	0.000000	541	3020	0
0.000000	0.000000	561	3034	0
0.000000	0.000000	572	2964	0
0.000000	0.000000	566	2932	1
0.000000	0.000000	523	2928	0
0.000000	0.000000	531	2967	0
0.000000	0.000000	521	2954	0
0.000000	0.000000	536	2990	0
0.000000	0.000000	561	3036	0
0.000000	0.000000	569	2952	0
0.000000	0.000000	557	2960	0
0.000000	0.000000	0	0	0
0.000000	0.000000	539	2944	0
0.000000	0.000000	529	2953	2
0.000000	0.000000	483	2961	1
0.000000	0.000000	539	2922	1
0.000000	0.000000	493	2951	0
0.000000	0.000000	516	2978	1
0.000000	0.000000	529	2946	0
0.000000	0.000000	535	2997	0
0.000000	0.000000	536	2979	0
0.000000	0.000000	566	2934	0
0.000000	0.000000	600	2911	0
0.000000	0.000000	556	2963	1
0.000000	0.000000	542	3021	0
0.000000	0.000000	487	2938	0
0.000000	0.000000	612	3010	0
0.000000	0.000000	597	2965	0
0.000000	0.000000	509	2976	1
0.000000	0.000000	555	3022	0
0.000000	0.000000	562	2895	1
0.000000	0.000000	574	3071	0
0.000000	0.000000	561	3050	1
0.000000	0.000000	498	2942	1
0.000000	0.000000	488	3004	0
0.000000	0.000000	539	2922	0
0.000000	0.000000	504	2944	0
0.000000	0.000000	604	2954	0
0.000000	0.000000	543	2919	0
0.000000	0.000000	519	2968	0
0.000000	0.000000	593	2994	0
0.000000	0.000000	565	3008	0
0.000000	0.000000	558	2996	0
0.000000	0.000000	542	2973	0
0.000000	0.000000	553	2876	1
0.000000	0.000000	564	2976	0
0.000000	0.000000	531	2929	1
0.000000	0.000000	583	2909	0
0.000000	0.000000	586	2884	0
0.000000	0.000000	570	2872	0
0.000000	0.000000	527	2912	0
0.000000	0.000000	570	2877	3
0.000000	0.000000	0	0	0
0.000000	0.000000	513	2915	1
0.000000	0.000000	538	2962	0
0.000000	0.000000	516	2904	0
0.000000	0.000000	544	2946	0
0.000000	0.000000	519	3013	2
0.000000	0.000000	531	2924	2
0.000000	0.000000	549	2942	0
0.000000	0.000000	543	2903	0
0.000000	0.000000	592	2933	2
0.000000	0.000000	518	2921	0
0.000000	0.000000	578	2908	2
0.000000	0.000000	529	2979	0
0.000000	0.000000	544	2935	0
0.000000	0.000000	531	2907	2
0.000000	0.000000	539	2911	1
0.000000	0.000000	577	3020	0
0.000000	0.000000	536	2969	0
0.000000	0.000000	528	2961	1
0.000000	0.000000	505	2909	0
0.000000	0.000000	500	2943	0
0.000000	0.000000	525	2992	0
0.000000	0.000000	557	2947	1
0.000000	0.000000	544	2954	1
0.000000	0.000000	525	2953	0
0.000000	0.000000	522	2870	0
0.000000	0.000000	569	2934	0
0.000000	0.000000	543	2926	0
0.000000	0.000000	539	2931	1
0.000000	0.000000	496	2938	0
0.000000	0.000000	577	2904	0
0.000000	0.000000	587	2963	0
0.000000	0.000000	553	2935	2
0.000000	0.000000	523	2956	0
0.000000	0.000000	539	2961	1
0.000000	0.000000	556	2989	0
0.000000	0.000000	483	2921	0
0.000000	0.000000	534	2981	0
0.000000	0.000000	550	3014	1
0.000000	0.000000	538	2988	2
0.000000	0.000000	567	2959	0
0.000000	0.000000	0	0	0
0.000000	0.000000	583	2907	1
0.000000	0.000000	602	2985	0
0.000000	0.000000	533	2967	3
0.000000	0.000000	585	2966	1
0.000000	0.000000	568	2955	1
0.000000	0.000000	509	2985	0
0.000000	0.000000	597	2913	3
0.000000	0.000000	574	2900	0
0.000000	0.000000	534	2934	1
0.000000	0.000000	499	2878	0
0.000000	0.000000	558	2927	0
0.000000	0.000000	517	2962	0
0.000000	0.000000	574	2957	0
0.000000	0.000000	554	2949	0
0.000000	0.000000	556	3024	0
0.000000	0.000000	555	2901	2
0.000000	0.000000	532	2941	2
0.000000	0.000000	566	2903	0
0.000000	0.000000	581	3014	0
0.000000	0.000000	551	2921	1
0.000000	0.000000	575	2931	1
0.000000	0.000000	532	2901	0
0.000000	0.000000	504	2888	0
0.000000	0.000000	558	2892	0
0.000000	0.000000	530	2934	2
0.000000	0.000000	581	2959	0
0.000000	0.000000	547	2907	1
0.000000	0.000000	662	2997	0
0.000000	0.000000	584	2882	3
0.000000	0.000000	596	3031	0
0.000000	0.000000	533	3048	0
0.000000	0.000000	540	2920	1
0.000000	0.000000	537	3005	0
0.000000	0.000000	532	2950	1
0.000000	0.000000	584	2921	0
0.000000	0.000000	558	2949	0
0.000000	0.000000	523	2910	0
0.000000	0.000000	529	2890	0
0.000000	0.000000	539	2937	0
0.000000	0.000000	557	2928	0
0.000000	0.000000	0	0	0
0.000000	0.000000	515	2997	0
0.000000	0.000000	528	2940	0
0.000000	0.000000	528	2901	0
0.000000	0.000000	574	2933	3
0.000000	0.000000	511	2963	0
0.000000	0.000000	538	2983	0
0.000000	0.000000	501	2945	0
0.000000	0.000000	550	2991	0
0.000000	0.000000	554	2930	0
0.000000	0.000000	565	2997	0
0.000000	0.000000	538	2901	1
0.000000	0.000000	555	3034	0
0.000000	0.000000	570	2984	0
0.000000	0.000000	513	2979	1
0.000000	0.000000	550	3019	0
0.000000	0.000000	520	2958	0
0.000000	0.000000	533	3037	2
0.000000	0.000000	539	2965	0
0.000000	0.000000	515	3068	0
0.000000	0.000000	564	2933	0
0.000000	0.000000	556	3036	0
0.000000	0.000000	537	2971	0
0.000000	0.000000	597	2926	0
0.000000	0.000000	543	2894	2
0.000000	0.000000	536	3007	1
0.000000	0.000000	552	3023	2
0.000000	0.000000	575	2985	1
0.000000	0.000000	602	2973	3
0.000000	0.000000	547	2963	1
0.000000	0.000000	545	2952	0
0.000000	0.000000	558	2907	0
0.000000	0.000000	564	2895	2
0.000000	0.000000	579	2939	0
0.000000	0.000000	571	2976	0
0.000000	0.000000	520	2966	0
0.000000	0.000000	547	2924	0
0.000000	0.000000	515	2979	1
0.000000	0.000000	508	2977	0
0.000000	0.000000	557	2943	0
0.000000	0.000000	541	2957	0
0.000000	0.000000	0	0	0
0.000000	0.000000	561	2934	0
0.000000	0.000000	574	2910	0
0.000000	0.000000	577	2967	0
0.000000	0.000000	549	3031	0
0.000000	0.000000	544	2966	1
0.000000	0.000000	562	2887	1
0.000000	0.000000	519	2962	1
0.000000	0.000000	569	2894	0
0.000000	0.000000	524	2911	1
0.000000	0.000000	551	2964	2
0.000000	0.000000	584	2956	1
0.000000	0.000000	555	2895	0
0.000000	0.000000	564	2970	0
0.000000	0.000000	478	2922	0
0.000000	0.000000	534	2945	0
0.000000	0.000000	543	2910	0
0.000000	0.000000	513	2905	0
0.000000	0.000000	568	2947	0
0.000000	0.000000	463	3003	0
0.000000	0.000000	574	2910	0
0.000000	0.000000	595	2906	1
0.000000	0.000000	556	2967	0
0.000000	0.000000	540	2973	0
0.000000	0.000000	492	2929	1
0.000000	0.000000	530	2942	1
0.000000	0.000000	545	2956	0
0.000000	0.000000	543	2913	0
0.000000	0.000000	487	2972	0
0.000000	0.000000	534	2989	0
0.000000	0.000000	561	2937	0
0.000000	0.000000	524	2968	0
0.000000	0.000000	537	2976	0
0.000000	0.000000	552	2922	0
0.000000	0.000000	590	2985	1
0.000000	0.000000	560	2945	0
0.000000	0.000000	599	2937	0
0.000000	0.000000	544	2974	0
0.000000	0.000000	526	3000	0
0.000000	0.000000	522	3008	2
0.000000	0.000000	546	2907	1
0.000000	0.000000	0	0	0
0.000000	0.000000	631	3018	1
0.000000	0.000000	531	3052	1
0.000000	0.000000	546	2946	0
0.000000	0.000000	563	2991	0
0.000000	0.000000	512	2990	2
0.000000	0.000000	534	2956	0
0.000000	0.000000	597	2934	1
0.000000	0.000000	514	2935	0
0.000000	0.000000	547	2961	0
0.000000	0.000000	511	3023	0
0.000000	0.000000	572	2957	0
0.000000	0.000000	536	2969	0
0.000000	0.000000	486	2916	0
0.000000	0.000000	530	2891	0
0.000000	0.000000	503	2848	0
0.000000	0.000000	515	2956	0
0.000000	0.000000	519	2863	1
0.000000	0.000000	517	2932	0
0.000000	0.000000	577	2890	0
0.000000	0.000000	539	2894	0
0.000000	0.000000	503	2986	0
0.000000	0.000000	474	3023	0
0.000000	0.000000	526	3004	2
0.000000	0.000000	551	2983	0
0.000000	0.000000	514	2872	1
0.000000	0.000000	534	2952	0
0.000000	0.000000	535	2991	0
0.000000	0.000000	503	2939	2
0.000000	0.000000	508	2997	0
0.000000	0.000000	524	3003	0
0.000000	0.000000	480	2966	3
0.000000	0.000000	528	2978	0
0.000000	0.000000	476	2949	0
0.000000	0.000000	540	2974	0
0.000000	0.000000	559	2933	0
0.000000	0.000000	523	3021	0
0.000000	0.000000	521	2936	0
0.000000	0.000000	534	2954	1
0.000000	0.000000	605	2894	1
0.000000	0.000000	549	2987	1
0.000000	0.000000	0	0	0
0.000000	0.000000	575	2974	2
0.000000	0.000000	554	2839	0
0.000000	0.000000	543	2943	0
0.000000	0.000000	573	2983	0
0.000000	0.000000	494	2940	0
0.000000	0.000000	517	2955	0
0.000000	0.000000	556	2902	0
0.000000	0.000000	577	2949	0
0.000000	0.000000	514	2993	1
0.000000	0.000000	552	2916	0
0.000000	0.000000	590	2955	1
0.000000	0.000000	540	2961	0
0.000000	0.000000	554	2937	0
0.000000	0.000000	569	2903	1
0.000000	0.000000	579	2963	1
0.000000	0.000000	578	2868	1
0.000000	0.000000	536	2998	1
0.000000	0.000000	597	3012	0
0.000000	0.000000	534	2905	0
0.000000	0.000000	547	2962	1
0.000000	0.000000	526	2979	1
0.000000	0.000000	579	2974	0
0.000000	0.000000	585	2981	2
0.000000	0.000000	523	2937	0
0.000000	0.000000	518	2945	0
0.000000	0.000000	568	2949	0
0.000000	0.000000	531	2961	0
0.000000	0.000000	528	2967	2
0.000000	0.000000	533	2976	1
0.000000	0.000000	506	2968	0
0.000000	0.000000	509	2923	1
0.000000	0.000000	574	2864	0
0.000000	0.000000	513	2938	0
0.000000	0.000000	567	2886	0
0.000000	0.000000	611	2952	0
0.000000	0.000000	492	2963	1
0.000000	0.000000	539	2997	1
0.000000	0.000000	536	2911	0
0.000000	0.000000	579	2984	0
0.000000	0.000000	553	2910	0
0.000000	0.000000	0	0	0
0.000000	0.000000	563	3001	0
0.000000	0.000000	554	2968	0
0.000000	0.000000	482	3021	0
0.000000	0.000000	564	2958	0
0.000000	0.000000	533	2936	0
0.000000	0.000000	539	2937	0
0.000000	0.000000	576	3031	0
0.000000	0.000000	514	2979	0
0.000000	0.000000	561	2954	0
0.000000	0.000000	488	3103	0
0.000000	0.000000	505	2994	0
0.000000	0.000000	546	3028	0
0.000000	0.000000	512	2947	2
0.000000	0.000000	537	2958	0
0.000000	0.000000	515	3032	1
0.000000	0.000000	543	3008	0
0.000000	0.000000	540	2953	0
0.000000	0.000000	557	2970	1
0.000000	0.000000	544	2933	0
0.000000	0.000000	541	2909	1
0.000000	0.000000	530	2942	1
0.000000	0.000000	483	2959	0
0.000000	0.000000	576	2977	1
0.000000	0.000000	514	2915	0
0.000000	0.000000	500	2896	0
0.000000	0.000000	540	2864	1
0.000000	0.000000	540	2881	0
0.000000	0.000000	519	2953	0
0.000000	0.000000	545	2918	1
0.000000	0.000000	546	2883	1
0.000000	0.000000	557	2926	0
0.000000	0.000000	540	2963	0
0.000000	0.000000	562	2891	0
0.000000	0.000000	522	2969	0
0.000000	0.000000	534	2963	0
0.000000	0.000000	560	2950	0
0.000000	0.000000	559	2975	2
0.000000	0.000000	595	2937	1
0.000000	0.000000	561	3022	2
0.000000	0.000000	527	3013	0
0.000000	0.000000	0	0	0
0.000000	0.000000	532	2964	0
0.000000	0.000000	557	2993	0
0.000000	0.000000	505	2881	0
0.000000	0.000000	547	3016	0
0.000000	0.000000	644	2940	0
0.000000	0.000000	530	2962	1
0.000000	0.000000	550	2956	0
0.000000	0.000000	516	2958	4
0.000000	0.000000	547	2973	0
0.000000	0.000000	533	2934	0
0.000000	0.000000	538	2903	0
0.000000	0.000000	532	3045	0
0.000000	0.000000	560	2941	2
0.000000	0.000000	467	2976	0
0.000000	0.000000	556	2927	0
0.000000	0.000000	520	2921	0
0.000000	0.000000	561	2967	0
0.000000	0.000000	563	2954	3
0.000000	0.000000	528	3034	0
0.000000	0.000000	527	3028	0
0.000000	0.000000	556	2950	2
0.000000	0.000000	545	3029	0
0.000000	0.000000	508	2946	0
0.000000	0.000000	529	3036	0
0.000000	0.000000	523	3004	0
0.000000	0.000000	534	3015	0
0.000000	0.000000	585	3001	0
0.000000	0.000000	568	2977	0
0.000000	0.000000	491	3028	0
0.000000	0.000000	585	2982	0
0.000000	0.000000	525	2989	3
0.000000	0.000000	489	2968	2
0.000000	0.000000	517	2955	0
0.000000	0.000000	569	2859	0
0.000000	0.000000	526	2965	0
0.000000	0.000000	504	2966	0
0.000000	0.000000	530	3007	1
0.000000	0.000000	558	2943	0
0.000000	0.000000	528	2957	0
0.000000	0.000000	567	2960	0
0.000000	0.000000	0	0	0
0.000000	0.000000	551	2914	0
0.000000	0.000000	567	2908	1
0.000000	0.000000	532	2941	0
0.000000	0.000000	552	2965	0
0.000000	0.000000	564	2889	0
0.000000	0.000000	553	2885	1
0.000000	0.000000	514	2930	0
0.000000	0.000000	572	2981	2
0.000000	0.000000	529	2877	1
0.000000	0.000000	557	2929	0
0.000000	0.000000	581	2977	0
0.000000	0.000000	538	2924	0
0.000000	0.000000	539	2953	0
0.000000	0.000000	539	2910	0
0.000000	0.000000	575	3003	0
0.000000	0.000000	489	2887	0
0.000000	0.000000	585	2868	0
0.000000	0.000000	512	2961	0
0.000000	0.000000	542	2983	0
0.000000	0.000000	603	2973	1
0.000000	0.000000	529	2912	0
0.000000	0.000000	536	2961	2
0.000000	0.000000	545	2928	0
0.000000	0.000000	559	2969	0
0.000000	0.000000	543	2910	0
0.000000	0.000000	594	2867	0
0.000000	0.000000	550	2996	0
0.000000	0.000000	544	3012	1
0.000000	0.000000	605	2962	2
0.000000	0.000000	572	2924	0
0.000000	0.000000	592	3057	1
0.000000	0.000000	545	2981	2
0.000000	0.000000	566	2939	1
0.000000	0.000000	587	2930	0
0.000000	0.000000	554	2961	1
0.000000	0.000000	550	2937	1
0.000000	0.000000	533	2957	0
0.000000	0.000000	593	2991	0
0.000000	0.000000	572	2929	1
0.000000	0.000000	559	2990	0
0.000000	0.000000	0	0	0
0.000000	0.000000	520	2929	0
0.000000	0.000000	569	2895	0
0.000000	0.000000	573	2992	2
0.000000	0.000000	558	2922	1
0.000000	0.000000	539	2848	0
0.000000	0.000000	574	2970	0
0.000000	0.000000	599	2958	0
0.000000	0.000000	575	2907	0
0.000000	0.000000	540	3017	0
0.000000	0.000000	537	2970	1
0.000000	0.000000	575	2864	0
0.000000	0.000000	548	2911	0
0.000000	0.000000	529	2984	0
0.000000	0.000000	541	2919	0
0.000000	0.000000	598	2983	0
0.000000	0.000000	549	2950	4
0.000000	0.000000	516	2900	0
0.000000	0.000000	576	2912	0
0.000000	0.000000	573	2899	1
0.000000	0.000000	554	2952	0
0.000000	0.000000	527	2903	0
0.000000	0.000000	508	3017	0
0.000000	0.000000	551	2942	1
0.000000	0.000000	598	2994	0
0.000000	0.000000	510	2966	0
0.000000	0.000000	519	2995	2
0.000000	0.000000	515	2981	0
0.000000	0.000000	514	3016	0
0.000000	0.000000	563	2959	0
0.000000	0.000000	525	3035	0
0.000000	0.000000	516	2973	0
0.000000	0.000000	559	2981	0
0.000000	0.000000	465	3071	0
0.000000	0.000000	541	3007	0
0.000000	0.000000	514	2966	0
0.000000	0.000000	542	3002	2
0.000000	0.000000	586	2977	0
0.000000	0.000000	553	3003	0
0.000000	0.000000	556	2938	0
0.000000	0.000000	537	2872	0
0.000000	0.000000	0	0	0
0.000000	0.000000	506	2929	0
0.000000	0.000000	545	3020	0
0.000000	0.000000	511	2921	1
0.000000	0.000000	547	2905	1
0.000000	0.000000	553	2917	2
0.000000	0.000000	573	2934	0
0.000000	0.000000	506	2984	1
0.000000	0.000000	556	2914	1
0.000000	0.000000	526	2947	1
0.000000	0.000000	555	2947	0
0.000000	0.000000	549	2942	0
0.000000	0.000000	543	2965	0
0.000000	0.000000	512	2933	0
0.000000	0.000000	537	2975	0
0.000000	0.000000	553	2847	2
0.000000	0.000000	553	2906	0
0.000000	0.000000	527	2964	0
0.000000	0.000000	540	2953	0
0.000000	0.000000	530	2886	0
0.000000	0.000000	592	2936	0
0.000000	0.000000	506	2927	0
0.000000	0.000000	598	2996	0
0.000000	0.000000	522	2956	0
0.000000	0.000000	520	2992	2
0.000000	0.000000	565	3006	0
0.000000	0.000000	570	2968	0
0.000000	0.000000	533	2995	0
0.000000	0.000000	538	2944	0
0.000000	0.000000	528	2895	0
0.000000	0.000000	549	2890	0
0.000000	0.000000	549	2912	0
0.000000	0.000000	610	2955	1
0.000000	0.000000	479	2887	0
0.000000	0.000000	527	2887	0
0.000000	0.000000	550	2953	0
0.000000	0.000000	483	2928	1
0.000000	0.000000	521	2918	0
0.000000	0.000000	519	2964	0
0.000000	0.000000	570	2892	1
0.000000	0.000000	539	2961	0
0.000000	0.000000	0	0	0
0.000000	0.000000	523	2974	1
0.000000	0.000000	527	2898	0
0.000000	0.000000	551	3007	2
0.000000	0.000000	541	2904	1
0.000000	0.000000	562	2898	1
0.000000	0.000000	508	2977	1
0.000000	0.000000	543	2950	0
0.000000	0.000000	554	2918	0
0.000000	0.000000	620	2993	0
0.000000	0.000000	512	2915	0
0.000000	0.000000	567	2962	0
0.000000	0.000000	544	2985	0
0.000000	0.000000	540	2923	0
0.000000	0.000000	556	2927	0
0.000000	0.000000	526	2913	0
0.000000	0.000000	546	2998	0
0.000000	0.000000	562	3027	0
0.000000	0.000000	577	2982	0
0.000000	0.000000	593	2949	0
0.000000	0.000000	522	2955	1
0.000000	0.000000	533	3001	0
0.000000	0.000000	540	2898	0
0.000000	0.000000	538	2912	0
0.000000	0.000000	537	2947	0
0.000000	0.000000	519	3025	0
0.000000	0.000000	499	2946	0
0.000000	0.000000	576	3071	0
0.000000	0.000000	584	2988	0
0.000000	0.000000	550	2949	2
0.000000	0.000000	574	2941	0
0.000000	0.000000	493	2966	0
0.000000	0.000000	586	2981	0
0.000000	0.000000	526	3020	0
0.000000	0.000000	479	3041	0
0.000000	0.000000	526	2927	1
0.000000	0.000000	568	2945	1
0.000000	0.000000	541	2969	0
0.000000	0.000000	589	2955	0
0.000000	0.000000	586	2861	0
0.000000	0.000000	554	2869	2
0.000000	0.000000	0	0	0
0.000000	0.000000	531	2876	0
0.000000	0.000000	540	2861	0
0.000000	0.000000	512	2938	0
0.000000	0.000000	551	2866	1
0.000000	0.000000	578	2943	0
0.000000	0.000000	543	2934	0
0.000000	0.000000	540	2905	1
0.000000	0.000000	530	3033	1
0.000000	0.000000	537	2965	0
0.000000	0.000000	503	2996	0
0.000000	0.000000	567	2984	0
0.000000	0.000000	501	2930	3
0.000000	0.000000	589	2974	0
0.000000	0.000000	550	2997	0
0.000000	0.000000	521	2935	0
0.140000	0.000000	0	0	0
0.140000	0.000000	555	2951	0
0.140000	0.000000	598	3001	1
0.140000	0.000000	525	2970	1
0.140000	0.000000	552	2949	0
0.140000	0.000000	570	2943	0
0.140000	0.000000	530	2920	0
0.140000	0.000000	541	2939	1
0.140000	0.000000	533	2886	0
0.140000	0.000000	568	2964	0
0.140000	0.000000	527	3029	0
0.140000	0.000000	608	3002	2
0.140000	0.000000	560	2978	0
0.140000	0.000000	547	2907	0
0.140000	0.000000	565	2979	0
0.140000	0.000000	562	3070	0
0.140000	0.000000	557	2964	0
0.140000	0.000000	541	2987	1
0.140000	0.000000	496	2997	0
0.140000	0.000000	534	2974	0
0.140000	0.000000	539	2947	0
0.140000	0.000000	548	2887	0
0.140000	0.000000	534	2912	0
0.140000	0.000000	569	2967	0
0.140000	0.000000	553	2921	0
0.140000	0.000000	572	3021	1
0.140000	0.000000	613	2923	0
0.140000	0.000000	546	3014	0
0.140000	0.000000	500	2937	0
0.140000	0.000000	538	2948	0
0.140000	0.000000	529	3026	0
0.140000	0.000000	605	2948	0
0.140000	0.000000	563	3020	0
0.140000	0.000000	543	2931	0
0.140000	0.000000	544	3012	0
0.140000	0.000000	581	3042	0
0.140000	0.000000	562	2991	0
0.140000	0.000000	501	3049	0
0.140000	0.000000	566	2991	0
0.140000	0.000000	516	3008	0
0.140000	0.000000	508	2968	0
0.140000	0.000000	0	0	0
0.140000	0.000000	549	3031	2
0.140000	0.000000	578	2934	0
0.140000	0.000000	569	2971	0
0.140000	0.000000	562	2987	0
0.140000	0.000000	524	3001	2
0.140000	0.000000	575	2905	0
0.140000	0.000000	561	3042	0
0.140000	0.000000	546	2878	0
0.140000	0.000000	514	3053	0
0.140000	0.000000	559	3060	2
0.140000	0.000000	504	3021	0
0.140000	0.000000	604	3038	0
0.140000	0.000000	543	3002	5
0.140000	0.000000	536	2957	1
0.140000	0.000000	517	3028	0
0.140000	0.000000	605	3052	3
0.140000	0.000000	564	2978	0
0.140000	0.000000	554	2916	0
0.140000	0.000000	544	2877	0
0.140000	0.000000	550	2892	0
0.140000	0.000000	555	2939	2
0.140000	0.000000	549	2925	0
0.140000	0.000000	513	2929	0
0.140000	0.000000	507	2844	0
0.140000	0.000000	586	2894	0
0.140000	0.000000	589	2889	0
0.140000	0.000000	543	2917	0
0.140000	0.000000	509	2960	0
0.140000	0.000000	589	2995	0
0.140000	0.000000	564	2968	0
0.140000	0.000000	517	2854	0
0.140000	0.000000	558	2963	0
0.140000	0.000000	602	3011	1
0.140000	0.000000	558	3059	1
0.140000	0.000000	565	2996	0
0.140000	0.000000	485	3044	1
0.140000	0.000000	531	2961	0
0.140000	0.000000	552	3027	1
0.140000	0.000000	551	2927	0
0.140000	0.000000	540	2977	0
0.140000	0.000000	0	0	0
0.140000	0.000000	505	2997	1
0.140000	0.000000	569	3032	0
0.140000	0.000000	569	3002	0
0.140000	0.000000	551	2978	1
0.140000	0.000000	528	3047	0
0.140000	0.000000	514	2909	0
0.140000	0.000000	561	2965	0
0.140000	0.000000	541	2988	1
0.140000	0.000000	569	2996	1
0.140000	0.000000	568	2932	0
0.140000	0.000000	539	2915	0
0.140000	0.000000	565	2953	1
0.140000	0.000000	540	2864	0
0.140000	0.000000	562	2972	0
0.140000	0.000000	520	2927	0
0.140000	0.000000	536	2928	0
0.140000	0.000000	594	2997	3
0.140000	0.000000	514	2971	1
0.140000	0.000000	529	2952	1
0.140000	0.000000	545	2947	0
0.140000	0.000000	572	2986	1
0.140000	0.000000	549	2920	0
0.140000	0.000000	520	3004	0
0.140000	0.000000	574	2972	0
0.140000	0.000000	523	3007	0
0.140000	0.000000	547	2986	1
0.140000	0.000000	551	3030	0
0.140000	0.000000	568	3013	0
0.140000	0.000000	553	2985	0
0.140000	0.000000	534	3012	0
0.140000	0.000000	570	3018	0
0.140000	0.000000	531	2970	0
0.140000	0.000000	533	2918	0
0.140000	0.000000	525	2959	0
0.140000	0.000000	571	2946	0
0.140000	0.000000	499	2961	1
0.140000	0.000000	550	3036	0
0.140000	0.000000	518	2997	4
0.140000	0.000000	472	3039	1
0.140000	0.000000	527	2961	0
0.140000	0.000000	0	0	0
0.140000	0.000000	529	2952	1
0.140000	0.000000	508	3025	1
0.140000	0.000000	546	3014	2
0.140000	0.000000	535	3019	0
0.140000	0.000000	522	2993	1
0.140000	0.000000	522	2993	0
0.140000	0.000000	573	2952	1
0.140000	0.000000	592	3030	3
0.140000	0.000000	530	2991	0
0.140000	0.000000	494	2951	0
0.140000	0.000000	581	2988	0
0.140000	0.000000	547	2965	0
0.140000	0.000000	580	2944	1
0.140000	0.000000	513	2930	0
0.140000	0.000000	558	3054	0
0.140000	0.000000	525	2926	0
0.140000	0.000000	535	2964	1
0.140000	0.000000	574	2861	3
0.140000	0.000000	537	2869	0
0.140000	0.000000	558	2971	1
0.140000	0.000000	533	2969	1
0.140000	0.000000	498	2893	0
0.140000	0.000000	562	2970	1
0.140000	0.000000	515	2946	0
0.140000	0.000000	570	2899	1
0.140000	0.000000	571	3004	0
0.140000	0.000000	545	2972	2
0.140000	0.000000	458	3004	0
0.140000	0.000000	604	3045	4
0.140000	0.000000	521	2938	0
0.140000	0.000000	567	3009	2
0.140000	0.000000	537	2985	0
0.140000	0.000000	548	2992	2
0.140000	0.000000	524	2927	1
0.140000	0.000000	530	2955	2
0.140000	0.000000	523	2924	1
0.140000	0.000000	551	3017	1
0.140000	0.000000	525	2996	0
0.140000	0.000000	518	2924	0
0.140000	0.000000	535	2998	0
0.140000	0.000000	0	0	0
0.140000	0.000000	538	2941	0
0.140000	0.000000	530	2933	0
0.140000	0.000000	516	2984	0
0.140000	0.000000	514	2924	1
0.140000	0.000000	561	2853	0
0.140000	0.000000	543	2908	1
0.140000	0.000000	523	2952	3
0.140000	0.000000	541	2914	0
0.140000	0.000000	557	2910	2
0.140000	0.000000	591	2937	0
0.140000	0.000000	552	2947	0
0.140000	0.000000	515	2916	0
0.140000	0.000000	546	2871	0
0.140000	0.000000	555	2923	2
0.140000	0.000000	555	2975	0
0.140000	0.000000	562	2941	1
0.140000	0.000000	579	2966	0
0.140000	0.000000	560	2984	0
0.140000	0.000000	528	2965	0
0.140000	0.000000	529	2989	0
0.140000	0.000000	520	2901	1
0.140000	0.000000	453	2935	0
0.140000	0.000000	490	2949	1
0.140000	0.000000	505	2940	0
0.140000	0.000000	548	2975	3
0.140000	0.000000	460	2971	0
0.140000	0.000000	518	2945	0
0.140000	0.000000	602	2845	2
0.140000	0.000000	551	2904	0
0.140000	0.000000	525	2954	0
0.140000	0.000000	526	2895	0
0.140000	0.000000	529	2975	0
0.140000	0.000000	544	2968	0
0.140000	0.000000	536	2986	0
0.140000	0.000000	555	2952	0
0.140000	0.000000	536	2942	2
0.140000	0.000000	557	2895	0
0.140000	0.000000	542	2936	0
0.140000	0.000000	505	3008	0
0.140000	0.000000	559	2914	0
0.140000	0.000000	0	0	0
0.140000	0.000000	572	2941	0
0.140000	0.000000	566	2964	2
0.140000	0.000000	530	2846	0
0.140000	0.000000	514	2943	0
0.140000	0.000000	552	2903	0
0.140000	0.000000	579	2841	0
0.140000	0.000000	595	3007	1
0.140000	0.000000	534	2887	0
0.140000	0.000000	542	2861	0
0.140000	0.000000	523	2898	0
0.140000	0.000000	517	2926	0
0.140000	0.000000	544	2954	0
0.140000	0.000000	524	2948	0
0.140000	0.000000	559	2931	0
0.140000	0.000000	567	2844	0
0.140000	0.000000	520	3012	0
0.140000	0.000000	530	2960	2
0.140000	0.000000	557	2895	1
0.140000	0.000000	553	2853	3
0.140000	0.000000	563	3011	0
0.140000	0.000000	547	2981	1
0.140000	0.000000	552	2984	2
0.140000	0.000000	569	2944	0
0.140000	0.000000	597	2965	0
0.140000	0.000000	551	2981	1
0.140000	0.000000	559	2965	0
0.140000	0.000000	539	2968	0
0.140000	0.000000	589	2946	0
0.140000	0.000000	519	2954	0
0.140000	0.000000	511	2939	0
0.140000	0.000000	545	2937	1
0.140000	0.000000	541	2950	0
0.140000	0.000000	595	2871	0
0.140000	0.000000	562	2908	1
0.140000	0.000000	548	2973	1
0.140000	0.000000	576	2923	0
0.140000	0.000000	530	3034	0
0.140000	0.000000	579	2927	0
0.140000	0.000000	519	2925	0
0.140000	0.000000	561	3031	3
0.140000	0.000000	0	0	0
0.140000	0.000000	598	2931	0
0.140000	0.000000	546	2942	0
0.140000	0.000000	517	3016	0
0.140000	0.000000	554	2946	0
0.140000	0.000000	559	2999	0
0.140000	0.000000	560	2948	1
0.140000	0.000000	550	3000	0
0.140000	0.000000	574	2972	0
0.140000	0.000000	512	2940	0
0.140000	0.000000	546	3006	0
0.140000	0.000000	572	3016	0
0.140000	0.000000	566	2959	0
0.140000	0.000000	557	2965	0
0.140000	0.000000	534	2992	0
0.140000	0.000000	512	2923	0
0.140000	0.000000	564	2997	0
0.140000	0.000000	578	3023	0
0.140000	0.000000	571	3104	1
0.140000	0.000000	553	2962	2
0.140000	0.000000	530	2979	0
0.140000	0.000000	515	2914	0
0.140000	0.000000	507	3020	1
0.140000	0.000000	546	2935	0
0.140000	0.000000	597	2836	0
0.140000	0.000000	458	3010	0
0.140000	0.000000	539	2968	0
0.140000	0.000000	597	2960	0
0.140000	0.000000	580	2982	2
0.140000	0.000000	500	2914	0
0.140000	0.000000	540	2881	0
0.140000	0.000000	563	2880	2
0.140000	0.000000	543	2923	0
0.140000	0.000000	509	2940	1
0.140000	0.000000	525	2903	0
0.140000	0.000000	517	2931	0
0.140000	0.000000	508	2867	0
0.140000	0.000000	555	3016	0
0.140000	0.000000	574	2935	0
0.140000	0.000000	569	2973	0
0.140000	0.000000	526	2965	0
0.140000	0.000000	0	0	0
0.140000	0.000000	543	3036	0
0.140000	0.000000	491	2919	1
0.140000	0.000000	562	2998	0
0.140000	0.000000	506	2895	0
0.140000	0.000000	525	2895	0
0.140000	0.000000	577	2965	0
0.140000	0.000000	539	2863	0
0.140000	0.000000	589	2987	1
0.140000	0.000000	549	2915	1
0.140000	0.000000	542	2929	0
0.140000	0.000000	577	2959	0
0.140000	0.000000	498	2932	0
0.140000	0.000000	553	2981	0
0.140000	0.000000	500	3000	0
0.140000	0.000000	615	2856	0
0.140000	0.000000	563	2990	0
0.140000	0.000000	526	2961	0
0.140000	0.000000	563	2975	0
0.140000	0.000000	622	2973	2
0.140000	0.000000	591	2977	0
0.140000	0.000000	564	3016	0
0.140000	0.000000	532	2971	1
0.140000	0.000000	529	2893	2
0.140000	0.000000	509	2953	0
0.140000	0.000000	588	2966	0
0.140000	0.000000	562	2885	0
0.140000	0.000000	629	3013	0
0.140000	0.000000	541	2936	0
0.140000	0.000000	561	2929	0
0.140000	0.000000	547	3020	0
0.140000	0.000000	540	3002	0
0.140000	0.000000	508	2993	0
0.140000	0.000000	553	3010	0
0.140000	0.000000	469	2997	1
0.140000	0.000000	508	3012	0
0.140000	0.000000	587	3010	0
0.140000	0.000000	562	3013	2
0.140000	0.000000	580	2893	2
0.140000	0.000000	503	2976	0
0.140000	0.000000	520	2931	0
0.140000	0.000000	0	0	0
0.140000	0.000000	574	2962	0
0.140000	0.000000	528	2984	0
0.140000	0.000000	552	2918	1
0.140000	0.000000	442	3076	0
0.140000	0.000000	558	3013	0
0.140000	0.000000	528	3001	0
0.140000	0.000000	532	3008	0
0.140000	0.000000	548	3079	0
0.140000	0.000000	572	2966	0
0.140000	0.000000	536	3010	2
0.140000	0.000000	543	2924	0
0.140000	0.000000	550	3032	3
0.140000	0.000000	595	3025	0
0.140000	0.000000	492	2991	1
0.140000	0.000000	513	3091	1
0.140000	0.000000	500	2989	0
0.140000	0.000000	539	2985	0
0.140000	0.000000	531	3034	0
0.140000	0.000000	511	3057	1
0.140000	0.000000	596	3065	0
0.140000	0.000000	578	3116	0
0.140000	0.000000	565	3059	0
0.140000	0.000000	561	3070	1
0.140000	0.000000	534	3067	0
0.140000	0.000000	551	2967	0
0.140000	0.000000	570	3032	1
0.140000	0.000000	555	3104	3
0.140000	0.000000	587	2987	0
0.140000	0.000000	548	3083	0
0.140000	0.000000	543	2914	1
0.140000	0.000000	576	2935	0
0.140000	0.000000	535	3020	0
0.140000	0.000000	569	2962	0
0.140000	0.000000	577	3010	0
0.140000	0.000000	571	3020	0
0.140000	0.000000	539	3050	0
0.140000	0.000000	551	3009	2
0.140000	0.000000	524	3091	0
0.140000	0.000000	580	3027	1
0.140000	0.000000	601	3045	0
0.140000	0.000000	0	0	0
0.140000	0.000000	571	2970	0
0.140000	0.000000	575	2943	0
0.140000	0.000000	605	2927	0
0.140000	0.000000	575	2935	0
0.140000	0.000000	624	2980	4
0.140000	0.000000	565	2949	0
0.140000	0.000000	625	2962	0
0.140000	0.000000	602	3037	0
0.140000	0.000000	551	2994	0
0.140000	0.000000	577	3009	0
0.140000	0.000000	658	3040	0
0.140000	0.000000	587	2980	1
0.140000	0.000000	583	2921	1
0.140000	0.000000	618	2905	0
0.140000	0.000000	550	2994	4
0.140000	0.000000	607	2879	0
0.140000	0.000000	503	2863	0
0.140000	0.000000	605	2919	0
0.140000	0.000000	632	2904	0
0.140000	0.000000	639	2914	0
0.140000	0.000000	578	2953	1
0.140000	0.000000	593	2959	1
0.140000	0.000000	594	2888	1
0.140000	0.000000	651	2992	0
0.140000	0.000000	555	2969	0
0.140000	0.000000	618	2821	1
0.140000	0.000000	576	2935	0
0.140000	0.000000	579	2961	0
0.140000	0.000000	569	3029	1
0.140000	0.000000	545	2984	1
0.140000	0.000000	663	2915	0
0.140000	0.000000	515	2889	1
0.140000	0.000000	607	2932	1
0.140000	0.000000	595	2998	1
0.140000	0.000000	639	2945	0
0.140000	0.000000	587	2980	0
0.140000	0.000000	613	2999	1
0.140000	0.000000	561	2950	0
0.140000	0.000000	615	2936	1
0.140000	0.000000	583	2964	0
0.140000	0.000000	0	0	0
0.140000	0.000000	556	2925	1
0.140000	0.000000	583	2947	0
0.140000	0.000000	636	3024	0
0.140000	0.000000	599	3031	1
0.140000	0.000000	559	2975	2
0.140000	0.000000	600	3047	0
0.140000	0.000000	635	2904	2
0.140000	0.000000	578	2943	1
0.140000	0.000000	586	2933	0
0.140000	0.000000	607	2967	0
0.140000	0.000000	650	2948	0
0.140000	0.000000	604	2937	0
0.140000	0.000000	599	2993	0
0.140000	0.000000	574	3028	0
0.140000	0.000000	614	3015	1
0.140000	0.000000	660	2976	0
0.140000	0.000000	575	3028	0
0.140000	0.000000	606	3000	0
0.140000	0.000000	589	2933	0
0.140000	0.000000	582	2945	0
0.140000	0.000000	579	2942	0
0.140000	0.000000	543	2843	0
0.140000	0.000000	620	2896	0
0.140000	0.000000	590	2968	0
0.140000	0.000000	584	3002	0
0.140000	0.000000	591	2954	4
0.140000	0.000000	539	2970	2
0.140000	0.000000	543	2957	0
0.140000	0.000000	612	2855	0
0.140000	0.000000	581	2943	0
0.140000	0.000000	557	3009	0
0.140000	0.000000	610	2902	2
0.140000	0.000000	543	2997	1
0.140000	0.000000	596	2915	0
0.140000	0.000000	599	2889	0
0.140000	0.000000	603	2817	0
0.140000	0.000000	614	2872	0
0.140000	0.000000	612	2916	0
0.140000	0.000000	623	2976	0
0.140000	0.000000	645	2917	0
0.140000	0.000000	0	0	0
0.140000	0.000000	587	2954	0
0.140000	0.000000	587	2975	1
0.140000	0.000000	566	2989	0
0.140000	0.000000	593	2861	0
0.140000	0.000000	605	2900	0
0.140000	0.000000	611	2942	0
0.140000	0.000000	605	3005	0
0.140000	0.000000	573	2994	0
0.140000	0.000000	602	3023	2
0.140000	0.000000	601	2960	2
0.140000	0.000000	573	3043	2
0.140000	0.000000	688	2967	0
0.140000	0.000000	602	3004	0
0.140000	0.000000	578	2907	1
0.140000	0.000000	599	2965	0
0.140000	0.000000	644	2919	1
0.140000	0.000000	604	2905	0
0.140000	0.000000	532	2905	0
0.140000	0.000000	670	3000	2
0.140000	0.000000	584	3019	0
0.140000	0.000000	655	2974	1
0.140000	0.000000	687	3024	1
0.140000	0.000000	600	2946	0
0.140000	0.000000	623	3013	0
0.140000	0.000000	604	2926	0
0.140000	0.000000	597	2968	2
0.140000	0.000000	653	3008	0
0.140000	0.000000	643	2983	0
0.140000	0.000000	594	2971	1
0.140000	0.000000	624	2930	0
0.140000	0.000000	646	2943	0
0.140000	0.000000	616	2896	0
0.140000	0.000000	554	2901	0
0.140000	0.000000	603	2937	1
0.140000	0.000000	621	3031	0
0.140000	0.000000	627	2989	1
0.140000	0.000000	587	3046	0
0.140000	0.000000	548	2997	1
0.140000	0.000000	644	2926	0
0.140000	0.000000	547	2954	0
0.140000	0.000000	0	0	0
0.140000	0.000000	629	2994	0
0.140000	0.000000	589	2947	1
0.140000	0.000000	599	2903	1
0.140000	0.000000	647	2990	0
0.140000	0.000000	588	2866	0
0.140000	0.000000	593	2875	1
0.140000	0.000000	613	2983	1
0.140000	0.000000	609	2841	0
0.140000	0.000000	604	2943	0
0.140000	0.000000	601	2964	0
0.140000	0.000000	629	2922	0
0.140000	0.000000	592	2908	0
0.140000	0.000000	575	2976	3
0.140000	0.000000	636	2932	0
0.140000	0.000000	601	2962	0
0.140000	0.000000	625	2950	1
0.140000	0.000000	599	2956	2
0.140000	0.000000	582	3065	0
0.140000	0.000000	562	3014	1
0.140000	0.000000	599	2987	0
0.140000	0.000000	579	2974	0
0.140000	0.000000	630	2961	1
0.140000	0.000000	593	2936	2
0.140000	0.000000	634	2926	0
0.140000	0.000000	583	2973	0
0.140000	0.000000	582	2820	0
0.140000	0.000000	649	2825	0
0.140000	0.000000	626	2954	0
0.140000	0.000000	649	2904	0
0.140000	0.000000	530	3005	0
0.140000	0.000000	587	2962	1
0.140000	0.000000	576	2987	0
0.140000	0.000000	592	2973	1
0.140000	0.000000	571	2960	0
0.140000	0.000000	605	2962	0
0.140000	0.000000	633	2858	1
0.140000	0.000000	648	2931	0
0.140000	0.000000	659	2914	0
0.140000	0.000000	625	2944	1
0.140000	0.000000	586	2962	1
0.140000	0.000000	0	0	0
0.140000	0.000000	592	2951	0
0.140000	0.000000	554	2983	0
0.140000	0.000000	602	3020	1
0.140000	0.000000	614	3040	0
0.140000	0.000000	603	2973	1
0.140000	0.000000	561	3073	0
0.140000	0.000000	608	2963	1
0.140000	0.000000	646	2975	0
0.140000	0.000000	597	3010	0
0.140000	0.000000	581	3002	0
0.140000	0.000000	610	2982	3
0.140000	0.000000	631	2992	0
0.140000	0.000000	563	2943	1
0.140000	0.000000	616	2881	1
0.140000	0.000000	637	2847	0
0.140000	0.000000	609	2916	1
0.140000	0.000000	593	2945	0
0.140000	0.000000	641	2947	0
0.140000	0.000000	596	2970	0
0.140000	0.000000	578	3089	0
0.140000	0.000000	598	2990	0
0.140000	0.000000	547	2985	0
0.140000	0.000000	579	2977	0
0.140000	0.000000	567	2947	1
0.140000	0.000000	656	2889	0
0.140000	0.000000	596	2972	1
0.140000	0.000000	597	2934	1
0.140000	0.000000	593	2999	0
0.140000	0.000000	503	2875	2
0.140000	0.000000	614	2948	0
0.140000	0.000000	598	2988	0
0.140000	0.000000	598	3001	0
0.140000	0.000000	648	3045	2
0.140000	0.000000	618	2974	0
0.140000	0.000000	598	2904	1
0.140000	0.000000	641	3019	0
0.140000	0.000000	627	3021	0
0.140000	0.000000	614	2978	0
0.140000	0.000000	578	2970	0
0.140000	0.000000	655	3008	0
0.140000	0.000000	0	0	0
0.140000	0.000000	551	2907	0
0.140000	0.000000	584	2933	0
0.140000	0.000000	626	2905	1
0.140000	0.000000	628	2928	0
0.140000	0.000000	607	2966	0
0.140000	0.000000	577	2859	0
0.140000	0.000000	602	2925	1
0.140000	0.000000	609	2941	0
0.140000	0.000000	645	3007	0
0.140000	0.000000	615	3008	0
0.140000	0.000000	624	3001	0
0.140000	0.000000	611	2964	2
0.140000	0.000000	592	2936	1
0.140000	0.000000	616	2933	0
0.140000	0.000000	621	2994	1
0.140000	0.000000	643	2944	1
0.140000	0.000000	660	3010	2
0.140000	0.000000	603	2941	0
0.140000	0.000000	602	2906	0
0.140000	0.000000	553	2898	0
0.140000	0.000000	592	2967	0
0.140000	0.000000	575	2898	2
0.140000	0.000000	608	2974	0
0.140000	0.000000	566	2955	0
0.140000	0.000000	621	2869	2
0.140000	0.000000	646	2895	0
0.140000	0.000000	607	2852	0
0.140000	0.000000	652	2934	1
0.140000	0.000000	633	2878	0
0.140000	0.000000	628	2946	1
0.140000	0.000000	633	2966	0
0.140000	0.000000	587	3033	1
0.140000	0.000000	585	2973	0
0.140000	0.000000	556	2890	0
0.140000	0.000000	631	2875	0
0.140000	0.000000	612	2969	2
0.140000	0.000000	555	2864	1
0.140000	0.000000	589	2845	0
0.140000	0.000000	580	3004	0
0.140000	0.000000	626	2939	1
0.140000	0.000000	0	0	0
0.140000	0.000000	638	2882	2
0.140000	0.000000	615	2958	2
0.140000	0.000000	589	2888	0
0.140000	0.000000	643	2937	4
0.140000	0.000000	603	2936	1
0.140000	0.000000	605	3012	0
0.140000	0.000000	544	2964	0
0.140000	0.000000	627	2939	2
0.140000	0.000000	573	3002	0
0.140000	0.000000	639	2950	1
0.140000	0.000000	601	2971	0
0.140000	0.000000	598	2904	0
0.140000	0.000000	609	2885	0
0.140000	0.000000	623	2972	0
0.140000	0.000000	519	2939	0
0.140000	0.000000	610	3028	0
0.140000	0.000000	601	2916	2
0.140000	0.000000	540	2944	0
0.140000	0.000000	593	2872	0
0.140000	0.000000	615	2962	0
0.140000	0.000000	564	2911	0
0.140000	0.000000	625	2978	0
0.140000	0.000000	598	3025	1
0.140000	0.000000	557	2955	0
0.140000	0.000000	612	2842	0
0.140000	0.000000	620	2984	2
0.140000	0.000000	616	2961	1
0.140000	0.000000	622	2947	1
0.140000	0.000000	634	2914	2
0.140000	0.000000	640	2973	1
0.140000	0.000000	609	2980	0
0.140000	0.000000	650	3052	0
0.140000	0.000000	614	2852	4
0.140000	0.000000	617	2979	0
0.140000	0.000000	623	2946	1
0.140000	0.000000	661	2978	1
0.140000	0.000000	650	3037	0
0.140000	0.000000	630	2939	0
0.140000	0.000000	584	2957	1
0.140000	0.000000	538	2906	1
0.140000	0.000000	0	0	0
0.140000	0.000000	565	2923	1
0.140000	0.000000	599	2944	0
0.140000	0.000000	607	2957	1
0.140000	0.000000	619	3015	0
0.140000	0.000000	657	2979	0
0.140000	0.000000	610	2898	0
0.140000	0.000000	631	2902	0
0.140000	0.000000	625	2967	0
0.140000	0.000000	622	2947	1
0.140000	0.000000	650	2925	0
0.140000	0.000000	635	2930	0
0.140000	0.000000	619	2933	1
0.140000	0.000000	636	2942	0
0.140000	0.000000	600	3027	0
0.140000	0.000000	579	2993	0
0.140000	0.000000	603	3016	0
0.140000	0.000000	656	3071	0
0.140000	0.000000	609	2919	1
0.140000	0.000000	659	2927	0
0.140000	0.000000	593	2920	0
0.140000	0.000000	624	2932	2
0.140000	0.000000	644	2863	0
0.140000	0.000000	598	2970	0
0.140000	0.000000	592	2946	1
0.140000	0.000000	665	2923	0
0.140000	0.000000	573	2983	1
0.140000	0.000000	561	2856	1
0.140000	0.000000	612	2884	1
0.140000	0.000000	594	2999	1
0.140000	0.000000	646	3018	0
0.140000	0.000000	666	3048	0
0.140000	0.000000	558	3032	4
0.140000	0.000000	629	3034	0
0.140000	0.000000	597	2911	1
0.140000	0.000000	555	2962	0
0.140000	0.000000	593	3028	2
0.140000	0.000000	603	2937	0
0.140000	0.000000	650	3014	0
0.140000	0.000000	593	2970	0
0.140000	0.000000	622	2907	1
0.140000	0.000000	0	0	0
0.140000	0.000000	567	2989	3
0.140000	0.000000	573	2971	1
0.140000	0.000000	600	2911	0
0.140000	0.000000	593	2956	0
0.140000	0.000000	661	2940	0
0.140000	0.000000	644	2932	1
0.140000	0.000000	562	2916	0
0.140000	0.000000	605	2916	1
0.140000	0.000000	627	2986	1
0.140000	0.000000	604	2951	4
0.140000	0.000000	620	2999	1
0.140000	0.000000	588	2976	1
0.140000	0.000000	623	2927	0
0.140000	0.000000	567	3018	1
0.140000	0.000000	608	2882	1
0.140000	0.000000	647	2987	0
0.140000	0.000000	615	2974	0
0.140000	0.000000	618	2965	0
0.140000	0.000000	632	2932	1
0.140000	0.000000	659	2900	0
0.140000	0.000000	613	2954	0
0.140000	0.000000	615	2964	0
0.140000	0.000000	627	2949	3
0.140000	0.000000	602	3009	0
0.140000	0.000000	623	2924	1
0.140000	0.000000	572	2984	0
0.140000	0.000000	604	2922	1
0.140000	0.000000	600	2945	1
0.140000	0.000000	572	2961	0
0.140000	0.000000	609	2906	0
0.140000	0.000000	585	2945	0
0.140000	0.000000	637	2895	1
0.140000	0.000000	643	3009	0
0.140000	0.000000	652	2996	2
0.140000	0.000000	590	2957	0
0.140000	0.000000	642	3011	1
0.140000	0.000000	560	2951	0
0.140000	0.000000	599	2933	0
0.140000	0.000000	575	2979	1
0.140000	0.000000	627	2962	0
0.140000	0.000000	0	0	0
0.140000	0.000000	620	2961	3
0.140000	0.000000	629	2931	0
0.140000	0.000000	625	3037	1
0.140000	0.000000	568	3079	2
0.140000	0.000000	640	3045	0
0.140000	0.000000	634	2976	3
0.140000	0.000000	594	2926	1
0.140000	0.000000	630	2943	0
0.140000	0.000000	603	2997	1
0.140000	0.000000	572	2923	0
0.140000	0.000000	578	2988	0
0.140000	0.000000	570	2999	0
0.140000	0.000000	656	2922	0
0.140000	0.000000	591	3011	2
0.140000	0.000000	580	3007	2
0.140000	0.000000	587	3022	0
0.140000	0.000000	605	2935	0
0.140000	0.000000	645	2968	1
0.140000	0.000000	659	2865	2
0.140000	0.000000	595	2955	1
0.140000	0.000000	571	2871	0
0.140000	0.000000	575	2957	0
0.140000	0.000000	607	2886	0
0.140000	0.000000	625	2878	0
0.140000	0.000000	573	2921	0
0.140000	0.000000	604	2921	0
0.140000	0.000000	576	2921	1
0.140000	0.000000	650	2915	0
0.140000	0.000000	666	2893	0
0.140000	0.000000	647	2955	0
0.140000	0.000000	603	2913	0
0.140000	0.000000	606	2927	0
0.140000	0.000000	634	2857	0
0.140000	0.000000	598	2875	1
0.140000	0.000000	561	2980	0
0.140000	0.000000	572	2982	0
0.140000	0.000000	618	2914	0
0.140000	0.000000	640	2938	2
0.140000	0.000000	599	2919	3
0.140000	0.000000	554	2975	0
0.140000	0.000000	0	0	0
0.140000	0.000000	555	2987	0
0.140000	0.000000	654	2965	0
0.140000	0.000000	644	2939	1
0.140000	0.000000	635	2925	4
0.140000	0.000000	616	2941	0
0.140000	0.000000	570	2929	0
0.140000	0.000000	599	2994	0
0.140000	0.000000	631	2945	0
0.140000	0.000000	594	2921	1
0.140000	0.000000	575	2877	1
0.140000	0.000000	590	2851	0
0.140000	0.000000	572	2980	2
0.140000	0.000000	605	2975	2
0.140000	0.000000	555	2902	0
0.140000	0.000000	616	3001	0
0.140000	0.000000	584	2957	0
0.140000	0.000000	608	2935	0
0.140000	0.000000	634	2961	1
0.140000	0.000000	542	2902	0
0.140000	0.000000	610	2971	0
0.140000	0.000000	583	3027	0
0.140000	0.000000	615	2886	0
0.140000	0.000000	577	3007	2
0.140000	0.000000	594	2920	0
0.140000	0.000000	569	2950	1
0.140000	0.000000	591	2965	1
0.140000	0.000000	642	2994	0
0.140000	0.000000	615	3051	1
0.140000	0.000000	634	2898	2
0.140000	0.000000	684	2995	1
0.140000	0.000000	550	3028	0
0.140000	0.000000	637	3025	1
0.140000	0.000000	575	3005	2
0.140000	0.000000	633	2935	0
0.140000	0.000000	622	2996	0
0.140000	0.000000	613	2969	0
0.140000	0.000000	576	2977	0
0.140000	0.000000	586	2915	0
0.140000	0.000000	564	2984	0
0.140000	0.000000	637	3012	0
0.140000	0.000000	0	0	0
0.140000	0.000000	604	2936	0
0.140000	0.000000	625	2968	0
0.140000	0.000000	570	2955	0
0.140000	0.000000	606	2874	0
0.140000	0.000000	579	2860	1
0.140000	0.000000	651	2945	0
0.140000	0.000000	646	2886	1
0.140000	0.000000	641	2909	1
0.140000	0.000000	590	2967	1
0.140000	0.000000	615	2934	0
0.140000	0.000000	619	2827	0
0.140000	0.000000	595	2910	2
0.140000	0.000000	614	3004	2
0.140000	0.000000	594	2907	0
0.140000	0.000000	619	2994	1
0.140000	0.000000	642	3020	0
0.140000	0.000000	593	2944	0
0.140000	0.000000	616	2979	1
0.140000	0.000000	624	3066	3
0.140000	0.000000	587	3053	1
0.140000	0.000000	606	3001	0
0.140000	0.000000	632	3015	0
0.140000	0.000000	621	3052	0
0.140000	0.000000	660	2928	3
0.140000	0.000000	613	2888	2
0.140000	0.000000	614	2917	0
0.140000	0.000000	638	2949	0
0.140000	0.000000	591	2954	0
0.140000	0.000000	580	2889	2
0.140000	0.000000	580	2974	0
0.140000	0.000000	639	2980	2
0.140000	0.000000	559	2924	0
0.140000	0.000000	581	2890	0
0.140000	0.000000	568	2941	1
0.140000	0.000000	580	2942	0
0.140000	0.000000	668	3047	1
0.140000	0.000000	577	2945	2
0.140000	0.000000	626	2994	0
0.140000	0.000000	606	2894	1
0.140000	0.000000	641	2963	0
0.140000	0.000000	0	0	0
0.140000	0.000000	625	3084	1
0.140000	0.000000	598	2934	1
0.140000	0.000000	569	2985	1
0.140000	0.000000	604	2975	0
0.140000	0.000000	617	2980	2
0.140000	0.000000	626	2986	0
0.140000	0.000000	635	2990	0
0.140000	0.000000	600	3032	1
0.140000	0.000000	510	2987	0
0.140000	0.000000	593	2923	0
0.140000	0.000000	610	2939	1
0.140000	0.000000	616	3006	0
0.140000	0.000000	614	2934	1
0.140000	0.000000	556	2977	0
0.140000	0.000000	594	2977	0
0.140000	0.000000	550	2922	0
0.140000	0.000000	600	2999	1
0.140000	0.000000	598	2944	0
0.140000	0.000000	654	2965	0
0.140000	0.000000	595	2998	1
0.140000	0.000000	569	2856	0
0.140000	0.000000	619	2926	0
0.140000	0.000000	640	2915	1
0.140000	0.000000	623	2939	0
0.140000	0.000000	629	2953	0
0.140000	0.000000	596	2949	0
0.140000	0.000000	619	2953	0
0.140000	0.000000	609	2884	0
0.140000	0.000000	601	2925	0
0.140000	0.000000	587	2940	0
0.140000	0.000000	620	2998	0
0.140000	0.000000	565	2973	1
0.140000	0.000000	607	2991	0
0.140000	0.000000	541	2901	0
0.140000	0.000000	584	2932	0
0.140000	0.000000	562	2969	0
0.140000	0.000000	613	2991	0
0.140000	0.000000	555	2909	0
0.140000	0.000000	613	2957	0
0.140000	0.000000	592	2896	0
0.140000	0.000000	0	0	0
0.140000	0.000000	566	2977	0
0.140000	0.000000	583	2897	0
0.140000	0.000000	659	2924	0
0.140000	0.000000	627	2902	3
0.140000	0.000000	584	2940	0
0.140000	0.000000	595	2945	0
0.140000	0.000000	627	2957	0
0.140000	0.000000	584	2976	0
0.140000	0.000000	610	2941	2
0.140000	0.000000	555	3013	0
0.140000	0.000000	607	2998	3
0.140000	0.000000	620	2969	2
0.140000	0.000000	587	2962	0
0.140000	0.000000	565	2906	0
0.140000	0.000000	608	2899	0
0.140000	0.000000	627	3015	0
0.140000	0.000000	636	2912	0
0.140000	0.000000	640	3033	0
0.140000	0.000000	629	2933	1
0.140000	0.000000	588	2929	0
0.140000	0.000000	637	2996	0
0.140000	0.000000	625	2938	0
0.140000	0.000000	598	2933	0
0.140000	0.000000	556	2967	1
0.140000	0.000000	629	3068	0
0.140000	0.000000	586	2962	3
0.140000	0.000000	595	2953	0
0.140000	0.000000	602	2980	0
0.140000	0.000000	620	2965	0
0.140000	0.000000	612	2954	0
0.140000	0.000000	528	3008	0
0.140000	0.000000	563	3067	1
0.140000	0.000000	587	2937	0
0.140000	0.000000	622	3028	1
0.140000	0.000000	645	3046	2
0.140000	0.000000	616	2984	0
0.140000	0.000000	582	2948	0
0.140000	0.000000	607	2923	0
0.140000	0.000000	573	3010	1
0.140000	0.000000	692	2883	0
0.140000	0.000000	0	0	0
0.140000	0.000000	563	2961	0
0.140000	0.000000	601	2992	0
0.140000	0.000000	609	2979	2
0.140000	0.000000	598	2992	0
0.140000	0.000000	611	2986	0
0.140000	0.000000	577	2961	0
0.140000	0.000000	573	2878	1
0.140000	0.000000	587	2966	1
0.140000	0.000000	616	2968	0
0.140000	0.000000	588	2971	0
0.140000	0.000000	595	3062	2
0.140000	0.000000	654	3007	1
0.140000	0.000000	659	3044	0
0.140000	0.000000	602	3030	0
0.140000	0.000000	641	3051	0
0.140000	0.000000	578	2986	0
0.140000	0.000000	579	2974	0
0.140000	0.000000	606	3027	1
0.140000	0.000000	594	2997	1
0.140000	0.000000	644	3018	0
0.140000	0.000000	644	3091	1
0.140000	0.000000	607	2981	3
0.140000	0.000000	595	2984	0
0.140000	0.000000	605	2925	0
0.140000	0.000000	557	3002	0
0.140000	0.000000	609	2989	1
0.140000	0.000000	649	2816	2
0.140000	0.000000	585	2951	0
0.140000	0.000000	670	3031	3
0.140000	0.000000	577	2967	2
0.140000	0.000000	601	2898	1
0.140000	0.000000	620	2957	0
0.140000	0.000000	618	2989	0
0.140000	0.000000	604	2970	0
0.140000	0.000000	616	2952	1
0.140000	0.000000	613	3041	0
0.140000	0.000000	608	2950	0
0.140000	0.000000	602	2926	0
0.140000	0.000000	574	2932	1
0.140000	0.000000	622	2983	0
0.140000	0.000000	0	0	0
0.140000	0.000000	686	2980	0
0.140000	0.000000	604	2969	0
0.140000	0.000000	569	2995	1
0.140000	0.000000	607	2977	0
0.140000	0.000000	606	2979	0
0.140000	0.000000	597	3011	0
0.140000	0.000000	629	2973	1
0.140000	0.000000	620	2969	1
0.140000	0.000000	577	2907	0
0.140000	0.000000	612	2958	2
0.140000	0.000000	590	2940	0
0.140000	0.000000	662	2897	1
0.140000	0.000000	560	2933	0
0.140000	0.000000	601	2967	0
0.140000	0.000000	618	2946	0
[truncated: 998,000+ more rows]
