# Supplementary material for: Photon-counting statistics-based support vector machine with multi-mode photon illumination for quantum imaging
Source: Sci Rep. 2022 Oct 5;12:16594. doi: 10.1038/s41598-022-20501-3 (PMC9534992; doi:10.1038/s41598-022-20501-3)
Supplement: Supplementary file 1 — Supplementary Information 1. [file 41598_2022_20501_MOESM1_ESM.zip › Learning_Blocked.csv]

0.000000	0.000000	0	0	0
0.000000	0.000000	16	3109	0
0.000000	0.000000	15	3195	0
0.000000	0.000000	27	3118	0
0.000000	0.000000	25	3171	0
0.000000	0.000000	14	3209	0
0.000000	0.000000	18	3156	0
0.000000	0.000000	15	3103	0
0.000000	0.000000	17	3164	0
0.000000	0.000000	21	3120	0
0.000000	0.000000	21	3116	0
0.000000	0.000000	16	3152	0
0.000000	0.000000	18	3140	0
0.000000	0.000000	26	3062	0
0.000000	0.000000	10	3193	0
0.000000	0.000000	17	3097	0
0.000000	0.000000	34	3125	0
0.000000	0.000000	16	3048	0
0.000000	0.000000	17	3083	0
0.000000	0.000000	32	3109	0
0.000000	0.000000	26	3130	0
0.000000	0.000000	14	3120	0
0.000000	0.000000	15	3137	0
0.000000	0.000000	23	3140	0
0.000000	0.000000	20	3057	0
0.000000	0.000000	18	3148	0
0.000000	0.000000	17	3128	0
0.000000	0.000000	23	3106	0
0.000000	0.000000	20	3156	0
0.000000	0.000000	22	3155	0
0.000000	0.000000	22	3104	0
0.000000	0.000000	22	3168	0
0.000000	0.000000	21	3162	0
0.000000	0.000000	22	3119	0
0.000000	0.000000	19	3077	0
0.000000	0.000000	30	3163	0
0.000000	0.000000	17	3103	0
0.000000	0.000000	14	3109	0
0.000000	0.000000	27	3130	0
0.000000	0.000000	28	3158	0
0.000000	0.000000	31	3240	0
0.000000	0.000000	0	0	0
0.000000	0.000000	12	3130	0
0.000000	0.000000	16	3120	0
0.000000	0.000000	13	3121	0
0.000000	0.000000	21	3071	0
0.000000	0.000000	25	3062	0
0.000000	0.000000	22	3107	0
0.000000	0.000000	19	3046	0
0.000000	0.000000	26	2987	0
0.000000	0.000000	17	3062	0
0.000000	0.000000	14	3072	0
0.000000	0.000000	14	3083	0
0.000000	0.000000	26	3052	0
0.000000	0.000000	16	3169	0
0.000000	0.000000	20	3073	0
0.000000	0.000000	20	3130	0
0.000000	0.000000	24	3191	0
0.000000	0.000000	9	3156	0
0.000000	0.000000	13	3091	0
0.000000	0.000000	19	3200	0
0.000000	0.000000	29	3190	0
0.000000	0.000000	18	3147	0
0.000000	0.000000	19	3154	0
0.000000	0.000000	21	3122	0
0.000000	0.000000	8	3215	0
0.000000	0.000000	25	3175	0
0.000000	0.000000	29	3169	0
0.000000	0.000000	29	3186	0
0.000000	0.000000	15	3143	0
0.000000	0.000000	20	3161	0
0.000000	0.000000	28	3120	0
0.000000	0.000000	21	3086	0
0.000000	0.000000	11	3117	0
0.000000	0.000000	18	3190	0
0.000000	0.000000	18	3118	0
0.000000	0.000000	21	3126	0
0.000000	0.000000	32	3147	0
0.000000	0.000000	15	3151	0
0.000000	0.000000	23	3186	0
0.000000	0.000000	26	3155	0
0.000000	0.000000	11	3211	0
0.000000	0.000000	0	0	0
0.000000	0.000000	14	3177	0
0.000000	0.000000	17	3192	0
0.000000	0.000000	13	3158	0
0.000000	0.000000	24	3111	0
0.000000	0.000000	21	3100	0
0.000000	0.000000	10	3164	0
0.000000	0.000000	17	3131	0
0.000000	0.000000	14	3165	0
0.000000	0.000000	19	3183	0
0.000000	0.000000	21	3125	0
0.000000	0.000000	24	3066	0
0.000000	0.000000	24	3153	0
0.000000	0.000000	22	3106	0
0.000000	0.000000	9	3142	0
0.000000	0.000000	17	3221	0
0.000000	0.000000	18	3181	0
0.000000	0.000000	15	3123	0
0.000000	0.000000	29	3183	0
0.000000	0.000000	18	3115	0
0.000000	0.000000	22	3228	0
0.000000	0.000000	12	3209	0
0.000000	0.000000	19	3152	0
0.000000	0.000000	22	3127	0
0.000000	0.000000	17	3027	0
0.000000	0.000000	25	3116	0
0.000000	0.000000	26	3120	0
0.000000	0.000000	20	3114	0
0.000000	0.000000	18	3174	0
0.000000	0.000000	23	3083	0
0.000000	0.000000	35	3171	0
0.000000	0.000000	17	3139	0
0.000000	0.000000	32	3070	0
0.000000	0.000000	15	3203	0
0.000000	0.000000	30	3065	0
0.000000	0.000000	14	3071	0
0.000000	0.000000	15	3170	0
0.000000	0.000000	14	3092	0
0.000000	0.000000	27	3214	0
0.000000	0.000000	19	3236	0
0.000000	0.000000	23	3156	0
0.000000	0.000000	0	0	0
0.000000	0.000000	19	3082	0
0.000000	0.000000	20	3143	0
0.000000	0.000000	17	3133	0
0.000000	0.000000	18	3121	0
0.000000	0.000000	21	3139	0
0.000000	0.000000	21	3093	0
0.000000	0.000000	16	3212	0
0.000000	0.000000	32	3142	0
0.000000	0.000000	32	3139	0
0.000000	0.000000	20	3081	0
0.000000	0.000000	41	3100	0
0.000000	0.000000	26	3198	0
0.000000	0.000000	22	3073	0
0.000000	0.000000	20	3097	0
0.000000	0.000000	16	3101	0
0.000000	0.000000	17	3248	0
0.000000	0.000000	15	3142	0
0.000000	0.000000	12	3167	0
0.000000	0.000000	22	3160	0
0.000000	0.000000	16	3166	0
0.000000	0.000000	17	3234	0
0.000000	0.000000	6	3122	0
0.000000	0.000000	16	3153	0
0.000000	0.000000	19	3166	0
0.000000	0.000000	5	3148	0
0.000000	0.000000	15	3114	0
0.000000	0.000000	16	3237	0
0.000000	0.000000	21	3175	0
0.000000	0.000000	16	3180	0
0.000000	0.000000	19	3111	0
0.000000	0.000000	20	3121	0
0.000000	0.000000	13	3151	0
0.000000	0.000000	20	3083	0
0.000000	0.000000	15	3136	0
0.000000	0.000000	23	3083	0
0.000000	0.000000	25	3125	0
0.000000	0.000000	12	3188	0
0.000000	0.000000	24	3190	0
0.000000	0.000000	17	3156	0
0.000000	0.000000	20	3239	0
0.000000	0.000000	0	0	0
0.000000	0.000000	13	3141	0
0.000000	0.000000	16	3116	0
0.000000	0.000000	28	3183	0
0.000000	0.000000	16	3220	0
0.000000	0.000000	16	3203	0
0.000000	0.000000	17	3204	0
0.000000	0.000000	15	3242	0
0.000000	0.000000	25	3267	0
0.000000	0.000000	32	3168	0
0.000000	0.000000	14	3136	0
0.000000	0.000000	28	3142	0
0.000000	0.000000	29	3190	0
0.000000	0.000000	27	3135	0
0.000000	0.000000	10	3188	0
0.000000	0.000000	23	3227	0
0.000000	0.000000	18	3161	0
0.000000	0.000000	20	3248	0
0.000000	0.000000	34	3125	0
0.000000	0.000000	18	3166	0
0.000000	0.000000	13	3140	0
0.000000	0.000000	25	3217	0
0.000000	0.000000	12	3138	0
0.000000	0.000000	36	3081	0
0.000000	0.000000	13	3124	0
0.000000	0.000000	11	3086	0
0.000000	0.000000	21	3130	0
0.000000	0.000000	19	3087	0
0.000000	0.000000	26	3094	0
0.000000	0.000000	24	3094	0
0.000000	0.000000	17	3076	0
0.000000	0.000000	5	3201	0
0.000000	0.000000	19	3103	0
0.000000	0.000000	7	3063	0
0.000000	0.000000	10	3111	0
0.000000	0.000000	18	3148	0
0.000000	0.000000	20	3003	0
0.000000	0.000000	13	3074	0
0.000000	0.000000	24	3086	0
0.000000	0.000000	28	3154	0
0.000000	0.000000	23	3198	0
0.000000	0.000000	0	0	0
0.000000	0.000000	23	3181	0
0.000000	0.000000	16	3110	0
0.000000	0.000000	18	3192	0
0.000000	0.000000	15	3142	0
0.000000	0.000000	21	3198	0
0.000000	0.000000	19	3155	0
0.000000	0.000000	16	3148	0
0.000000	0.000000	34	3087	0
0.000000	0.000000	40	3081	0
0.000000	0.000000	43	3135	0
0.000000	0.000000	17	3064	0
0.000000	0.000000	21	3154	0
0.000000	0.000000	26	3179	0
0.000000	0.000000	34	3177	0
0.000000	0.000000	29	3137	0
0.000000	0.000000	17	3105	0
0.000000	0.000000	9	3165	0
0.000000	0.000000	22	3106	0
0.000000	0.000000	28	3157	0
0.000000	0.000000	12	3060	0
0.000000	0.000000	18	3214	0
0.000000	0.000000	24	3148	0
0.000000	0.000000	30	3180	0
0.000000	0.000000	15	3160	0
0.000000	0.000000	14	3186	0
0.000000	0.000000	12	3143	0
0.000000	0.000000	9	3163	0
0.000000	0.000000	11	3158	0
0.000000	0.000000	14	3186	0
0.000000	0.000000	26	3172	0
0.000000	0.000000	11	3148	0
0.000000	0.000000	28	3081	0
0.000000	0.000000	20	3066	0
0.000000	0.000000	13	3064	0
0.000000	0.000000	24	3044	0
0.000000	0.000000	18	3140	0
0.000000	0.000000	24	3156	0
0.000000	0.000000	23	3202	0
0.000000	0.000000	22	3132	0
0.000000	0.000000	18	3076	0
0.000000	0.000000	0	0	0
0.000000	0.000000	16	3152	0
0.000000	0.000000	26	3131	0
0.000000	0.000000	22	3128	0
0.000000	0.000000	12	3065	0
0.000000	0.000000	15	3163	0
0.000000	0.000000	19	3130	0
0.000000	0.000000	19	3110	0
0.000000	0.000000	17	3088	0
0.000000	0.000000	32	3142	0
0.000000	0.000000	25	3154	0
0.000000	0.000000	12	3088	0
0.000000	0.000000	22	3106	0
0.000000	0.000000	24	3166	0
0.000000	0.000000	28	3183	0
0.000000	0.000000	16	3141	0
0.000000	0.000000	27	3221	0
0.000000	0.000000	26	3204	0
0.000000	0.000000	14	3114	0
0.000000	0.000000	31	3141	0
0.000000	0.000000	16	3176	0
0.000000	0.000000	18	3170	0
0.000000	0.000000	21	3131	0
0.000000	0.000000	26	3099	0
0.000000	0.000000	26	3110	0
0.000000	0.000000	13	3133	0
0.000000	0.000000	23	3079	0
0.000000	0.000000	24	3228	0
0.000000	0.000000	35	3083	0
0.000000	0.000000	23	3081	0
0.000000	0.000000	18	3135	0
0.000000	0.000000	17	3188	0
0.000000	0.000000	32	3120	0
0.000000	0.000000	19	3147	0
0.000000	0.000000	25	3109	0
0.000000	0.000000	22	3099	0
0.000000	0.000000	17	3142	0
0.000000	0.000000	13	3104	0
0.000000	0.000000	26	3123	0
0.000000	0.000000	15	3167	0
0.000000	0.000000	27	3112	0
0.000000	0.000000	0	0	0
0.000000	0.000000	20	3132	0
0.000000	0.000000	17	3130	0
0.000000	0.000000	17	3148	0
0.000000	0.000000	15	3089	0
0.000000	0.000000	12	3094	0
0.000000	0.000000	11	3165	0
0.000000	0.000000	14	3092	0
0.000000	0.000000	23	3005	0
0.000000	0.000000	35	3065	0
0.000000	0.000000	24	3029	0
0.000000	0.000000	25	3030	0
0.000000	0.000000	22	3119	0
0.000000	0.000000	13	3150	0
0.000000	0.000000	29	3149	0
0.000000	0.000000	13	3102	0
0.000000	0.000000	22	3071	0
0.000000	0.000000	22	3114	0
0.000000	0.000000	22	3044	0
0.000000	0.000000	20	3131	0
0.000000	0.000000	20	3142	0
0.000000	0.000000	16	3141	0
0.000000	0.000000	28	3098	0
0.000000	0.000000	11	3139	0
0.000000	0.000000	9	3135	0
0.000000	0.000000	12	3193	0
0.000000	0.000000	17	3106	0
0.000000	0.000000	14	3175	0
0.000000	0.000000	24	3145	0
0.000000	0.000000	21	3254	0
0.000000	0.000000	28	3182	0
0.000000	0.000000	24	3173	0
0.000000	0.000000	26	3257	0
0.000000	0.000000	15	3194	0
0.000000	0.000000	14	3199	0
0.000000	0.000000	30	3183	0
0.000000	0.000000	26	3187	0
0.000000	0.000000	14	3216	0
0.000000	0.000000	22	3154	0
0.000000	0.000000	17	3155	0
0.000000	0.000000	27	3170	0
0.000000	0.000000	0	0	0
0.000000	0.000000	22	3173	0
0.000000	0.000000	27	3255	0
0.000000	0.000000	18	3105	0
0.000000	0.000000	13	3122	0
0.000000	0.000000	20	3114	0
0.000000	0.000000	12	3185	0
0.000000	0.000000	14	3147	0
0.000000	0.000000	23	3226	0
0.000000	0.000000	30	3113	0
0.000000	0.000000	20	3126	0
0.000000	0.000000	24	3085	0
0.000000	0.000000	15	3109	0
0.000000	0.000000	22	3039	0
0.000000	0.000000	11	3072	0
0.000000	0.000000	22	3209	0
0.000000	0.000000	18	3043	0
0.000000	0.000000	22	3137	0
0.000000	0.000000	16	3162	0
0.000000	0.000000	29	3174	0
0.000000	0.000000	22	3067	0
0.000000	0.000000	13	3038	0
0.000000	0.000000	43	3146	0
0.000000	0.000000	32	3094	0
0.000000	0.000000	13	3179	0
0.000000	0.000000	6	3155	0
0.000000	0.000000	17	3160	0
0.000000	0.000000	16	3107	0
0.000000	0.000000	17	3089	0
0.000000	0.000000	19	3054	0
0.000000	0.000000	19	3010	0
0.000000	0.000000	13	3095	0
0.000000	0.000000	17	3172	0
0.000000	0.000000	16	3118	0
0.000000	0.000000	10	3164	0
0.000000	0.000000	24	3017	0
0.000000	0.000000	18	3119	0
0.000000	0.000000	21	3140	0
0.000000	0.000000	18	3125	0
0.000000	0.000000	23	3135	0
0.000000	0.000000	17	3111	0
0.000000	0.000000	0	0	0
0.000000	0.000000	27	3054	0
0.000000	0.000000	24	3137	0
0.000000	0.000000	22	3156	0
0.000000	0.000000	24	3129	0
0.000000	0.000000	24	3203	0
0.000000	0.000000	33	3163	0
0.000000	0.000000	8	3135	0
0.000000	0.000000	24	3131	0
0.000000	0.000000	23	3191	0
0.000000	0.000000	14	3176	0
0.000000	0.000000	41	3134	0
0.000000	0.000000	27	3069	0
0.000000	0.000000	16	3029	0
0.000000	0.000000	16	3047	0
0.000000	0.000000	27	3090	0
0.000000	0.000000	14	3080	0
0.000000	0.000000	20	3076	0
0.000000	0.000000	27	3104	0
0.000000	0.000000	16	3192	0
0.000000	0.000000	28	3098	0
0.000000	0.000000	20	3201	0
0.000000	0.000000	21	3221	0
0.000000	0.000000	24	3112	0
0.000000	0.000000	28	3081	0
0.000000	0.000000	19	3174	0
0.000000	0.000000	13	3123	0
0.000000	0.000000	12	3087	0
0.000000	0.000000	11	3127	0
0.000000	0.000000	26	3140	0
0.000000	0.000000	14	3166	0
0.000000	0.000000	10	3199	0
0.000000	0.000000	32	3081	0
0.000000	0.000000	8	3114	0
0.000000	0.000000	18	3161	0
0.000000	0.000000	16	3123	0
0.000000	0.000000	25	3064	0
0.000000	0.000000	13	3074	0
0.000000	0.000000	25	3079	0
0.000000	0.000000	21	2955	0
0.000000	0.000000	19	3070	0
0.000000	0.000000	0	0	0
0.000000	0.000000	22	3082	0
0.000000	0.000000	19	3053	0
0.000000	0.000000	17	3080	0
0.000000	0.000000	10	3033	0
0.000000	0.000000	39	3103	0
0.000000	0.000000	25	3086	0
0.000000	0.000000	18	3114	0
0.000000	0.000000	21	3155	0
0.000000	0.000000	15	3123	0
0.000000	0.000000	19	3078	0
0.000000	0.000000	12	3243	0
0.000000	0.000000	19	3175	0
0.000000	0.000000	20	3111	0
0.000000	0.000000	19	3125	0
0.000000	0.000000	24	3111	0
0.000000	0.000000	11	3201	0
0.000000	0.000000	19	3150	0
0.000000	0.000000	16	3107	0
0.000000	0.000000	21	3165	0
0.000000	0.000000	30	3150	0
0.000000	0.000000	20	3185	0
0.000000	0.000000	14	3118	0
0.000000	0.000000	15	3144	0
0.000000	0.000000	21	3076	0
0.000000	0.000000	12	3114	0
0.000000	0.000000	16	3182	0
0.000000	0.000000	35	3225	0
0.000000	0.000000	8	3102	0
0.000000	0.000000	18	3110	0
0.000000	0.000000	36	3081	0
0.000000	0.000000	30	3110	0
0.000000	0.000000	14	3088	0
0.000000	0.000000	20	3158	0
0.000000	0.000000	28	3141	0
0.000000	0.000000	22	3105	0
0.000000	0.000000	20	3195	0
0.000000	0.000000	18	3163	0
0.000000	0.000000	17	3129	0
0.000000	0.000000	19	3151	0
0.000000	0.000000	15	3173	0
0.000000	0.000000	0	0	0
0.000000	0.000000	23	3055	0
0.000000	0.000000	20	3025	0
0.000000	0.000000	23	3152	0
0.000000	0.000000	19	3144	0
0.000000	0.000000	16	3248	0
0.000000	0.000000	18	3149	0
0.000000	0.000000	13	3171	0
0.000000	0.000000	15	3103	0
0.000000	0.000000	17	3077	0
0.000000	0.000000	31	3134	0
0.000000	0.000000	17	3106	0
0.000000	0.000000	14	3072	0
0.000000	0.000000	17	3080	0
0.000000	0.000000	23	3139	0
0.000000	0.000000	17	3061	0
0.000000	0.000000	19	3155	0
0.000000	0.000000	21	3111	0
0.000000	0.000000	27	3063	0
0.000000	0.000000	28	3143	0
0.000000	0.000000	50	3118	0
0.000000	0.000000	25	3070	0
0.000000	0.000000	11	3104	0
0.000000	0.000000	23	3108	0
0.000000	0.000000	20	3138	0
0.000000	0.000000	20	3072	0
0.000000	0.000000	29	3054	0
0.000000	0.000000	18	3008	0
0.000000	0.000000	21	3085	0
0.000000	0.000000	32	3124	0
0.000000	0.000000	20	3209	0
0.000000	0.000000	9	3187	0
0.000000	0.000000	29	3153	0
0.000000	0.000000	11	3095	0
0.000000	0.000000	13	3082	0
0.000000	0.000000	21	3152	0
0.000000	0.000000	14	3186	0
0.000000	0.000000	9	3163	0
0.000000	0.000000	20	3181	0
0.000000	0.000000	13	3243	0
0.000000	0.000000	22	3255	0
0.000000	0.000000	0	0	0
0.000000	0.000000	17	3229	0
0.000000	0.000000	17	3201	0
0.000000	0.000000	16	3151	0
0.000000	0.000000	30	3164	0
0.000000	0.000000	21	3127	0
0.000000	0.000000	17	3186	0
0.000000	0.000000	21	3164	0
0.000000	0.000000	21	3155	0
0.000000	0.000000	26	3084	0
0.000000	0.000000	20	3114	0
0.000000	0.000000	24	3135	0
0.000000	0.000000	17	3091	0
0.000000	0.000000	16	3163	0
0.000000	0.000000	12	3165	0
0.000000	0.000000	25	3160	0
0.000000	0.000000	15	3115	0
0.000000	0.000000	13	3126	0
0.000000	0.000000	3	3105	0
0.000000	0.000000	20	3160	0
0.000000	0.000000	9	3048	0
0.000000	0.000000	27	3048	0
0.000000	0.000000	21	2961	0
0.000000	0.000000	36	3059	0
0.000000	0.000000	16	3118	0
0.000000	0.000000	9	3091	0
0.000000	0.000000	15	3050	0
0.000000	0.000000	22	3073	0
0.000000	0.000000	15	3084	0
0.000000	0.000000	21	3104	0
0.000000	0.000000	33	3086	0
0.000000	0.000000	24	3131	0
0.000000	0.000000	12	3096	0
0.000000	0.000000	34	3104	0
0.000000	0.000000	10	3093	0
0.000000	0.000000	23	3041	0
0.000000	0.000000	23	3109	0
0.000000	0.000000	25	3163	0
0.000000	0.000000	25	3118	0
0.000000	0.000000	25	3175	0
0.000000	0.000000	25	3100	0
0.000000	0.000000	0	0	0
0.000000	0.000000	29	3085	0
0.000000	0.000000	29	3146	0
0.000000	0.000000	16	3097	0
0.000000	0.000000	13	3086	0
0.000000	0.000000	22	3111	0
0.000000	0.000000	18	3087	0
0.000000	0.000000	8	3095	0
0.000000	0.000000	13	3093	0
0.000000	0.000000	19	3183	0
0.000000	0.000000	18	3168	0
0.000000	0.000000	23	3151	0
0.000000	0.000000	17	3140	0
0.000000	0.000000	20	3162	0
0.000000	0.000000	19	3065	0
0.000000	0.000000	25	3116	0
0.000000	0.000000	14	3108	0
0.000000	0.000000	17	3060	0
0.000000	0.000000	23	3128	0
0.000000	0.000000	17	3148	0
0.000000	0.000000	10	3093	0
0.000000	0.000000	30	3165	0
0.000000	0.000000	24	3097	0
0.000000	0.000000	28	3072	0
0.000000	0.000000	20	3134	0
0.000000	0.000000	22	3033	0
0.000000	0.000000	20	3041	0
0.000000	0.000000	19	3193	0
0.000000	0.000000	20	3061	0
0.000000	0.000000	19	3177	0
0.000000	0.000000	22	3151	0
0.000000	0.000000	16	3115	0
0.000000	0.000000	27	3172	0
0.000000	0.000000	23	3178	0
0.000000	0.000000	24	3088	0
0.000000	0.000000	13	3159	0
0.000000	0.000000	22	3178	0
0.000000	0.000000	14	3201	0
0.000000	0.000000	19	3221	0
0.000000	0.000000	17	3166	0
0.000000	0.000000	23	3195	0
0.000000	0.000000	0	0	0
0.000000	0.000000	14	3167	0
0.000000	0.000000	30	3241	0
0.000000	0.000000	9	3203	0
0.000000	0.000000	26	3221	0
0.000000	0.000000	26	3232	0
0.000000	0.000000	25	3197	0
0.000000	0.000000	30	3233	0
0.000000	0.000000	14	3174	0
0.000000	0.000000	22	3129	0
0.000000	0.000000	19	3222	0
0.000000	0.000000	19	3179	0
0.000000	0.000000	14	3109	0
0.000000	0.000000	11	3193	0
0.000000	0.000000	20	3182	0
0.000000	0.000000	15	3129	0
0.000000	0.000000	14	3144	0
0.000000	0.000000	34	3187	0
0.000000	0.000000	19	3246	0
0.000000	0.000000	14	3141	0
0.000000	0.000000	22	3144	0
0.000000	0.000000	18	3109	0
0.000000	0.000000	15	3099	0
0.000000	0.000000	36	3033	0
0.000000	0.000000	13	3123	0
0.000000	0.000000	11	3079	0
0.000000	0.000000	15	3113	0
0.000000	0.000000	20	3092	0
0.000000	0.000000	16	3241	0
0.000000	0.000000	20	3084	0
0.000000	0.000000	15	3177	0
0.000000	0.000000	11	3157	0
0.000000	0.000000	43	3126	0
0.000000	0.000000	12	3077	0
0.000000	0.000000	27	3221	0
0.000000	0.000000	25	3134	0
0.000000	0.000000	15	3117	0
0.000000	0.000000	18	3223	0
0.000000	0.000000	6	3152	0
0.000000	0.000000	22	3113	0
0.000000	0.000000	28	3139	0
0.000000	0.000000	0	0	0
0.000000	0.000000	8	3087	0
0.000000	0.000000	23	3176	0
0.000000	0.000000	11	3081	0
0.000000	0.000000	14	3142	0
0.000000	0.000000	23	3127	0
0.000000	0.000000	28	3135	0
0.000000	0.000000	14	3154	0
0.000000	0.000000	27	3214	0
0.000000	0.000000	16	3168	0
0.000000	0.000000	23	3142	0
0.000000	0.000000	19	3167	0
0.000000	0.000000	30	3150	0
0.000000	0.000000	29	3114	0
0.000000	0.000000	20	3083	0
0.000000	0.000000	8	3127	0
0.000000	0.000000	14	3119	0
0.000000	0.000000	16	3169	0
0.000000	0.000000	30	3177	0
0.000000	0.000000	31	3097	0
0.000000	0.000000	23	3116	0
0.000000	0.000000	17	3089	0
0.000000	0.000000	27	3088	0
0.000000	0.000000	24	3144	0
0.000000	0.000000	27	3196	0
0.000000	0.000000	18	3195	0
0.000000	0.000000	10	3192	0
0.000000	0.000000	19	3151	0
0.000000	0.000000	25	3167	0
0.000000	0.000000	15	3107	0
0.000000	0.000000	22	3134	0
0.000000	0.000000	12	3112	0
0.000000	0.000000	32	3040	0
0.000000	0.000000	23	3119	0
0.000000	0.000000	22	3081	0
0.000000	0.000000	20	3027	0
0.000000	0.000000	19	3113	0
0.000000	0.000000	17	3172	0
0.000000	0.000000	19	3142	0
0.000000	0.000000	18	3124	0
0.000000	0.000000	13	3044	0
0.000000	0.000000	0	0	0
0.000000	0.000000	29	3143	0
0.000000	0.000000	12	3106	0
0.000000	0.000000	13	3170	0
0.000000	0.000000	13	3170	0
0.000000	0.000000	21	3092	0
0.000000	0.000000	18	3126	0
0.000000	0.000000	7	3077	0
0.000000	0.000000	10	3123	0
0.000000	0.000000	17	3119	0
0.000000	0.000000	19	3130	0
0.000000	0.000000	16	3099	0
0.000000	0.000000	24	3103	0
0.000000	0.000000	17	3049	0
0.000000	0.000000	26	3137	0
0.000000	0.000000	16	3104	0
0.000000	0.000000	28	3088	0
0.000000	0.000000	17	3139	0
0.000000	0.000000	17	3125	0
0.000000	0.000000	25	3082	0
0.000000	0.000000	13	3023	0
0.000000	0.000000	14	3122	0
0.000000	0.000000	14	3084	0
0.000000	0.000000	19	3123	0
0.000000	0.000000	15	3107	0
0.000000	0.000000	19	3106	0
0.000000	0.000000	20	3085	0
0.000000	0.000000	22	3117	0
0.000000	0.000000	21	3106	0
0.000000	0.000000	21	3053	0
0.000000	0.000000	25	3157	0
0.000000	0.000000	28	3125	0
0.000000	0.000000	16	3061	0
0.000000	0.000000	14	3159	0
0.000000	0.000000	29	3143	0
0.000000	0.000000	19	3181	0
0.000000	0.000000	22	3104	0
0.000000	0.000000	17	3145	0
0.000000	0.000000	19	3193	0
0.000000	0.000000	14	3088	0
0.000000	0.000000	24	3068	0
0.000000	0.000000	0	0	0
0.000000	0.000000	25	3082	0
0.000000	0.000000	29	3131	0
0.000000	0.000000	19	3165	0
0.000000	0.000000	25	3116	0
0.000000	0.000000	12	3115	0
0.000000	0.000000	16	3144	0
0.000000	0.000000	16	3040	0
0.000000	0.000000	28	3214	0
0.000000	0.000000	30	3086	0
0.000000	0.000000	30	3128	0
0.000000	0.000000	21	3176	0
0.000000	0.000000	18	3173	0
0.000000	0.000000	24	3168	0
0.000000	0.000000	27	3214	0
0.000000	0.000000	18	3167	0
0.000000	0.000000	15	3114	0
0.000000	0.000000	14	3112	0
0.000000	0.000000	16	3130	0
0.000000	0.000000	22	3138	0
0.000000	0.000000	17	3194	0
0.000000	0.000000	19	3137	0
0.000000	0.000000	28	3099	0
0.000000	0.000000	14	3111	0
0.000000	0.000000	18	3154	0
0.000000	0.000000	11	3113	0
0.000000	0.000000	24	3210	0
0.000000	0.000000	21	3115	0
0.000000	0.000000	21	3121	0
0.000000	0.000000	17	3021	0
0.000000	0.000000	21	3122	0
0.000000	0.000000	16	3097	0
0.000000	0.000000	23	3037	0
0.000000	0.000000	15	3112	0
0.000000	0.000000	15	3062	0
0.000000	0.000000	21	3054	0
0.000000	0.000000	11	3122	0
0.000000	0.000000	25	3007	0
0.000000	0.000000	16	3174	0
0.000000	0.000000	26	3158	0
0.000000	0.000000	27	3167	0
0.000000	0.000000	0	0	0
0.000000	0.000000	19	3092	0
0.000000	0.000000	23	3109	0
0.000000	0.000000	20	3110	0
0.000000	0.000000	25	3116	0
0.000000	0.000000	27	3150	0
0.000000	0.000000	22	3149	0
0.000000	0.000000	15	3154	0
0.000000	0.000000	33	3082	0
0.000000	0.000000	21	3135	0
0.000000	0.000000	11	3142	0
0.000000	0.000000	16	3138	0
0.000000	0.000000	20	3129	0
0.000000	0.000000	28	3133	0
0.000000	0.000000	12	3169	0
0.000000	0.000000	12	3115	0
0.000000	0.000000	26	3127	0
0.000000	0.000000	25	3126	0
0.000000	0.000000	11	3044	0
0.000000	0.000000	10	3166	0
0.000000	0.000000	21	3114	0
0.000000	0.000000	26	3190	0
0.000000	0.000000	41	3084	0
0.000000	0.000000	13	3120	0
0.000000	0.000000	20	3194	0
0.000000	0.000000	30	3123	0
0.000000	0.000000	17	3045	0
0.000000	0.000000	16	3102	0
0.000000	0.000000	22	3078	0
0.000000	0.000000	12	3107	0
0.000000	0.000000	24	3050	0
0.000000	0.000000	25	3060	0
0.000000	0.000000	16	3080	0
0.000000	0.000000	29	3197	0
0.000000	0.000000	10	3169	0
0.000000	0.000000	11	3175	0
0.000000	0.000000	11	3182	0
0.000000	0.000000	24	3164	0
0.000000	0.000000	25	3200	0
0.000000	0.000000	23	3126	0
0.000000	0.000000	10	3146	0
0.000000	0.000000	0	0	0
0.000000	0.000000	15	3106	0
0.000000	0.000000	15	3088	0
0.000000	0.000000	24	3073	0
0.000000	0.000000	18	3057	0
0.000000	0.000000	19	3063	0
0.000000	0.000000	21	3120	0
0.000000	0.000000	17	3111	0
0.000000	0.000000	11	3148	0
0.000000	0.000000	13	3089	0
0.000000	0.000000	15	3106	0
0.000000	0.000000	20	3126	0
0.000000	0.000000	10	3156	0
0.000000	0.000000	14	3076	0
0.000000	0.000000	22	3151	0
0.000000	0.000000	16	3095	0
0.000000	0.000000	20	3136	0
0.000000	0.000000	36	3227	0
0.000000	0.000000	20	3145	0
0.000000	0.000000	26	3099	0
0.000000	0.000000	16	3100	0
0.000000	0.000000	20	3085	0
0.000000	0.000000	22	3094	0
0.000000	0.000000	23	3129	0
0.000000	0.000000	22	3160	0
0.000000	0.000000	21	3156	0
0.000000	0.000000	18	3081	0
0.000000	0.000000	41	3201	0
0.000000	0.000000	18	3060	0
0.000000	0.000000	12	3203	0
0.000000	0.000000	16	3148	0
0.000000	0.000000	28	3166	0
0.000000	0.000000	19	3101	0
0.000000	0.000000	12	3099	0
0.000000	0.000000	31	3002	0
0.000000	0.000000	22	3031	0
0.000000	0.000000	12	3115	0
0.000000	0.000000	24	3135	0
0.000000	0.000000	18	3061	0
0.000000	0.000000	18	3059	0
0.000000	0.000000	24	2986	0
0.000000	0.000000	0	0	0
0.000000	0.000000	14	3063	0
0.000000	0.000000	18	3052	0
0.000000	0.000000	19	3033	0
0.000000	0.000000	19	3017	0
0.000000	0.000000	26	3033	0
0.000000	0.000000	23	2981	0
0.000000	0.000000	28	2966	0
0.000000	0.000000	18	2920	0
0.000000	0.000000	17	2946	0
0.000000	0.000000	4	2983	0
0.000000	0.000000	19	2996	0
0.000000	0.000000	20	3042	0
0.000000	0.000000	21	3023	0
0.000000	0.000000	19	3138	0
0.000000	0.000000	22	3100	0
0.000000	0.000000	10	3120	0
0.000000	0.000000	25	3072	0
0.000000	0.000000	18	3087	0
0.000000	0.000000	18	3136	0
0.000000	0.000000	22	3071	0
0.000000	0.000000	34	3103	0
0.000000	0.000000	25	3096	0
0.000000	0.000000	15	3125	0
0.000000	0.000000	24	3187	0
0.000000	0.000000	15	3203	0
0.000000	0.000000	19	3131	0
0.000000	0.000000	18	3074	0
0.000000	0.000000	21	3126	0
0.000000	0.000000	13	3161	0
0.000000	0.000000	32	3142	0
0.000000	0.000000	22	3169	0
0.000000	0.000000	21	3206	0
0.000000	0.000000	16	3130	0
0.000000	0.000000	24	3145	0
0.000000	0.000000	15	3114	0
0.000000	0.000000	31	3157	0
0.000000	0.000000	13	3175	0
0.000000	0.000000	31	3185	0
0.000000	0.000000	8	3215	0
0.000000	0.000000	14	3137	0
0.000000	0.000000	0	0	0
0.000000	0.000000	23	3131	0
0.000000	0.000000	20	3137	0
0.000000	0.000000	32	3171	0
0.000000	0.000000	16	3171	0
0.000000	0.000000	17	3154	0
0.000000	0.000000	24	3065	0
0.000000	0.000000	11	3147	0
0.000000	0.000000	25	3090	0
0.000000	0.000000	9	3134	0
0.000000	0.000000	26	3152	0
0.000000	0.000000	12	3109	0
0.000000	0.000000	22	3090	0
0.000000	0.000000	25	3056	0
0.000000	0.000000	23	3074	0
0.000000	0.000000	12	3099	0
0.000000	0.000000	12	3141	0
0.000000	0.000000	18	3092	0
0.000000	0.000000	14	3180	0
0.000000	0.000000	20	3139	0
0.000000	0.000000	20	3140	0
0.000000	0.000000	23	3135	0
0.000000	0.000000	19	3226	0
0.000000	0.000000	29	3129	0
0.000000	0.000000	23	3132	0
0.000000	0.000000	18	3218	0
0.000000	0.000000	19	3116	0
0.000000	0.000000	24	3112	0
0.000000	0.000000	18	3122	0
0.000000	0.000000	14	3054	0
0.000000	0.000000	18	3151	0
0.000000	0.000000	11	3199	0
0.000000	0.000000	27	3174	0
0.000000	0.000000	27	3266	0
0.000000	0.000000	18	3211	0
0.000000	0.000000	21	3232	0
0.000000	0.000000	19	3203	0
0.000000	0.000000	21	3184	0
0.000000	0.000000	31	3186	0
0.000000	0.000000	9	3150	0
0.000000	0.000000	15	3161	0
0.000000	0.000000	0	0	0
0.000000	0.000000	17	3091	0
0.000000	0.000000	26	3139	0
0.000000	0.000000	33	3144	0
0.000000	0.000000	12	3130	0
0.000000	0.000000	19	3186	0
0.000000	0.000000	20	3167	0
0.000000	0.000000	13	3133	0
0.000000	0.000000	28	3200	0
0.000000	0.000000	18	3174	0
0.000000	0.000000	22	3166	0
0.000000	0.000000	26	3161	0
0.000000	0.000000	21	3188	0
0.000000	0.000000	21	3115	0
0.000000	0.000000	19	3183	0
0.000000	0.000000	22	3133	0
0.000000	0.000000	19	3188	0
0.000000	0.000000	17	3169	0
0.000000	0.000000	21	3187	0
0.000000	0.000000	22	3187	0
0.000000	0.000000	18	3129	0
0.000000	0.000000	12	3164	0
0.000000	0.000000	22	3130	0
0.000000	0.000000	20	3131	0
0.000000	0.000000	15	3119	0
0.000000	0.000000	20	3054	0
0.000000	0.000000	26	3079	0
0.000000	0.000000	12	3081	0
0.000000	0.000000	36	3050	0
0.000000	0.000000	22	3170	0
0.000000	0.000000	22	3065	0
0.000000	0.000000	13	3134	0
0.000000	0.000000	19	3027	0
0.000000	0.000000	22	3067	0
0.000000	0.000000	15	3114	0
0.000000	0.000000	13	3148	0
0.000000	0.000000	15	3073	0
0.000000	0.000000	31	3104	0
0.000000	0.000000	33	3101	0
0.000000	0.000000	21	3159	0
0.000000	0.000000	21	3040	0
0.000000	0.000000	0	0	0
0.000000	0.000000	16	3076	0
0.000000	0.000000	19	3188	0
0.000000	0.000000	21	3183	0
0.000000	0.000000	19	3149	0
0.000000	0.000000	16	3151	1
0.000000	0.000000	15	3151	0
0.000000	0.000000	20	3150	0
0.000000	0.000000	22	3131	0
0.000000	0.000000	26	3140	0
0.000000	0.000000	12	3166	0
0.000000	0.000000	15	3109	0
0.000000	0.000000	18	3126	0
0.000000	0.000000	12	3164	0
0.000000	0.000000	21	3110	0
0.000000	0.000000	18	3239	0
0.000000	0.000000	17	3150	0
0.000000	0.000000	34	3123	0
0.000000	0.000000	16	3164	0
0.000000	0.000000	14	3094	0
0.000000	0.000000	18	3091	0
0.000000	0.000000	14	3097	0
0.000000	0.000000	16	3026	0
0.000000	0.000000	21	3077	0
0.000000	0.000000	28	3105	0
0.000000	0.000000	27	3049	0
0.000000	0.000000	16	3130	0
0.000000	0.000000	22	3121	0
0.000000	0.000000	10	3185	0
0.000000	0.000000	25	3074	0
0.000000	0.000000	35	3160	0
0.000000	0.000000	11	3176	0
0.000000	0.000000	21	3199	0
0.000000	0.000000	18	3140	0
0.000000	0.000000	22	3188	0
0.000000	0.000000	26	3210	0
0.000000	0.000000	10	3232	0
0.000000	0.000000	28	3135	0
0.000000	0.000000	25	3166	0
0.000000	0.000000	15	3166	0
0.000000	0.000000	7	3099	0
0.000000	0.000000	0	0	0
0.000000	0.000000	21	3123	0
0.000000	0.000000	14	3158	0
0.000000	0.000000	17	3094	0
0.000000	0.000000	24	3035	0
0.000000	0.000000	27	3125	0
0.000000	0.000000	10	3145	0
0.000000	0.000000	13	3105	0
0.000000	0.000000	21	3087	0
0.000000	0.000000	14	3090	0
0.000000	0.000000	10	3198	0
0.000000	0.000000	22	3152	0
0.000000	0.000000	20	3129	0
0.000000	0.000000	12	3051	0
0.000000	0.000000	18	3144	0
0.000000	0.000000	23	3158	0
0.000000	0.000000	15	3037	0
0.000000	0.000000	10	3062	0
0.000000	0.000000	23	3088	0
0.000000	0.000000	12	3152	0
0.000000	0.000000	15	3059	0
0.000000	0.000000	26	3047	0
0.000000	0.000000	20	3064	0
0.000000	0.000000	27	3092	0
0.000000	0.000000	19	3151	0
0.000000	0.000000	13	3097	0
0.000000	0.000000	16	3111	0
0.000000	0.000000	21	3032	0
0.000000	0.000000	8	3105	0
0.000000	0.000000	15	3036	0
0.000000	0.000000	11	3022	0
0.000000	0.000000	24	3080	0
0.000000	0.000000	19	3073	0
0.000000	0.000000	26	3071	0
0.000000	0.000000	23	3086	0
0.000000	0.000000	26	3071	0
0.000000	0.000000	17	3096	0
0.000000	0.000000	19	2997	0
0.000000	0.000000	20	3047	0
0.000000	0.000000	30	3052	0
0.000000	0.000000	24	2989	0
0.000000	0.000000	0	0	0
0.000000	0.000000	22	3009	0
0.000000	0.000000	12	3049	0
0.000000	0.000000	10	3063	0
0.000000	0.000000	14	3140	0
0.000000	0.000000	25	3086	0
0.000000	0.000000	18	3117	0
0.000000	0.000000	36	3114	0
0.000000	0.000000	23	3068	0
0.000000	0.000000	20	3091	0
0.000000	0.000000	24	3164	0
0.000000	0.000000	9	3115	0
0.000000	0.000000	14	3111	0
0.000000	0.000000	13	3139	0
0.000000	0.000000	15	3071	0
0.000000	0.000000	22	3115	0
0.000000	0.000000	19	3120	0
0.000000	0.000000	17	3090	0
0.000000	0.000000	16	3113	0
0.000000	0.000000	11	3094	0
0.000000	0.000000	24	3133	0
0.000000	0.000000	20	3098	0
0.000000	0.000000	20	3148	0
0.000000	0.000000	14	3110	0
0.000000	0.000000	30	3127	0
0.000000	0.000000	24	3102	0
0.000000	0.000000	30	3107	0
0.000000	0.000000	13	3155	0
0.000000	0.000000	23	3097	0
0.000000	0.000000	13	3114	0
0.000000	0.000000	22	3058	0
0.000000	0.000000	24	3105	0
0.000000	0.000000	21	3075	0
0.000000	0.000000	18	3011	0
0.000000	0.000000	33	3103	0
0.000000	0.000000	15	3044	0
0.000000	0.000000	11	3024	0
0.000000	0.000000	24	3036	0
0.000000	0.000000	15	3051	0
0.000000	0.000000	28	3051	0
0.000000	0.000000	14	3136	0
0.000000	0.000000	0	0	0
0.000000	0.000000	28	3092	0
0.000000	0.000000	20	2969	0
0.000000	0.000000	17	3086	0
0.000000	0.000000	13	3158	0
0.000000	0.000000	12	3027	0
0.000000	0.000000	12	3158	0
0.000000	0.000000	24	3025	0
0.000000	0.000000	30	3113	0
0.000000	0.000000	16	3047	0
0.000000	0.000000	21	3048	0
0.000000	0.000000	23	3055	0
0.000000	0.000000	19	3089	0
0.000000	0.000000	18	3108	0
0.000000	0.000000	27	3078	0
0.000000	0.000000	17	3156	0
0.000000	0.000000	16	3118	0
0.000000	0.000000	15	3097	0
0.000000	0.000000	18	3032	0
0.000000	0.000000	15	3140	0
0.000000	0.000000	21	3108	0
0.000000	0.000000	27	3147	0
0.000000	0.000000	24	3176	0
0.000000	0.000000	22	3122	0
0.000000	0.000000	18	3092	0
0.000000	0.000000	19	3108	0
0.000000	0.000000	32	3159	0
0.000000	0.000000	25	3071	0
0.000000	0.000000	12	3158	0
0.000000	0.000000	27	3098	0
0.000000	0.000000	11	3057	0
0.000000	0.000000	12	3123	0
0.000000	0.000000	13	2976	0
0.000000	0.000000	26	3038	0
0.000000	0.000000	27	3038	0
0.000000	0.000000	16	3083	0
0.000000	0.000000	21	3059	0
0.000000	0.000000	12	3130	0
0.000000	0.000000	15	3103	0
0.000000	0.000000	7	3110	0
0.000000	0.000000	22	3012	0
0.000000	0.000000	0	0	0
0.000000	0.000000	31	3130	0
0.000000	0.000000	16	3063	0
0.000000	0.000000	30	3053	0
0.000000	0.000000	12	3028	0
0.000000	0.000000	20	3126	0
0.000000	0.000000	16	3116	0
0.000000	0.000000	17	3111	0
0.000000	0.000000	14	3124	0
0.000000	0.000000	21	3072	0
0.000000	0.000000	13	3071	0
0.000000	0.000000	12	3115	0
0.000000	0.000000	15	2978	0
0.000000	0.000000	28	3116	0
0.000000	0.000000	17	3114	0
0.000000	0.000000	28	3129	0
0.000000	0.000000	16	3103	0
0.000000	0.000000	24	3105	0
0.000000	0.000000	8	3085	0
0.000000	0.000000	20	3128	0
0.000000	0.000000	16	3082	0
0.000000	0.000000	20	3078	0
0.000000	0.000000	25	3077	0
0.000000	0.000000	18	3100	0
0.000000	0.000000	27	3144	0
0.000000	0.000000	15	3113	0
0.000000	0.000000	20	3179	0
0.000000	0.000000	10	3090	0
0.000000	0.000000	21	3238	0
0.000000	0.000000	20	3177	0
0.000000	0.000000	23	3166	0
0.000000	0.000000	21	3154	0
0.000000	0.000000	22	3172	0
0.000000	0.000000	21	3105	0
0.000000	0.000000	18	3151	0
0.000000	0.000000	25	3155	0
0.000000	0.000000	7	3230	0
0.000000	0.000000	28	3171	0
0.000000	0.000000	19	3193	0
0.000000	0.000000	13	3161	0
0.000000	0.000000	28	3189	0
0.000000	0.000000	0	0	0
0.000000	0.000000	13	3191	0
0.000000	0.000000	11	3104	0
0.000000	0.000000	20	3143	0
0.000000	0.000000	14	3064	0
0.000000	0.000000	12	3133	0
0.000000	0.000000	14	3143	0
0.000000	0.000000	20	3128	0
0.000000	0.000000	25	3146	0
0.000000	0.000000	13	3035	0
0.000000	0.000000	25	3139	0
0.000000	0.000000	22	3094	0
0.000000	0.000000	21	3137	0
0.000000	0.000000	23	3099	0
0.000000	0.000000	21	3083	0
0.000000	0.000000	22	3135	0
0.000000	0.000000	36	3046	0
0.000000	0.000000	14	3096	0
0.000000	0.000000	31	3066	0
0.000000	0.000000	23	3011	0
0.000000	0.000000	27	3153	0
0.000000	0.000000	33	3096	0
0.000000	0.000000	23	3091	0
0.000000	0.000000	22	3103	0
0.000000	0.000000	15	3098	0
0.000000	0.000000	21	3137	0
0.000000	0.000000	13	3087	0
0.000000	0.000000	16	3148	0
0.000000	0.000000	22	3126	0
0.000000	0.000000	15	3064	0
0.000000	0.000000	17	3184	0
0.000000	0.000000	27	3088	0
0.000000	0.000000	12	3029	0
0.000000	0.000000	13	3051	0
0.000000	0.000000	36	3105	0
0.000000	0.000000	25	3019	0
0.000000	0.000000	14	3030	0
0.000000	0.000000	12	3005	0
0.000000	0.000000	19	3136	0
0.000000	0.000000	18	3039	0
0.000000	0.000000	26	3046	0
0.000000	0.000000	0	0	0
0.000000	0.000000	15	3056	0
0.000000	0.000000	22	3119	0
0.000000	0.000000	13	3083	0
0.000000	0.000000	22	3083	0
0.000000	0.000000	10	3088	0
0.000000	0.000000	12	3020	0
0.000000	0.000000	9	3075	0
0.000000	0.000000	21	3055	0
0.000000	0.000000	11	3091	0
0.000000	0.000000	21	3124	0
0.000000	0.000000	17	3058	0
0.000000	0.000000	19	3016	0
0.000000	0.000000	29	3095	0
0.000000	0.000000	31	3143	0
0.000000	0.000000	24	3056	0
0.000000	0.000000	20	3202	0
0.000000	0.000000	11	3090	0
0.000000	0.000000	21	3100	0
0.000000	0.000000	13	3128	0
0.000000	0.000000	12	3102	0
0.000000	0.000000	13	3122	0
0.000000	0.000000	21	3094	0
0.000000	0.000000	13	3197	0
0.000000	0.000000	20	3111	0
0.000000	0.000000	19	3074	0
0.000000	0.000000	26	3207	0
0.000000	0.000000	20	3170	0
0.000000	0.000000	25	3063	0
0.000000	0.000000	28	3117	0
0.000000	0.000000	22	3140	0
0.000000	0.000000	10	3137	0
0.000000	0.000000	13	3123	0
0.000000	0.000000	12	3085	0
0.000000	0.000000	27	3077	0
0.000000	0.000000	25	3108	0
0.000000	0.000000	20	3100	0
0.000000	0.000000	15	3105	0
0.000000	0.000000	21	3046	0
0.000000	0.000000	22	3100	0
0.000000	0.000000	23	3079	0
0.000000	0.000000	0	0	0
0.000000	0.000000	10	3044	0
0.000000	0.000000	12	3101	0
0.000000	0.000000	20	3042	0
0.000000	0.000000	11	3037	0
0.000000	0.000000	12	3149	0
0.000000	0.000000	31	3075	0
0.000000	0.000000	14	3096	0
0.000000	0.000000	12	3106	0
0.000000	0.000000	28	3078	0
0.000000	0.000000	42	3052	0
0.000000	0.000000	18	3092	0
0.000000	0.000000	31	3058	0
0.000000	0.000000	16	3109	0
0.000000	0.000000	35	3096	0
0.000000	0.000000	17	3053	0
0.000000	0.000000	12	3127	0
0.000000	0.000000	20	3042	0
0.000000	0.000000	21	3140	0
0.000000	0.000000	16	3072	0
0.000000	0.000000	29	3021	0
0.000000	0.000000	23	3112	0
0.000000	0.000000	15	3153	0
0.000000	0.000000	16	3084	0
0.000000	0.000000	24	3141	0
0.000000	0.000000	21	3229	0
0.000000	0.000000	17	3085	0
0.000000	0.000000	28	3164	0
0.000000	0.000000	9	3118	0
0.000000	0.000000	21	3139	0
0.000000	0.000000	16	3109	0
0.000000	0.000000	31	3109	0
0.000000	0.000000	19	3151	0
0.000000	0.000000	20	3094	0
0.000000	0.000000	17	3110	0
0.000000	0.000000	24	3142	0
0.000000	0.000000	19	3169	0
0.000000	0.000000	21	3232	0
0.000000	0.000000	30	3122	0
0.000000	0.000000	13	3244	0
0.000000	0.000000	26	3108	0
0.000000	0.000000	0	0	0
0.000000	0.000000	32	3071	0
0.000000	0.000000	23	3130	0
0.000000	0.000000	26	3192	0
0.000000	0.000000	29	3095	0
0.000000	0.000000	26	3082	0
0.000000	0.000000	21	3139	0
0.000000	0.000000	17	3125	0
0.000000	0.000000	29	3182	0
0.000000	0.000000	19	3194	0
0.000000	0.000000	18	3229	0
0.000000	0.000000	19	3173	0
0.000000	0.000000	16	3186	0
0.000000	0.000000	18	3208	0
0.000000	0.000000	21	3227	0
0.000000	0.000000	18	3198	0
0.000000	0.000000	23	3157	0
0.000000	0.000000	22	3177	0
0.000000	0.000000	18	3138	0
0.000000	0.000000	22	3093	0
0.000000	0.000000	13	3093	0
0.000000	0.000000	15	3109	0
0.000000	0.000000	23	3138	0
0.000000	0.000000	15	3140	0
0.000000	0.000000	35	3186	0
0.000000	0.000000	34	3096	0
0.000000	0.000000	28	3231	0
0.000000	0.000000	27	3211	0
0.000000	0.000000	23	3219	0
0.000000	0.000000	17	3176	0
0.000000	0.000000	24	3148	0
0.000000	0.000000	21	3227	0
0.000000	0.000000	13	3153	0
0.000000	0.000000	8	3156	0
0.000000	0.000000	18	3224	0
0.000000	0.000000	20	3248	0
0.000000	0.000000	28	3186	0
0.000000	0.000000	19	3180	0
0.000000	0.000000	22	3182	0
0.000000	0.000000	17	3191	0
0.000000	0.000000	7	3139	0
0.000000	0.000000	0	0	0
0.000000	0.000000	25	3089	0
0.000000	0.000000	10	3241	0
0.000000	0.000000	8	3132	0
0.000000	0.000000	23	3159	0
0.000000	0.000000	15	3214	0
0.000000	0.000000	19	3216	0
0.000000	0.000000	30	3147	0
0.000000	0.000000	11	3135	0
0.000000	0.000000	27	3112	0
0.000000	0.000000	26	3131	0
0.000000	0.000000	10	3123	0
0.000000	0.000000	26	3137	0
0.000000	0.000000	16	3148	0
0.000000	0.000000	18	3076	0
0.000000	0.000000	30	3128	0
0.000000	0.000000	39	3200	0
0.000000	0.000000	19	3149	0
0.000000	0.000000	25	3245	0
0.000000	0.000000	19	3203	0
0.000000	0.000000	13	3219	0
0.000000	0.000000	19	3124	0
0.000000	0.000000	22	3226	0
0.000000	0.000000	21	3069	0
0.000000	0.000000	19	3172	0
0.000000	0.000000	25	3227	0
0.000000	0.000000	17	3140	0
0.000000	0.000000	7	3051	0
0.000000	0.000000	12	3111	0
0.000000	0.000000	17	3149	0
0.000000	0.000000	32	3159	0
0.000000	0.000000	12	3134	0
0.000000	0.000000	13	3030	0
0.000000	0.000000	20	3134	0
0.000000	0.000000	26	3092	0
0.000000	0.000000	9	3239	0
0.000000	0.000000	11	3158	0
0.000000	0.000000	24	3079	0
0.000000	0.000000	19	3122	0
0.000000	0.000000	16	3190	0
0.000000	0.000000	19	3157	0
0.000000	0.000000	0	0	0
0.000000	0.000000	17	3125	0
0.000000	0.000000	29	3090	0
0.000000	0.000000	20	3156	0
0.000000	0.000000	26	3167	0
0.000000	0.000000	12	2988	0
0.000000	0.000000	36	3096	0
0.000000	0.000000	21	3200	0
0.000000	0.000000	27	3060	0
0.000000	0.000000	31	3017	0
0.000000	0.000000	28	3134	0
0.000000	0.000000	13	3066	0
0.000000	0.000000	24	3062	0
0.000000	0.000000	17	3044	0
0.000000	0.000000	22	3117	0
0.000000	0.000000	23	3145	0
0.000000	0.000000	27	3077	0
0.000000	0.000000	22	3130	0
0.000000	0.000000	27	3186	0
0.000000	0.000000	22	3071	0
0.000000	0.000000	13	3162	0
0.000000	0.000000	10	3097	0
0.000000	0.000000	24	3093	0
0.000000	0.000000	18	3048	0
0.000000	0.000000	8	3178	0
0.000000	0.000000	22	3162	0
0.000000	0.000000	20	3211	0
0.000000	0.000000	32	3113	0
0.000000	0.000000	16	3209	0
0.000000	0.000000	21	3096	0
0.000000	0.000000	31	3128	0
0.000000	0.000000	20	3124	0
0.000000	0.000000	33	3119	0
0.000000	0.000000	17	3071	0
0.000000	0.000000	15	3086	0
0.000000	0.000000	27	3130	0
0.000000	0.000000	19	3183	0
0.000000	0.000000	20	3127	0
0.000000	0.000000	18	3129	0
0.000000	0.000000	20	3189	0
0.000000	0.000000	17	3107	0
0.000000	0.000000	0	0	0
0.000000	0.000000	33	3145	0
0.000000	0.000000	7	3034	0
0.000000	0.000000	23	3101	0
0.000000	0.000000	12	3031	0
0.000000	0.000000	20	3141	0
0.000000	0.000000	24	3120	0
0.000000	0.000000	14	3179	0
0.000000	0.000000	32	3200	0
0.000000	0.000000	10	3155	0
0.000000	0.000000	18	3189	0
0.000000	0.000000	20	3191	0
0.000000	0.000000	14	3182	0
0.000000	0.000000	34	3202	0
0.000000	0.000000	24	3173	0
0.000000	0.000000	19	3150	0
0.000000	0.000000	14	3161	0
0.000000	0.000000	24	3149	0
0.000000	0.000000	16	3072	0
0.000000	0.000000	19	3140	0
0.000000	0.000000	11	3160	0
0.000000	0.000000	22	3155	0
0.000000	0.000000	25	3105	0
0.000000	0.000000	18	3171	0
0.000000	0.000000	25	3199	0
0.000000	0.000000	15	3194	0
0.000000	0.000000	16	3186	0
0.000000	0.000000	14	3126	0
0.000000	0.000000	14	3288	0
0.000000	0.000000	14	3136	0
0.000000	0.000000	12	3133	0
0.000000	0.000000	11	3237	0
0.000000	0.000000	13	3213	0
0.000000	0.000000	24	3105	0
0.000000	0.000000	26	3099	0
0.000000	0.000000	14	3109	0
0.000000	0.000000	13	3107	0
0.000000	0.000000	16	3152	0
0.000000	0.000000	15	3208	0
0.000000	0.000000	20	3186	0
0.000000	0.000000	19	3123	0
0.000000	0.000000	0	0	0
0.000000	0.000000	18	3199	0
0.000000	0.000000	18	3052	0
0.000000	0.000000	19	3168	0
0.000000	0.000000	10	3142	0
0.000000	0.000000	20	3194	0
0.000000	0.000000	34	3202	0
0.000000	0.000000	19	3185	0
0.000000	0.000000	16	3121	0
0.000000	0.000000	8	3107	0
0.000000	0.000000	17	3065	0
0.000000	0.000000	16	3187	0
0.000000	0.000000	14	3220	0
0.000000	0.000000	19	3208	0
0.000000	0.000000	15	3242	0
0.000000	0.000000	18	3173	0
0.000000	0.000000	12	3203	0
0.000000	0.000000	15	3165	0
0.000000	0.000000	19	3173	0
0.000000	0.000000	25	3186	0
0.000000	0.000000	36	3203	0
0.000000	0.000000	33	3117	0
0.000000	0.000000	28	3198	0
0.000000	0.000000	20	3178	0
0.000000	0.000000	13	3171	0
0.000000	0.000000	36	3225	0
0.000000	0.000000	24	3157	0
0.000000	0.000000	11	3126	0
0.000000	0.000000	8	3123	0
0.000000	0.000000	20	3102	0
0.000000	0.000000	21	3216	0
0.000000	0.000000	14	3109	0
0.000000	0.000000	16	3151	0
0.000000	0.000000	4	3150	0
0.000000	0.000000	22	3105	0
0.000000	0.000000	26	3143	0
0.000000	0.000000	33	3078	0
0.000000	0.000000	17	3186	0
0.000000	0.000000	24	3173	0
0.000000	0.000000	33	3092	0
0.000000	0.000000	25	3108	0
0.000000	0.000000	0	0	0
0.000000	0.000000	15	3135	0
0.000000	0.000000	22	3175	0
0.000000	0.000000	16	3202	0
0.000000	0.000000	17	3093	0
0.000000	0.000000	19	3099	0
0.000000	0.000000	20	3117	0
0.000000	0.000000	16	3096	0
0.000000	0.000000	24	3115	0
0.000000	0.000000	15	3092	0
0.000000	0.000000	26	3221	0
0.000000	0.000000	17	3111	0
0.000000	0.000000	20	3127	0
0.000000	0.000000	11	3115	0
0.000000	0.000000	21	3195	0
0.000000	0.000000	14	3134	0
0.000000	0.000000	33	3087	0
0.000000	0.000000	14	3130	0
0.000000	0.000000	22	3167	0
0.000000	0.000000	28	3101	0
0.000000	0.000000	19	3069	0
0.000000	0.000000	7	3130	0
0.000000	0.000000	22	3177	0
0.000000	0.000000	18	3232	0
0.000000	0.000000	15	3058	0
0.000000	0.000000	17	3102	0
0.000000	0.000000	27	3246	0
0.000000	0.000000	9	3201	0
0.000000	0.000000	26	3170	0
0.000000	0.000000	29	3173	0
0.000000	0.000000	16	3088	0
0.000000	0.000000	16	3126	0
0.000000	0.000000	12	3098	0
0.000000	0.000000	19	3228	0
0.000000	0.000000	18	3142	0
0.000000	0.000000	17	3087	0
0.000000	0.000000	26	3106	0
0.000000	0.000000	20	3181	0
0.000000	0.000000	21	3072	0
0.000000	0.000000	13	3090	0
0.000000	0.000000	13	3154	0
0.000000	0.000000	0	0	0
0.000000	0.000000	17	3211	0
0.000000	0.000000	10	3136	0
0.000000	0.000000	21	3096	0
0.000000	0.000000	11	3067	0
0.000000	0.000000	24	3032	0
0.000000	0.000000	23	3104	0
0.000000	0.000000	18	3177	0
0.000000	0.000000	14	3096	0
0.000000	0.000000	11	3034	0
0.000000	0.000000	11	3011	0
0.000000	0.000000	23	3113	0
0.000000	0.000000	24	3135	0
0.000000	0.000000	28	3149	0
0.000000	0.000000	25	3076	0
0.000000	0.000000	15	3174	0
0.000000	0.000000	18	3209	0
0.000000	0.000000	14	3176	0
0.000000	0.000000	17	3151	0
0.000000	0.000000	16	3108	0
0.000000	0.000000	25	3102	0
0.000000	0.000000	16	3218	0
0.000000	0.000000	23	3125	0
0.000000	0.000000	15	3167	0
0.000000	0.000000	21	3272	0
0.000000	0.000000	16	3173	0
0.000000	0.000000	16	3219	0
0.000000	0.000000	17	3220	0
0.000000	0.000000	17	3258	0
0.000000	0.000000	10	3237	0
0.000000	0.000000	40	3172	0
0.000000	0.000000	11	3190	0
0.000000	0.000000	16	3213	0
0.000000	0.000000	17	3249	0
0.000000	0.000000	20	3189	0
0.000000	0.000000	13	3196	0
0.000000	0.000000	34	3182	0
0.000000	0.000000	23	3163	0
0.000000	0.000000	25	3184	0
0.000000	0.000000	18	3183	0
0.000000	0.000000	14	3198	0
0.000000	0.000000	0	0	0
0.000000	0.000000	15	3182	0
0.000000	0.000000	24	3169	0
0.000000	0.000000	13	3204	0
0.000000	0.000000	17	3178	0
0.000000	0.000000	24	3208	0
0.000000	0.000000	21	3271	0
0.000000	0.000000	16	3230	0
0.000000	0.000000	19	3156	0
0.000000	0.000000	16	3121	1
0.000000	0.000000	19	3150	0
0.000000	0.000000	26	3174	0
0.000000	0.000000	12	3159	0
0.000000	0.000000	25	3067	0
0.000000	0.000000	12	3165	0
0.000000	0.000000	17	3147	0
0.000000	0.000000	18	3177	0
0.000000	0.000000	9	3140	0
0.000000	0.000000	24	3177	0
0.000000	0.000000	19	3238	0
0.000000	0.000000	16	3188	0
0.000000	0.000000	13	3172	0
0.000000	0.000000	11	3222	0
0.000000	0.000000	19	3108	0
0.000000	0.000000	15	3279	0
0.000000	0.000000	30	3154	0
0.000000	0.000000	21	3168	0
0.000000	0.000000	13	3121	0
0.000000	0.000000	15	3174	0
0.000000	0.000000	23	3191	0
0.000000	0.000000	10	3145	0
0.000000	0.000000	15	3159	0
0.000000	0.000000	26	3142	0
0.000000	0.000000	21	3101	0
0.000000	0.000000	23	3090	0
0.000000	0.000000	13	3161	0
0.000000	0.000000	20	3144	0
0.000000	0.000000	20	3157	0
0.000000	0.000000	24	3211	0
0.000000	0.000000	20	3173	0
0.000000	0.000000	24	3105	0
0.000000	0.000000	0	0	0
0.000000	0.000000	24	3125	0
0.000000	0.000000	26	3118	0
0.000000	0.000000	24	3184	0
0.000000	0.000000	23	3220	0
0.000000	0.000000	31	3122	0
0.000000	0.000000	16	3193	0
0.000000	0.000000	30	3139	0
0.000000	0.000000	13	3140	0
0.000000	0.000000	22	3242	0
0.000000	0.000000	12	3194	0
0.000000	0.000000	25	3256	0
0.000000	0.000000	19	3208	0
0.000000	0.000000	20	3219	0
0.000000	0.000000	13	3139	0
0.000000	0.000000	43	3198	0
0.000000	0.000000	36	3212	0
0.000000	0.000000	22	3188	0
0.000000	0.000000	18	3137	0
0.000000	0.000000	17	3239	0
0.000000	0.000000	12	3177	0
0.000000	0.000000	15	3161	0
0.000000	0.000000	44	3031	0
0.000000	0.000000	21	3148	0
0.000000	0.000000	36	3062	0
0.000000	0.000000	16	3213	0
0.000000	0.000000	24	3098	0
0.000000	0.000000	26	3102	0
0.000000	0.000000	26	3134	0
0.000000	0.000000	26	3096	0
0.000000	0.000000	14	3094	0
0.000000	0.000000	17	3088	0
0.000000	0.000000	27	3025	0
0.000000	0.000000	18	3083	0
0.000000	0.000000	11	3084	0
0.000000	0.000000	20	3041	0
0.000000	0.000000	11	3112	0
0.000000	0.000000	24	3131	0
0.000000	0.000000	25	3145	0
0.000000	0.000000	19	3155	0
0.000000	0.000000	17	3233	0
0.000000	0.000000	0	0	0
0.000000	0.000000	20	3160	0
0.000000	0.000000	10	3237	0
0.000000	0.000000	13	3121	0
0.000000	0.000000	31	3145	0
0.000000	0.000000	13	3167	0
0.000000	0.000000	22	3207	0
0.000000	0.000000	15	3211	0
0.000000	0.000000	15	3263	0
0.000000	0.000000	21	3163	0
0.000000	0.000000	16	3228	0
0.000000	0.000000	13	3194	0
0.000000	0.000000	17	3166	0
0.000000	0.000000	17	3216	0
0.000000	0.000000	14	3221	0
0.000000	0.000000	14	3208	0
0.000000	0.000000	23	3199	0
0.000000	0.000000	27	3175	0
0.000000	0.000000	25	3186	0
0.000000	0.000000	18	3133	0
0.000000	0.000000	18	3133	0
0.000000	0.000000	43	3216	0
0.000000	0.000000	17	3097	0
0.000000	0.000000	21	3135	0
0.000000	0.000000	14	3083	0
0.000000	0.000000	20	3185	0
0.000000	0.000000	17	3191	0
0.000000	0.000000	22	3165	0
0.000000	0.000000	18	3148	0
0.000000	0.000000	18	3181	0
0.000000	0.000000	27	3145	0
0.000000	0.000000	12	3176	0
0.000000	0.000000	18	3053	0
0.000000	0.000000	33	3110	0
0.000000	0.000000	16	3139	0
0.000000	0.000000	22	3098	0
0.000000	0.000000	19	3103	0
0.000000	0.000000	20	3087	0
0.000000	0.000000	18	3274	0
0.000000	0.000000	23	3226	0
0.000000	0.000000	31	3210	0
0.000000	0.000000	0	0	0
0.000000	0.000000	25	3178	0
0.000000	0.000000	20	3219	0
0.000000	0.000000	16	3280	0
0.000000	0.000000	15	3225	0
0.000000	0.000000	16	3255	0
0.000000	0.000000	20	3153	0
0.000000	0.000000	17	3165	0
0.000000	0.000000	27	3211	0
0.000000	0.000000	24	3156	0
0.000000	0.000000	19	3154	0
0.000000	0.000000	21	3127	0
0.000000	0.000000	14	3207	0
0.000000	0.000000	23	3232	0
0.000000	0.000000	36	3146	0
0.000000	0.000000	28	3095	0
0.000000	0.000000	14	3109	0
0.000000	0.000000	23	3234	0
0.000000	0.000000	23	3296	0
0.000000	0.000000	29	3220	0
0.000000	0.000000	18	3171	0
0.000000	0.000000	14	3152	0
0.000000	0.000000	14	3291	0
0.000000	0.000000	33	3249	0
0.000000	0.000000	22	3279	0
0.000000	0.000000	34	3272	0
0.000000	0.000000	15	3209	0
0.000000	0.000000	13	3170	0
0.000000	0.000000	25	3182	0
0.000000	0.000000	23	3205	0
0.000000	0.000000	9	3126	0
0.000000	0.000000	12	3169	0
0.000000	0.000000	20	3170	0
0.000000	0.000000	26	3174	0
0.000000	0.000000	26	3138	0
0.000000	0.000000	19	3108	0
0.000000	0.000000	27	3140	0
0.000000	0.000000	30	3042	1
0.000000	0.000000	12	3083	0
0.000000	0.000000	26	3003	0
0.000000	0.000000	15	3100	0
0.000000	0.000000	0	0	0
0.000000	0.000000	29	3166	0
0.000000	0.000000	10	3165	0
0.000000	0.000000	23	3139	0
0.000000	0.000000	16	3165	0
0.000000	0.000000	20	3098	0
0.000000	0.000000	30	3124	0
0.000000	0.000000	18	3155	0
0.000000	0.000000	22	3090	0
0.000000	0.000000	29	3137	0
0.000000	0.000000	27	3200	0
0.000000	0.000000	13	3222	0
0.000000	0.000000	24	3213	0
0.000000	0.000000	11	3095	0
0.000000	0.000000	12	3104	0
0.000000	0.000000	27	3171	0
0.000000	0.000000	18	3203	0
0.000000	0.000000	23	3182	0
0.000000	0.000000	20	3162	0
0.000000	0.000000	16	3206	0
0.000000	0.000000	12	3167	0
0.000000	0.000000	14	3135	0
0.000000	0.000000	20	3095	0
0.000000	0.000000	9	3103	0
0.000000	0.000000	25	3218	0
0.000000	0.000000	21	3161	0
0.000000	0.000000	17	3121	0
0.000000	0.000000	25	3200	0
0.000000	0.000000	15	3189	0
0.000000	0.000000	12	3227	0
0.000000	0.000000	20	3206	0
0.000000	0.000000	20	3185	0
0.000000	0.000000	24	3195	0
0.000000	0.000000	26	3162	0
0.000000	0.000000	23	3190	0
0.000000	0.000000	19	3179	0
0.000000	0.000000	28	3215	0
0.000000	0.000000	15	3180	0
0.000000	0.000000	28	3264	0
0.000000	0.000000	27	3130	0
0.000000	0.000000	8	3159	0
0.000000	0.000000	0	0	0
0.000000	0.000000	19	3159	0
0.000000	0.000000	18	3137	0
0.000000	0.000000	18	3140	0
0.000000	0.000000	21	3105	0
0.000000	0.000000	15	3197	0
0.000000	0.000000	18	3171	0
0.000000	0.000000	13	3140	0
0.000000	0.000000	22	3159	0
0.000000	0.000000	31	3044	0
0.000000	0.000000	20	2986	0
0.000000	0.000000	33	3112	0
0.000000	0.000000	16	3080	0
0.000000	0.000000	19	3017	0
0.000000	0.000000	18	3127	0
0.000000	0.000000	17	3093	0
0.000000	0.000000	18	3001	0
0.000000	0.000000	17	3058	0
0.000000	0.000000	28	3130	0
0.000000	0.000000	10	3111	0
0.000000	0.000000	27	3041	0
0.000000	0.000000	19	3027	0
0.000000	0.000000	8	3044	0
0.000000	0.000000	13	2991	0
0.000000	0.000000	12	3059	0
0.000000	0.000000	11	3080	0
0.000000	0.000000	21	3162	0
0.000000	0.000000	14	3188	0
0.000000	0.000000	17	3215	0
0.000000	0.000000	20	3182	0
0.000000	0.000000	10	3228	0
0.000000	0.000000	13	3169	0
0.000000	0.000000	38	3069	0
0.000000	0.000000	29	3141	0
0.000000	0.000000	20	3191	0
0.000000	0.000000	15	3157	0
0.000000	0.000000	10	3148	0
0.000000	0.000000	36	3155	0
0.000000	0.000000	14	3214	0
0.000000	0.000000	24	3153	0
0.000000	0.000000	30	3077	0
0.000000	0.000000	0	0	0
0.000000	0.000000	18	3173	0
0.000000	0.000000	10	3135	0
0.000000	0.000000	21	3219	0
0.000000	0.000000	12	3221	0
0.000000	0.000000	19	3174	0
0.000000	0.000000	19	3145	0
0.000000	0.000000	14	3167	0
0.000000	0.000000	15	3217	0
0.000000	0.000000	16	3176	0
0.000000	0.000000	20	3156	0
0.000000	0.000000	15	3218	0
0.000000	0.000000	45	3155	0
0.000000	0.000000	17	3153	0
0.000000	0.000000	24	3171	0
0.000000	0.000000	12	3175	0
0.000000	0.000000	14	3113	0
0.000000	0.000000	28	3075	0
0.000000	0.000000	10	3132	0
0.000000	0.000000	16	3122	0
0.000000	0.000000	25	3131	0
0.000000	0.000000	14	3088	0
0.000000	0.000000	16	3085	0
0.000000	0.000000	12	3223	0
0.000000	0.000000	12	3168	0
0.000000	0.000000	49	3197	0
0.000000	0.000000	19	3137	0
0.000000	0.000000	25	3105	0
0.000000	0.000000	15	3198	0
0.000000	0.000000	15	3062	0
0.000000	0.000000	23	3115	0
0.000000	0.000000	16	3027	0
0.000000	0.000000	20	3023	0
0.000000	0.000000	17	3114	0
0.000000	0.000000	29	3132	0
0.000000	0.000000	37	3174	0
0.000000	0.000000	18	3172	0
0.000000	0.000000	22	3149	0
0.000000	0.000000	13	3185	0
0.000000	0.000000	8	3159	0
0.000000	0.000000	31	3077	0
0.000000	0.000000	0	0	0
0.000000	0.000000	24	3159	0
0.000000	0.000000	20	3236	0
0.000000	0.000000	8	3164	0
0.000000	0.000000	37	3211	0
0.000000	0.000000	29	3127	0
0.000000	0.000000	19	3185	0
0.000000	0.000000	29	3096	0
0.000000	0.000000	21	3129	0
0.000000	0.000000	19	3117	0
0.000000	0.000000	26	3078	0
0.000000	0.000000	16	3059	0
0.000000	0.000000	16	3147	0
0.000000	0.000000	31	3129	0
0.000000	0.000000	17	3161	0
0.000000	0.000000	22	3174	0
0.000000	0.000000	23	3135	0
0.000000	0.000000	26	3119	0
0.000000	0.000000	10	3143	0
0.000000	0.000000	10	3055	0
0.000000	0.000000	18	3035	0
0.000000	0.000000	22	3142	0
0.000000	0.000000	27	3160	0
0.000000	0.000000	8	3127	0
0.000000	0.000000	21	3100	0
0.000000	0.000000	13	3175	0
0.000000	0.000000	11	3010	0
0.000000	0.000000	30	3031	0
0.000000	0.000000	11	3082	0
0.000000	0.000000	30	3228	0
0.000000	0.000000	20	3161	0
0.000000	0.000000	20	3227	0
0.000000	0.000000	29	3153	0
0.000000	0.000000	17	3237	0
0.000000	0.000000	26	3311	0
0.000000	0.000000	14	3185	0
0.000000	0.000000	24	3154	0
0.000000	0.000000	20	3216	0
0.000000	0.000000	33	3194	0
0.000000	0.000000	18	3145	0
0.000000	0.000000	15	3274	0
0.000000	0.000000	0	0	0
0.000000	0.000000	24	3139	0
0.000000	0.000000	14	3189	0
0.000000	0.000000	13	3147	0
0.000000	0.000000	14	3104	0
0.000000	0.000000	24	3100	0
0.000000	0.000000	28	3135	0
0.000000	0.000000	15	3160	0
0.000000	0.000000	20	3197	0
0.000000	0.000000	19	3241	0
0.000000	0.000000	29	3206	0
0.000000	0.000000	25	3267	0
0.000000	0.000000	29	3207	0
0.000000	0.000000	28	3187	0
0.000000	0.000000	15	3091	0
0.000000	0.000000	15	3190	0
0.000000	0.000000	19	3214	0
0.000000	0.000000	20	3128	0
0.000000	0.000000	27	3201	0
0.000000	0.000000	15	3189	0
0.000000	0.000000	14	3224	0
0.000000	0.000000	15	3120	0
0.000000	0.000000	27	3202	0
0.000000	0.000000	30	3161	0
0.000000	0.000000	23	3105	0
0.000000	0.000000	11	3102	0
0.000000	0.000000	15	3163	0
0.000000	0.000000	16	3139	0
0.000000	0.000000	9	3194	0
0.000000	0.000000	25	3079	0
0.000000	0.000000	17	3042	0
0.000000	0.000000	9	3092	0
0.000000	0.000000	16	3107	0
0.000000	0.000000	18	3152	0
0.000000	0.000000	11	3096	0
0.000000	0.000000	9	3120	0
0.000000	0.000000	22	3130	0
0.000000	0.000000	18	3161	0
0.000000	0.000000	24	3116	0
0.000000	0.000000	12	3029	0
0.000000	0.000000	25	3136	0
0.000000	0.000000	0	0	0
0.000000	0.000000	16	3047	0
0.000000	0.000000	12	3009	0
0.000000	0.000000	28	3056	0
0.000000	0.000000	18	2933	0
0.000000	0.000000	26	3116	0
0.000000	0.000000	26	3120	0
0.000000	0.000000	13	3091	0
0.000000	0.000000	15	3103	0
0.000000	0.000000	24	3083	0
0.000000	0.000000	20	3129	0
0.000000	0.000000	24	3013	0
0.000000	0.000000	19	3098	0
0.000000	0.000000	27	3194	0
0.000000	0.000000	16	3152	0
0.000000	0.000000	30	3131	0
0.000000	0.000000	14	3111	0
0.000000	0.000000	19	3233	0
0.000000	0.000000	17	3124	0
0.000000	0.000000	16	3083	0
0.000000	0.000000	21	3112	0
0.000000	0.000000	19	3102	0
0.000000	0.000000	28	3109	0
0.000000	0.000000	12	3122	0
0.000000	0.000000	24	3079	0
0.000000	0.000000	23	3091	0
0.000000	0.000000	27	3140	0
0.000000	0.000000	24	3092	0
0.000000	0.000000	24	3135	0
0.000000	0.000000	19	2931	0
0.000000	0.000000	30	3029	0
0.000000	0.000000	15	3041	0
0.000000	0.000000	19	3053	0
0.000000	0.000000	31	3086	0
0.000000	0.000000	20	3094	0
0.000000	0.000000	15	3115	0
0.000000	0.000000	12	3058	0
0.000000	0.000000	25	3060	0
0.000000	0.000000	23	3045	0
0.000000	0.000000	20	3086	0
0.000000	0.000000	22	3143	0
0.000000	0.000000	0	0	0
0.000000	0.000000	22	3088	0
0.000000	0.000000	24	3141	0
0.000000	0.000000	23	3138	0
0.000000	0.000000	32	3189	0
0.000000	0.000000	20	3137	0
0.000000	0.000000	20	3159	0
0.000000	0.000000	30	3186	0
0.000000	0.000000	29	3126	0
0.000000	0.000000	23	3127	0
0.000000	0.000000	23	3178	0
0.000000	0.000000	16	3204	0
0.000000	0.000000	25	3076	0
0.000000	0.000000	25	3206	0
0.000000	0.000000	20	3068	0
0.000000	0.000000	11	3169	0
0.000000	0.000000	17	3169	0
0.000000	0.000000	23	3175	0
0.000000	0.000000	13	3129	0
0.000000	0.000000	14	3022	0
0.000000	0.000000	17	3064	0
0.000000	0.000000	26	3074	0
0.000000	0.000000	23	3125	0
0.000000	0.000000	28	3100	0
0.000000	0.000000	25	3124	0
0.000000	0.000000	16	3103	0
0.000000	0.000000	20	3131	0
0.000000	0.000000	8	3214	0
0.000000	0.000000	15	3054	0
0.000000	0.000000	15	3115	0
0.000000	0.000000	38	3164	0
0.000000	0.000000	10	3112	0
[truncated: 8,000 more rows]
