# Supplementary material for: Photon-counting statistics-based support vector machine with multi-mode photon illumination for quantum imaging
Source: Sci Rep. 2022 Oct 5;12:16594. doi: 10.1038/s41598-022-20501-3 (PMC9534992; doi:10.1038/s41598-022-20501-3)
Supplement: Supplementary file 1 — Supplementary Information 1. [file 41598_2022_20501_MOESM1_ESM.zip › Learning_Blocked_with_lamp.csv]

0.000000	0.000000	0	0	0
0.000000	0.000000	184	3379	0
0.000000	0.000000	202	3379	0
0.000000	0.000000	237	3313	0
0.000000	0.000000	203	3260	0
0.000000	0.000000	249	3302	0
0.000000	0.000000	207	3294	0
0.000000	0.000000	195	3272	0
0.000000	0.000000	255	3325	0
0.000000	0.000000	255	3309	0
0.000000	0.000000	215	3283	0
0.000000	0.000000	221	3210	1
0.000000	0.000000	207	3393	0
0.000000	0.000000	204	3211	1
0.000000	0.000000	259	3393	1
0.000000	0.000000	224	3236	0
0.000000	0.000000	200	3316	0
0.000000	0.000000	219	3298	0
0.000000	0.000000	202	3181	0
0.000000	0.000000	196	3348	0
0.000000	0.000000	210	3280	0
0.000000	0.000000	198	3326	0
0.000000	0.000000	193	3286	0
0.000000	0.000000	246	3314	0
0.000000	0.000000	183	3378	0
0.000000	0.000000	220	3283	0
0.000000	0.000000	205	3346	0
0.000000	0.000000	218	3308	0
0.000000	0.000000	244	3349	0
0.000000	0.000000	216	3213	0
0.000000	0.000000	205	3238	0
0.000000	0.000000	231	3300	0
0.000000	0.000000	201	3298	0
0.000000	0.000000	203	3337	0
0.000000	0.000000	207	3350	0
0.000000	0.000000	285	3267	1
0.000000	0.000000	210	3254	0
0.000000	0.000000	210	3253	0
0.000000	0.000000	231	3263	1
0.000000	0.000000	207	3313	0
0.000000	0.000000	208	3243	0
0.000000	0.000000	0	0	0
0.000000	0.000000	212	3290	0
0.000000	0.000000	207	3401	0
0.000000	0.000000	230	3296	0
0.000000	0.000000	223	3316	0
0.000000	0.000000	199	3301	1
0.000000	0.000000	176	3279	0
0.000000	0.000000	223	3363	0
0.000000	0.000000	221	3233	0
0.000000	0.000000	158	3283	0
0.000000	0.000000	188	3325	0
0.000000	0.000000	199	3289	0
0.000000	0.000000	213	3280	0
0.000000	0.000000	223	3271	0
0.000000	0.000000	214	3406	0
0.000000	0.000000	215	3326	0
0.000000	0.000000	223	3339	0
0.000000	0.000000	215	3257	0
0.000000	0.000000	196	3431	0
0.000000	0.000000	199	3405	0
0.000000	0.000000	227	3395	1
0.000000	0.000000	208	3321	1
0.000000	0.000000	216	3363	0
0.000000	0.000000	188	3381	0
0.000000	0.000000	205	3305	0
0.000000	0.000000	217	3336	0
0.000000	0.000000	227	3310	1
0.000000	0.000000	195	3286	0
0.000000	0.000000	169	3293	0
0.000000	0.000000	197	3314	0
0.000000	0.000000	208	3346	0
0.000000	0.000000	206	3277	0
0.000000	0.000000	191	3347	0
0.000000	0.000000	242	3262	0
0.000000	0.000000	184	3280	0
0.000000	0.000000	188	3247	0
0.000000	0.000000	205	3255	0
0.000000	0.000000	193	3344	0
0.000000	0.000000	189	3296	0
0.000000	0.000000	193	3306	0
0.000000	0.000000	251	3392	0
0.000000	0.000000	0	0	0
0.000000	0.000000	202	3317	0
0.000000	0.000000	217	3334	0
0.000000	0.000000	186	3346	0
0.000000	0.000000	246	3419	0
0.000000	0.000000	214	3441	1
0.000000	0.000000	227	3299	0
0.000000	0.000000	195	3368	0
0.000000	0.000000	196	3363	0
0.000000	0.000000	160	3371	0
0.000000	0.000000	238	3321	0
0.000000	0.000000	227	3381	0
0.000000	0.000000	224	3289	0
0.000000	0.000000	218	3234	0
0.000000	0.000000	210	3226	0
0.000000	0.000000	198	3322	0
0.000000	0.000000	202	3268	0
0.000000	0.000000	209	3252	0
0.000000	0.000000	242	3293	0
0.000000	0.000000	172	3274	0
0.000000	0.000000	244	3307	0
0.000000	0.000000	221	3304	0
0.000000	0.000000	218	3412	0
0.000000	0.000000	199	3372	0
0.000000	0.000000	220	3376	0
0.000000	0.000000	199	3364	0
0.000000	0.000000	249	3403	0
0.000000	0.000000	249	3358	0
0.000000	0.000000	206	3387	0
0.000000	0.000000	238	3330	1
0.000000	0.000000	212	3312	0
0.000000	0.000000	258	3367	0
0.000000	0.000000	220	3379	0
0.000000	0.000000	226	3298	0
0.000000	0.000000	220	3243	0
0.000000	0.000000	203	3227	0
0.000000	0.000000	228	3291	0
0.000000	0.000000	226	3406	0
0.000000	0.000000	237	3426	1
0.000000	0.000000	232	3279	0
0.000000	0.000000	246	3299	0
0.000000	0.000000	0	0	0
0.000000	0.000000	269	3288	0
0.000000	0.000000	211	3312	0
0.000000	0.000000	195	3372	0
0.000000	0.000000	193	3187	0
0.000000	0.000000	225	3225	0
0.000000	0.000000	218	3265	0
0.000000	0.000000	225	3271	0
0.000000	0.000000	233	3301	0
0.000000	0.000000	207	3298	0
0.000000	0.000000	237	3272	0
0.000000	0.000000	206	3273	0
0.000000	0.000000	238	3326	0
0.000000	0.000000	218	3296	0
0.000000	0.000000	187	3323	1
0.000000	0.000000	182	3256	0
0.000000	0.000000	196	3242	0
0.000000	0.000000	215	3285	0
0.000000	0.000000	232	3281	0
0.000000	0.000000	247	3247	0
0.000000	0.000000	206	3279	0
0.000000	0.000000	213	3357	0
0.000000	0.000000	227	3194	0
0.000000	0.000000	192	3327	0
0.000000	0.000000	184	3347	0
0.000000	0.000000	230	3250	0
0.000000	0.000000	209	3383	1
0.000000	0.000000	228	3304	0
0.000000	0.000000	233	3340	0
0.000000	0.000000	209	3299	0
0.000000	0.000000	235	3285	0
0.000000	0.000000	244	3304	0
0.000000	0.000000	229	3296	0
0.000000	0.000000	234	3379	0
0.000000	0.000000	182	3345	0
0.000000	0.000000	217	3321	0
0.000000	0.000000	182	3398	2
0.000000	0.000000	190	3328	0
0.000000	0.000000	207	3360	0
0.000000	0.000000	196	3295	0
0.000000	0.000000	193	3236	0
0.000000	0.000000	0	0	0
0.000000	0.000000	232	3273	0
0.000000	0.000000	189	3311	0
0.000000	0.000000	243	3397	0
0.000000	0.000000	227	3301	0
0.000000	0.000000	201	3346	0
0.000000	0.000000	235	3498	0
0.000000	0.000000	246	3430	0
0.000000	0.000000	225	3417	0
0.000000	0.000000	226	3369	0
0.000000	0.000000	196	3314	0
0.000000	0.000000	190	3328	1
0.000000	0.000000	244	3428	0
0.000000	0.000000	266	3360	0
0.000000	0.000000	211	3337	0
0.000000	0.000000	204	3429	0
0.000000	0.000000	223	3426	0
0.000000	0.000000	230	3447	0
0.000000	0.000000	213	3424	0
0.000000	0.000000	197	3424	0
0.000000	0.000000	253	3429	0
0.000000	0.000000	244	3465	0
0.000000	0.000000	204	3399	0
0.000000	0.000000	196	3417	0
0.000000	0.000000	205	3420	0
0.000000	0.000000	185	3379	0
0.000000	0.000000	234	3353	0
0.000000	0.000000	190	3373	0
0.000000	0.000000	247	3329	0
0.000000	0.000000	216	3295	1
0.000000	0.000000	226	3346	0
0.000000	0.000000	241	3385	0
0.000000	0.000000	199	3376	1
0.000000	0.000000	239	3396	0
0.000000	0.000000	218	3247	0
0.000000	0.000000	218	3238	0
0.000000	0.000000	215	3241	0
0.000000	0.000000	195	3248	0
0.000000	0.000000	225	3372	0
0.000000	0.000000	191	3336	0
0.000000	0.000000	221	3418	0
0.000000	0.000000	0	0	0
0.000000	0.000000	219	3367	0
0.000000	0.000000	223	3327	0
0.000000	0.000000	215	3315	0
0.000000	0.000000	198	3381	0
0.000000	0.000000	181	3322	0
0.000000	0.000000	213	3353	0
0.000000	0.000000	211	3322	0
0.000000	0.000000	211	3302	0
0.000000	0.000000	195	3324	0
0.000000	0.000000	235	3378	0
0.000000	0.000000	215	3273	0
0.000000	0.000000	235	3314	0
0.000000	0.000000	177	3320	0
0.000000	0.000000	204	3281	0
0.000000	0.000000	221	3234	0
0.000000	0.000000	214	3311	0
0.000000	0.000000	211	3278	0
0.000000	0.000000	205	3275	0
0.000000	0.000000	204	3307	0
0.000000	0.000000	225	3298	0
0.000000	0.000000	240	3383	0
0.000000	0.000000	231	3388	0
0.000000	0.000000	209	3305	0
0.000000	0.000000	244	3408	0
0.000000	0.000000	196	3375	0
0.000000	0.000000	236	3418	0
0.000000	0.000000	211	3370	0
0.000000	0.000000	218	3365	0
0.000000	0.000000	226	3323	0
0.000000	0.000000	197	3331	0
0.000000	0.000000	238	3371	1
0.000000	0.000000	215	3366	0
0.000000	0.000000	213	3434	0
0.000000	0.000000	198	3306	2
0.000000	0.000000	210	3261	0
0.000000	0.000000	222	3385	0
0.000000	0.000000	217	3363	0
0.000000	0.000000	252	3350	0
0.000000	0.000000	229	3326	0
0.000000	0.000000	214	3410	0
0.000000	0.000000	0	0	0
0.000000	0.000000	222	3364	0
0.000000	0.000000	207	3312	0
0.000000	0.000000	238	3403	1
0.000000	0.000000	234	3342	0
0.000000	0.000000	198	3367	0
0.000000	0.000000	190	3361	0
0.000000	0.000000	167	3391	0
0.000000	0.000000	249	3285	0
0.000000	0.000000	201	3347	1
0.000000	0.000000	174	3385	0
0.000000	0.000000	258	3285	0
0.000000	0.000000	227	3364	0
0.000000	0.000000	213	3401	0
0.000000	0.000000	206	3300	0
0.000000	0.000000	206	3384	0
0.000000	0.000000	213	3266	0
0.000000	0.000000	266	3352	0
0.000000	0.000000	251	3334	0
0.000000	0.000000	205	3345	0
0.000000	0.000000	178	3337	0
0.000000	0.000000	250	3303	0
0.000000	0.000000	230	3324	0
0.000000	0.000000	194	3318	0
0.000000	0.000000	195	3315	0
0.000000	0.000000	204	3285	0
0.000000	0.000000	220	3248	0
0.000000	0.000000	220	3293	0
0.000000	0.000000	208	3328	0
0.000000	0.000000	220	3236	0
0.000000	0.000000	227	3352	0
0.000000	0.000000	214	3259	0
0.000000	0.000000	244	3310	0
0.000000	0.000000	209	3242	0
0.000000	0.000000	194	3333	0
0.000000	0.000000	240	3323	0
0.000000	0.000000	204	3317	0
0.000000	0.000000	222	3262	0
0.000000	0.000000	219	3221	0
0.000000	0.000000	259	3247	0
0.000000	0.000000	196	3334	0
0.000000	0.000000	0	0	0
0.000000	0.000000	194	3410	0
0.000000	0.000000	204	3327	0
0.000000	0.000000	251	3360	0
0.000000	0.000000	197	3300	0
0.000000	0.000000	215	3386	0
0.000000	0.000000	209	3377	0
0.000000	0.000000	225	3365	0
0.000000	0.000000	220	3319	0
0.000000	0.000000	203	3309	0
0.000000	0.000000	194	3325	0
0.000000	0.000000	239	3305	0
0.000000	0.000000	222	3337	0
0.000000	0.000000	194	3378	0
0.000000	0.000000	237	3300	0
0.000000	0.000000	219	3323	0
0.000000	0.000000	230	3370	0
0.000000	0.000000	263	3387	0
0.000000	0.000000	217	3280	0
0.000000	0.000000	215	3300	0
0.000000	0.000000	223	3393	0
0.000000	0.000000	229	3394	0
0.000000	0.000000	195	3359	0
0.000000	0.000000	192	3281	0
0.000000	0.000000	190	3292	0
0.000000	0.000000	225	3295	0
0.000000	0.000000	226	3335	0
0.000000	0.000000	239	3344	0
0.000000	0.000000	226	3259	1
0.000000	0.000000	215	3347	1
0.000000	0.000000	198	3233	0
0.000000	0.000000	188	3328	0
0.000000	0.000000	226	3331	0
0.000000	0.000000	219	3241	0
0.000000	0.000000	240	3300	0
0.000000	0.000000	196	3286	0
0.000000	0.000000	194	3328	0
0.000000	0.000000	188	3327	0
0.000000	0.000000	230	3327	0
0.000000	0.000000	238	3300	0
0.000000	0.000000	218	3246	0
0.000000	0.000000	0	0	0
0.000000	0.000000	235	3195	0
0.000000	0.000000	250	3275	0
0.000000	0.000000	202	3356	0
0.000000	0.000000	235	3304	0
0.000000	0.000000	222	3300	0
0.000000	0.000000	233	3379	0
0.000000	0.000000	282	3361	0
0.000000	0.000000	194	3438	0
0.000000	0.000000	188	3345	0
0.000000	0.000000	233	3353	0
0.000000	0.000000	237	3452	0
0.000000	0.000000	223	3306	0
0.000000	0.000000	165	3330	0
0.000000	0.000000	230	3339	0
0.000000	0.000000	210	3347	0
0.000000	0.000000	224	3341	0
0.000000	0.000000	202	3305	0
0.000000	0.000000	208	3304	1
0.000000	0.000000	206	3352	0
0.000000	0.000000	179	3309	0
0.000000	0.000000	193	3268	0
0.000000	0.000000	210	3329	0
0.000000	0.000000	205	3191	1
0.000000	0.000000	234	3173	0
0.000000	0.000000	227	3265	0
0.000000	0.000000	179	3299	0
0.000000	0.000000	213	3274	0
0.000000	0.000000	208	3261	0
0.000000	0.000000	207	3309	0
0.000000	0.000000	221	3252	0
0.000000	0.000000	229	3268	0
0.000000	0.000000	212	3342	0
0.000000	0.000000	174	3282	0
0.000000	0.000000	227	3329	0
0.000000	0.000000	195	3338	0
0.000000	0.000000	209	3394	1
0.000000	0.000000	244	3371	0
0.000000	0.000000	218	3334	1
0.000000	0.000000	250	3283	0
0.000000	0.000000	221	3375	0
0.000000	0.000000	0	0	0
0.000000	0.000000	239	3393	1
0.000000	0.000000	248	3317	0
0.000000	0.000000	236	3288	0
0.000000	0.000000	210	3295	0
0.000000	0.000000	230	3305	0
0.000000	0.000000	201	3226	0
0.000000	0.000000	212	3279	0
0.000000	0.000000	230	3300	1
0.000000	0.000000	220	3311	0
0.000000	0.000000	191	3278	1
0.000000	0.000000	219	3250	0
0.000000	0.000000	220	3223	0
0.000000	0.000000	221	3350	0
0.000000	0.000000	190	3235	0
0.000000	0.000000	191	3316	0
0.000000	0.000000	253	3286	0
0.000000	0.000000	222	3181	0
0.000000	0.000000	216	3263	0
0.000000	0.000000	204	3310	0
0.000000	0.000000	209	3363	0
0.000000	0.000000	208	3249	0
0.000000	0.000000	201	3428	2
0.000000	0.000000	224	3381	0
0.000000	0.000000	220	3387	0
0.000000	0.000000	231	3344	0
0.000000	0.000000	240	3403	0
0.000000	0.000000	243	3329	1
0.000000	0.000000	199	3309	0
0.000000	0.000000	204	3259	0
0.000000	0.000000	244	3279	0
0.000000	0.000000	221	3330	0
0.000000	0.000000	197	3389	0
0.000000	0.000000	221	3249	0
0.000000	0.000000	212	3242	0
0.000000	0.000000	221	3286	0
0.000000	0.000000	217	3343	0
0.000000	0.000000	230	3315	0
0.000000	0.000000	211	3301	0
0.000000	0.000000	204	3245	0
0.000000	0.000000	227	3301	0
0.000000	0.000000	0	0	0
0.000000	0.000000	205	3275	0
0.000000	0.000000	197	3408	0
0.000000	0.000000	261	3339	0
0.000000	0.000000	237	3334	0
0.000000	0.000000	233	3347	1
0.000000	0.000000	239	3345	0
0.000000	0.000000	193	3354	0
0.000000	0.000000	208	3354	0
0.000000	0.000000	242	3236	0
0.000000	0.000000	247	3325	0
0.000000	0.000000	175	3387	0
0.000000	0.000000	184	3344	0
0.000000	0.000000	198	3374	0
0.000000	0.000000	235	3295	0
0.000000	0.000000	229	3348	0
0.000000	0.000000	208	3335	0
0.000000	0.000000	196	3367	0
0.000000	0.000000	202	3366	0
0.000000	0.000000	204	3363	0
0.000000	0.000000	225	3451	0
0.000000	0.000000	186	3404	0
0.000000	0.000000	234	3411	0
0.000000	0.000000	182	3396	0
0.000000	0.000000	228	3327	0
0.000000	0.000000	208	3374	0
0.000000	0.000000	230	3414	0
0.000000	0.000000	209	3402	0
0.000000	0.000000	196	3434	0
0.000000	0.000000	233	3375	0
0.000000	0.000000	209	3373	0
0.000000	0.000000	237	3366	0
0.000000	0.000000	243	3348	0
0.000000	0.000000	213	3321	0
0.000000	0.000000	269	3421	0
0.000000	0.000000	201	3402	0
0.000000	0.000000	204	3357	0
0.000000	0.000000	205	3360	3
0.000000	0.000000	213	3394	0
0.000000	0.000000	223	3428	0
0.000000	0.000000	207	3396	0
0.000000	0.000000	0	0	0
0.000000	0.000000	200	3385	0
0.000000	0.000000	216	3331	0
0.000000	0.000000	216	3391	0
0.000000	0.000000	224	3475	0
0.000000	0.000000	217	3346	0
0.000000	0.000000	220	3440	0
0.000000	0.000000	227	3374	0
0.000000	0.000000	231	3369	0
0.000000	0.000000	223	3287	0
0.000000	0.000000	208	3248	0
0.000000	0.000000	221	3274	0
0.000000	0.000000	212	3371	0
0.000000	0.000000	144	3300	0
0.000000	0.000000	216	3385	0
0.000000	0.000000	199	3335	0
0.000000	0.000000	196	3328	0
0.000000	0.000000	244	3309	0
0.000000	0.000000	203	3295	0
0.000000	0.000000	214	3342	0
0.000000	0.000000	203	3332	0
0.000000	0.000000	245	3312	0
0.000000	0.000000	214	3350	0
0.000000	0.000000	227	3341	0
0.000000	0.000000	205	3329	0
0.000000	0.000000	224	3315	0
0.000000	0.000000	190	3311	0
0.000000	0.000000	224	3300	1
0.000000	0.000000	211	3247	0
0.000000	0.000000	230	3263	0
0.000000	0.000000	190	3244	0
0.000000	0.000000	203	3265	0
0.000000	0.000000	222	3243	0
0.000000	0.000000	238	3267	0
0.000000	0.000000	189	3262	0
0.000000	0.000000	215	3287	0
0.000000	0.000000	198	3386	0
0.000000	0.000000	206	3280	0
0.000000	0.000000	205	3337	0
0.000000	0.000000	203	3330	0
0.000000	0.000000	205	3321	0
0.000000	0.000000	0	0	0
0.000000	0.000000	225	3292	0
0.000000	0.000000	237	3376	0
0.000000	0.000000	238	3340	0
0.000000	0.000000	224	3324	0
0.000000	0.000000	260	3371	0
0.000000	0.000000	186	3311	0
0.000000	0.000000	185	3297	0
0.000000	0.000000	219	3294	0
0.000000	0.000000	231	3415	0
0.000000	0.000000	200	3294	0
0.000000	0.000000	206	3311	0
0.000000	0.000000	207	3331	0
0.000000	0.000000	210	3290	0
0.000000	0.000000	192	3193	0
0.000000	0.000000	216	3275	0
0.000000	0.000000	244	3316	0
0.000000	0.000000	202	3348	0
0.000000	0.000000	242	3436	0
0.000000	0.000000	196	3236	0
0.000000	0.000000	215	3292	0
0.000000	0.000000	201	3265	0
0.000000	0.000000	222	3292	0
0.000000	0.000000	211	3268	0
0.000000	0.000000	212	3316	0
0.000000	0.000000	221	3298	0
0.000000	0.000000	218	3226	0
0.000000	0.000000	198	3280	0
0.000000	0.000000	198	3328	0
0.000000	0.000000	234	3277	0
0.000000	0.000000	217	3217	0
0.000000	0.000000	218	3227	0
0.000000	0.000000	236	3322	0
0.000000	0.000000	200	3263	0
0.000000	0.000000	215	3239	0
0.000000	0.000000	201	3292	1
0.000000	0.000000	177	3200	1
0.000000	0.000000	214	3257	0
0.000000	0.000000	210	3265	0
0.000000	0.000000	217	3255	0
0.000000	0.000000	218	3212	0
0.000000	0.000000	0	0	0
0.000000	0.000000	252	3300	1
0.000000	0.000000	218	3277	1
0.000000	0.000000	218	3383	0
0.000000	0.000000	222	3334	0
0.000000	0.000000	221	3387	0
0.000000	0.000000	184	3372	0
0.000000	0.000000	225	3320	0
0.000000	0.000000	178	3312	0
0.000000	0.000000	197	3290	0
0.000000	0.000000	245	3373	0
0.000000	0.000000	186	3290	0
0.000000	0.000000	217	3234	0
0.000000	0.000000	160	3230	0
0.000000	0.000000	255	3221	0
0.000000	0.000000	269	3357	0
0.000000	0.000000	224	3263	0
0.000000	0.000000	215	3273	1
0.000000	0.000000	199	3239	0
0.000000	0.000000	227	3363	0
0.000000	0.000000	190	3273	1
0.000000	0.000000	204	3264	0
0.000000	0.000000	222	3292	0
0.000000	0.000000	206	3342	1
0.000000	0.000000	206	3294	0
0.000000	0.000000	199	3250	0
0.000000	0.000000	208	3290	0
0.000000	0.000000	202	3343	0
0.000000	0.000000	217	3356	1
0.000000	0.000000	220	3288	0
0.000000	0.000000	242	3331	0
0.000000	0.000000	203	3345	0
0.000000	0.000000	211	3261	0
0.000000	0.000000	221	3296	0
0.000000	0.000000	198	3230	0
0.000000	0.000000	219	3165	0
0.000000	0.000000	215	3263	0
0.000000	0.000000	224	3334	0
0.000000	0.000000	198	3309	0
0.000000	0.000000	209	3326	0
0.000000	0.000000	210	3339	0
0.000000	0.000000	0	0	0
0.000000	0.000000	206	3309	0
0.000000	0.000000	208	3246	0
0.000000	0.000000	207	3201	0
0.000000	0.000000	241	3289	0
0.000000	0.000000	222	3257	0
0.000000	0.000000	208	3317	0
0.000000	0.000000	167	3277	0
0.000000	0.000000	219	3360	0
0.000000	0.000000	229	3311	0
0.000000	0.000000	242	3330	0
0.000000	0.000000	192	3365	0
0.000000	0.000000	229	3338	0
0.000000	0.000000	220	3326	0
0.000000	0.000000	198	3359	0
0.000000	0.000000	187	3318	0
0.000000	0.000000	239	3245	0
0.000000	0.000000	218	3267	0
0.000000	0.000000	227	3330	1
0.000000	0.000000	198	3260	0
0.000000	0.000000	240	3288	1
0.000000	0.000000	235	3271	0
0.000000	0.000000	202	3290	0
0.000000	0.000000	195	3271	0
0.000000	0.000000	219	3322	0
0.000000	0.000000	210	3215	0
0.000000	0.000000	223	3265	0
0.000000	0.000000	233	3249	0
0.000000	0.000000	220	3432	0
0.000000	0.000000	203	3288	0
0.000000	0.000000	231	3248	0
0.000000	0.000000	217	3293	0
0.000000	0.000000	221	3208	0
0.000000	0.000000	227	3212	0
0.000000	0.000000	221	3237	0
0.000000	0.000000	210	3260	0
0.000000	0.000000	216	3235	1
0.000000	0.000000	172	3303	0
0.000000	0.000000	193	3191	0
0.000000	0.000000	199	3271	0
0.000000	0.000000	237	3225	0
0.000000	0.000000	0	0	0
0.000000	0.000000	233	3200	0
0.000000	0.000000	245	3214	0
0.000000	0.000000	237	3331	1
0.000000	0.000000	214	3240	0
0.000000	0.000000	198	3167	0
0.000000	0.000000	247	3200	0
0.000000	0.000000	186	3264	0
0.000000	0.000000	221	3208	0
0.000000	0.000000	191	3327	0
0.000000	0.000000	217	3314	0
0.000000	0.000000	195	3318	0
0.000000	0.000000	213	3232	0
0.000000	0.000000	251	3291	0
0.000000	0.000000	215	3211	0
0.000000	0.000000	219	3235	0
0.000000	0.000000	220	3334	0
0.000000	0.000000	228	3369	0
0.000000	0.000000	226	3293	0
0.000000	0.000000	234	3254	1
0.000000	0.000000	240	3263	0
0.000000	0.000000	243	3289	0
0.000000	0.000000	213	3280	0
0.000000	0.000000	210	3245	0
0.000000	0.000000	202	3233	0
0.000000	0.000000	187	3312	1
0.000000	0.000000	217	3292	0
0.000000	0.000000	248	3299	0
0.000000	0.000000	187	3300	1
0.000000	0.000000	242	3283	0
0.000000	0.000000	229	3282	1
0.000000	0.000000	223	3253	0
0.000000	0.000000	233	3303	0
0.000000	0.000000	207	3339	0
0.000000	0.000000	207	3316	0
0.000000	0.000000	240	3335	0
0.000000	0.000000	215	3360	1
0.000000	0.000000	229	3403	0
0.000000	0.000000	214	3422	0
0.000000	0.000000	223	3340	0
0.000000	0.000000	216	3391	0
0.000000	0.000000	0	0	0
0.000000	0.000000	205	3318	0
0.000000	0.000000	204	3310	0
0.000000	0.000000	219	3421	0
0.000000	0.000000	200	3359	0
0.000000	0.000000	223	3323	0
0.000000	0.000000	229	3350	0
0.000000	0.000000	215	3411	0
0.000000	0.000000	213	3357	0
0.000000	0.000000	213	3331	0
0.000000	0.000000	223	3304	0
0.000000	0.000000	234	3318	0
0.000000	0.000000	246	3301	0
0.000000	0.000000	213	3320	0
0.000000	0.000000	210	3300	0
0.000000	0.000000	236	3345	0
0.000000	0.000000	213	3358	1
0.000000	0.000000	244	3178	0
0.000000	0.000000	231	3275	0
0.000000	0.000000	205	3292	2
0.000000	0.000000	213	3312	0
0.000000	0.000000	240	3365	1
0.000000	0.000000	214	3393	3
0.000000	0.000000	183	3378	0
0.000000	0.000000	255	3300	0
0.000000	0.000000	197	3278	0
0.000000	0.000000	221	3349	1
0.000000	0.000000	214	3336	0
0.000000	0.000000	219	3253	0
0.000000	0.000000	228	3243	0
0.000000	0.000000	175	3333	0
0.000000	0.000000	201	3325	0
0.000000	0.000000	239	3302	0
0.000000	0.000000	223	3290	0
0.000000	0.000000	216	3292	0
0.000000	0.000000	213	3283	0
0.000000	0.000000	202	3293	0
0.000000	0.000000	199	3313	0
0.000000	0.000000	224	3307	0
0.000000	0.000000	200	3302	0
0.000000	0.000000	202	3332	0
0.000000	0.000000	0	0	0
0.000000	0.000000	187	3357	0
0.000000	0.000000	207	3303	0
0.000000	0.000000	205	3265	0
0.000000	0.000000	190	3323	0
0.000000	0.000000	262	3294	0
0.000000	0.000000	217	3321	0
0.000000	0.000000	195	3351	0
0.000000	0.000000	196	3355	0
0.000000	0.000000	189	3326	0
0.000000	0.000000	217	3359	0
0.000000	0.000000	216	3239	2
0.000000	0.000000	248	3324	0
0.000000	0.000000	206	3411	0
0.000000	0.000000	233	3326	0
0.000000	0.000000	204	3337	0
0.000000	0.000000	203	3433	0
0.000000	0.000000	215	3322	0
0.000000	0.000000	212	3367	0
0.000000	0.000000	215	3413	0
0.000000	0.000000	198	3390	0
0.000000	0.000000	236	3436	0
0.000000	0.000000	206	3317	0
0.000000	0.000000	264	3365	0
0.000000	0.000000	205	3281	0
0.000000	0.000000	209	3441	0
0.000000	0.000000	204	3346	0
0.000000	0.000000	201	3373	0
0.000000	0.000000	169	3357	0
0.000000	0.000000	211	3332	0
0.000000	0.000000	222	3454	0
0.000000	0.000000	252	3361	2
0.000000	0.000000	223	3376	0
0.000000	0.000000	227	3379	0
0.000000	0.000000	204	3350	0
0.000000	0.000000	229	3418	0
0.000000	0.000000	190	3344	2
0.000000	0.000000	224	3364	0
0.000000	0.000000	243	3470	1
0.000000	0.000000	199	3377	0
0.000000	0.000000	253	3365	0
0.000000	0.000000	0	0	0
0.000000	0.000000	236	3279	0
0.000000	0.000000	257	3390	0
0.000000	0.000000	210	3335	0
0.000000	0.000000	224	3402	0
0.000000	0.000000	207	3330	1
0.000000	0.000000	235	3331	0
0.000000	0.000000	212	3275	0
0.000000	0.000000	212	3247	0
0.000000	0.000000	215	3331	0
0.000000	0.000000	215	3312	0
0.000000	0.000000	203	3312	0
0.000000	0.000000	215	3304	0
0.000000	0.000000	201	3290	0
0.000000	0.000000	216	3268	0
0.000000	0.000000	255	3246	0
0.000000	0.000000	181	3385	0
0.000000	0.000000	220	3322	0
0.000000	0.000000	210	3348	0
0.000000	0.000000	200	3382	0
0.000000	0.000000	210	3256	0
0.000000	0.000000	223	3314	2
0.000000	0.000000	216	3257	1
0.000000	0.000000	233	3249	0
0.000000	0.000000	198	3339	0
0.000000	0.000000	229	3334	0
0.000000	0.000000	232	3349	0
0.000000	0.000000	216	3445	0
0.000000	0.000000	215	3353	0
0.000000	0.000000	233	3378	0
0.000000	0.000000	198	3295	0
0.000000	0.000000	209	3399	0
0.000000	0.000000	192	3404	0
0.000000	0.000000	213	3359	0
0.000000	0.000000	230	3335	0
0.000000	0.000000	268	3387	0
0.000000	0.000000	223	3337	0
0.000000	0.000000	228	3354	0
0.000000	0.000000	190	3368	0
0.000000	0.000000	230	3372	1
0.000000	0.000000	241	3361	0
0.000000	0.000000	0	0	0
0.000000	0.000000	214	3366	0
0.000000	0.000000	191	3381	0
0.000000	0.000000	232	3394	0
0.000000	0.000000	197	3324	0
0.000000	0.000000	239	3389	0
0.000000	0.000000	220	3369	2
0.000000	0.000000	266	3296	1
0.000000	0.000000	207	3350	0
0.000000	0.000000	187	3351	0
0.000000	0.000000	213	3407	0
0.000000	0.000000	217	3381	0
0.000000	0.000000	186	3412	0
0.000000	0.000000	188	3293	0
0.000000	0.000000	207	3335	0
0.000000	0.000000	218	3348	0
0.000000	0.000000	186	3292	0
0.000000	0.000000	189	3340	0
0.000000	0.000000	204	3362	0
0.000000	0.000000	229	3439	0
0.000000	0.000000	224	3267	1
0.000000	0.000000	235	3259	0
0.000000	0.000000	245	3375	0
0.000000	0.000000	215	3356	0
0.000000	0.000000	200	3254	0
0.000000	0.000000	245	3346	0
0.000000	0.000000	231	3346	0
0.000000	0.000000	181	3365	1
0.000000	0.000000	228	3303	0
0.000000	0.000000	215	3408	0
0.000000	0.000000	209	3349	0
0.000000	0.000000	231	3353	0
0.000000	0.000000	201	3288	0
0.000000	0.000000	212	3309	1
0.000000	0.000000	185	3335	0
0.000000	0.000000	234	3297	0
0.000000	0.000000	220	3295	0
0.000000	0.000000	223	3364	0
0.000000	0.000000	238	3407	0
0.000000	0.000000	220	3293	0
0.000000	0.000000	223	3360	0
0.000000	0.000000	0	0	0
0.000000	0.000000	228	3384	0
0.000000	0.000000	233	3230	0
0.000000	0.000000	233	3337	0
0.000000	0.000000	234	3442	0
0.000000	0.000000	199	3402	0
0.000000	0.000000	232	3306	0
0.000000	0.000000	233	3351	0
0.000000	0.000000	230	3345	0
0.000000	0.000000	213	3366	0
0.000000	0.000000	211	3327	0
0.000000	0.000000	201	3284	0
0.000000	0.000000	188	3370	0
0.000000	0.000000	204	3296	0
0.000000	0.000000	204	3358	0
0.000000	0.000000	263	3240	0
0.000000	0.000000	213	3418	0
0.000000	0.000000	199	3288	0
0.000000	0.000000	196	3317	0
0.000000	0.000000	224	3273	0
0.000000	0.000000	197	3296	0
0.000000	0.000000	255	3282	0
0.000000	0.000000	207	3280	0
0.000000	0.000000	196	3266	2
0.000000	0.000000	233	3290	0
0.000000	0.000000	192	3346	0
0.000000	0.000000	196	3388	0
0.000000	0.000000	221	3286	0
0.000000	0.000000	212	3267	0
0.000000	0.000000	213	3303	0
0.000000	0.000000	187	3370	0
0.000000	0.000000	212	3260	0
0.000000	0.000000	224	3275	0
0.000000	0.000000	191	3368	0
0.000000	0.000000	231	3360	0
0.000000	0.000000	215	3367	0
0.000000	0.000000	180	3410	0
0.000000	0.000000	233	3364	0
0.000000	0.000000	190	3366	0
0.000000	0.000000	234	3341	0
0.000000	0.000000	224	3322	0
0.000000	0.000000	0	0	0
0.000000	0.000000	171	3360	0
0.000000	0.000000	210	3319	1
0.000000	0.000000	209	3308	0
0.000000	0.000000	223	3377	0
0.000000	0.000000	260	3298	0
0.000000	0.000000	216	3338	0
0.000000	0.000000	227	3307	0
0.000000	0.000000	198	3305	0
0.000000	0.000000	191	3322	0
0.000000	0.000000	216	3361	0
0.000000	0.000000	216	3330	0
0.000000	0.000000	198	3330	0
0.000000	0.000000	234	3307	0
0.000000	0.000000	202	3329	0
0.000000	0.000000	239	3311	1
0.000000	0.000000	231	3318	0
0.000000	0.000000	256	3343	0
0.000000	0.000000	232	3271	0
0.000000	0.000000	207	3306	0
0.000000	0.000000	243	3281	0
0.000000	0.000000	215	3312	0
0.000000	0.000000	161	3310	0
0.000000	0.000000	244	3301	0
0.000000	0.000000	226	3307	0
0.000000	0.000000	215	3304	0
0.000000	0.000000	195	3327	0
0.000000	0.000000	210	3302	0
0.000000	0.000000	212	3356	0
0.000000	0.000000	214	3288	0
0.000000	0.000000	219	3282	0
0.000000	0.000000	223	3347	0
0.000000	0.000000	179	3261	0
0.000000	0.000000	218	3309	0
0.000000	0.000000	221	3314	0
0.000000	0.000000	187	3360	0
0.000000	0.000000	241	3223	0
0.000000	0.000000	203	3285	0
0.000000	0.000000	198	3332	0
0.000000	0.000000	227	3395	0
0.000000	0.000000	221	3388	0
0.000000	0.000000	0	0	0
0.000000	0.000000	213	3386	0
0.000000	0.000000	248	3301	0
0.000000	0.000000	180	3343	0
0.000000	0.000000	213	3283	0
0.000000	0.000000	222	3382	0
0.000000	0.000000	214	3332	0
0.000000	0.000000	243	3365	0
0.000000	0.000000	193	3320	0
0.000000	0.000000	213	3206	0
0.000000	0.000000	203	3276	0
0.000000	0.000000	211	3284	0
0.000000	0.000000	218	3328	0
0.000000	0.000000	204	3280	0
0.000000	0.000000	218	3254	0
0.000000	0.000000	188	3300	0
0.000000	0.000000	192	3236	0
0.000000	0.000000	230	3348	0
0.000000	0.000000	228	3364	0
0.000000	0.000000	235	3296	0
0.000000	0.000000	217	3278	0
0.000000	0.000000	237	3246	0
0.000000	0.000000	201	3295	0
0.000000	0.000000	206	3337	0
0.000000	0.000000	212	3296	0
0.000000	0.000000	221	3261	0
0.000000	0.000000	175	3282	0
0.000000	0.000000	179	3264	0
0.000000	0.000000	186	3365	0
0.000000	0.000000	170	3251	0
0.000000	0.000000	201	3382	0
0.000000	0.000000	218	3269	0
0.000000	0.000000	240	3259	0
0.000000	0.000000	217	3241	0
0.000000	0.000000	193	3280	0
0.000000	0.000000	189	3300	0
0.000000	0.000000	248	3327	0
0.000000	0.000000	171	3256	0
0.000000	0.000000	223	3211	0
0.000000	0.000000	198	3260	2
0.000000	0.000000	207	3178	0
0.000000	0.000000	0	0	0
0.000000	0.000000	225	3368	0
0.000000	0.000000	215	3287	0
0.000000	0.000000	204	3346	1
0.000000	0.000000	202	3342	1
0.000000	0.000000	220	3369	0
0.000000	0.000000	251	3265	0
0.000000	0.000000	215	3280	0
0.000000	0.000000	182	3288	0
0.000000	0.000000	227	3301	0
0.000000	0.000000	206	3258	1
0.000000	0.000000	213	3336	0
0.000000	0.000000	199	3282	0
0.000000	0.000000	221	3303	0
0.000000	0.000000	251	3352	0
0.000000	0.000000	247	3302	0
0.000000	0.000000	186	3307	0
0.000000	0.000000	217	3246	0
0.000000	0.000000	218	3293	0
0.000000	0.000000	215	3323	1
0.000000	0.000000	187	3302	0
0.000000	0.000000	241	3285	0
0.000000	0.000000	215	3398	0
0.000000	0.000000	175	3408	0
0.000000	0.000000	214	3317	0
0.000000	0.000000	215	3366	0
0.000000	0.000000	217	3306	0
0.000000	0.000000	202	3348	0
0.000000	0.000000	211	3327	0
0.000000	0.000000	185	3322	0
0.000000	0.000000	213	3350	0
0.000000	0.000000	182	3279	0
0.000000	0.000000	203	3250	0
0.000000	0.000000	215	3323	0
0.000000	0.000000	228	3422	0
0.000000	0.000000	243	3327	0
0.000000	0.000000	219	3291	0
0.000000	0.000000	212	3310	0
0.000000	0.000000	217	3266	0
0.000000	0.000000	210	3311	0
0.000000	0.000000	206	3309	0
0.000000	0.000000	0	0	0
0.000000	0.000000	208	3394	0
0.000000	0.000000	197	3354	0
0.000000	0.000000	207	3328	0
0.000000	0.000000	180	3401	0
0.000000	0.000000	227	3261	0
0.000000	0.000000	269	3467	0
0.000000	0.000000	202	3417	0
0.000000	0.000000	220	3305	0
0.000000	0.000000	207	3299	0
0.000000	0.000000	232	3347	0
0.000000	0.000000	207	3330	0
0.000000	0.000000	203	3305	0
0.000000	0.000000	235	3349	0
0.000000	0.000000	224	3266	0
0.000000	0.000000	184	3279	0
0.000000	0.000000	210	3335	0
0.000000	0.000000	248	3386	0
0.000000	0.000000	213	3416	0
0.000000	0.000000	220	3411	0
0.000000	0.000000	196	3366	0
0.000000	0.000000	198	3464	0
0.000000	0.000000	215	3369	0
0.000000	0.000000	204	3363	0
0.000000	0.000000	220	3343	0
0.000000	0.000000	208	3306	0
0.000000	0.000000	232	3319	0
0.000000	0.000000	270	3376	0
0.000000	0.000000	213	3307	0
0.000000	0.000000	173	3256	1
0.000000	0.000000	191	3368	0
0.000000	0.000000	211	3331	0
0.000000	0.000000	226	3345	0
0.000000	0.000000	208	3378	0
0.000000	0.000000	200	3359	0
0.000000	0.000000	232	3419	0
0.000000	0.000000	195	3351	0
0.000000	0.000000	239	3307	0
0.000000	0.000000	207	3300	0
0.000000	0.000000	217	3355	0
0.000000	0.000000	193	3356	0
0.000000	0.000000	0	0	0
0.000000	0.000000	224	3275	0
0.000000	0.000000	206	3368	1
0.000000	0.000000	225	3269	0
0.000000	0.000000	222	3247	0
0.000000	0.000000	206	3332	1
0.000000	0.000000	202	3309	0
0.000000	0.000000	214	3228	0
0.000000	0.000000	210	3242	0
0.000000	0.000000	230	3330	0
0.000000	0.000000	207	3270	0
0.000000	0.000000	205	3253	0
0.000000	0.000000	203	3348	0
0.000000	0.000000	206	3368	0
0.000000	0.000000	243	3322	1
0.000000	0.000000	229	3266	1
0.000000	0.000000	211	3289	0
0.000000	0.000000	232	3408	0
0.000000	0.000000	239	3319	0
0.000000	0.000000	229	3316	0
0.000000	0.000000	237	3368	0
0.000000	0.000000	234	3303	0
0.000000	0.000000	212	3365	1
0.000000	0.000000	205	3340	0
0.000000	0.000000	220	3327	0
0.000000	0.000000	189	3338	0
0.000000	0.000000	211	3313	0
0.000000	0.000000	215	3335	0
0.000000	0.000000	208	3279	0
0.000000	0.000000	219	3268	0
0.000000	0.000000	244	3217	0
0.000000	0.000000	227	3246	0
0.000000	0.000000	241	3299	0
0.000000	0.000000	248	3272	0
0.000000	0.000000	182	3266	0
0.000000	0.000000	248	3329	0
0.000000	0.000000	233	3349	0
0.000000	0.000000	216	3420	0
0.000000	0.000000	214	3385	0
0.000000	0.000000	197	3333	0
0.000000	0.000000	238	3290	1
0.000000	0.000000	0	0	0
0.000000	0.000000	234	3340	0
0.000000	0.000000	201	3363	0
0.000000	0.000000	195	3449	0
0.000000	0.000000	236	3349	1
0.000000	0.000000	198	3358	0
0.000000	0.000000	187	3376	0
0.000000	0.000000	215	3388	0
0.000000	0.000000	236	3331	0
0.000000	0.000000	191	3338	0
0.000000	0.000000	195	3296	0
0.000000	0.000000	211	3310	0
0.000000	0.000000	198	3365	0
0.000000	0.000000	229	3319	0
0.000000	0.000000	198	3293	0
0.000000	0.000000	229	3332	0
0.000000	0.000000	211	3293	0
0.000000	0.000000	219	3326	0
0.000000	0.000000	228	3363	0
0.000000	0.000000	215	3194	0
0.000000	0.000000	239	3326	1
0.000000	0.000000	200	3317	0
0.000000	0.000000	208	3344	0
0.000000	0.000000	193	3373	1
0.000000	0.000000	219	3356	0
0.000000	0.000000	197	3355	0
0.000000	0.000000	248	3362	0
0.000000	0.000000	211	3390	0
0.000000	0.000000	210	3412	0
0.000000	0.000000	255	3429	0
0.000000	0.000000	232	3344	0
0.000000	0.000000	202	3377	0
0.000000	0.000000	230	3353	0
0.000000	0.000000	243	3353	0
0.000000	0.000000	206	3418	0
0.000000	0.000000	226	3258	0
0.000000	0.000000	204	3344	3
0.000000	0.000000	217	3303	0
0.000000	0.000000	176	3295	0
0.000000	0.000000	234	3322	0
0.000000	0.000000	206	3367	0
0.000000	0.000000	0	0	0
0.000000	0.000000	187	3327	0
0.000000	0.000000	247	3318	0
0.000000	0.000000	216	3325	1
0.000000	0.000000	234	3351	0
0.000000	0.000000	221	3350	0
0.000000	0.000000	230	3281	0
0.000000	0.000000	200	3289	0
0.000000	0.000000	198	3321	0
0.000000	0.000000	221	3284	0
0.000000	0.000000	239	3340	0
0.000000	0.000000	182	3318	0
0.000000	0.000000	250	3224	0
0.000000	0.000000	197	3349	1
0.000000	0.000000	230	3382	0
0.000000	0.000000	211	3334	0
0.000000	0.000000	193	3293	0
0.000000	0.000000	216	3320	0
0.000000	0.000000	220	3307	0
0.000000	0.000000	233	3372	0
0.000000	0.000000	236	3341	0
0.000000	0.000000	215	3345	0
0.000000	0.000000	186	3281	0
0.000000	0.000000	227	3246	0
0.000000	0.000000	198	3313	0
0.000000	0.000000	191	3327	0
0.000000	0.000000	248	3332	0
0.000000	0.000000	166	3260	0
0.000000	0.000000	206	3316	0
0.000000	0.000000	222	3359	0
0.000000	0.000000	234	3222	0
0.000000	0.000000	201	3283	0
0.000000	0.000000	192	3360	0
0.000000	0.000000	213	3303	0
0.000000	0.000000	209	3329	0
0.000000	0.000000	187	3332	0
0.000000	0.000000	179	3409	1
0.000000	0.000000	208	3358	1
0.000000	0.000000	223	3416	0
0.000000	0.000000	177	3340	0
0.000000	0.000000	212	3274	0
0.000000	0.000000	0	0	0
0.000000	0.000000	215	3418	0
0.000000	0.000000	212	3235	0
0.000000	0.000000	221	3465	1
0.000000	0.000000	198	3215	0
0.000000	0.000000	278	3302	0
0.000000	0.000000	212	3393	0
0.000000	0.000000	214	3369	0
0.000000	0.000000	218	3350	0
0.000000	0.000000	222	3325	0
0.000000	0.000000	203	3250	0
0.000000	0.000000	214	3324	0
0.000000	0.000000	209	3330	0
0.000000	0.000000	235	3231	0
0.000000	0.000000	228	3310	0
0.000000	0.000000	205	3304	0
0.000000	0.000000	181	3334	1
0.000000	0.000000	264	3385	0
0.000000	0.000000	209	3376	0
0.000000	0.000000	182	3309	0
0.000000	0.000000	221	3315	0
0.000000	0.000000	206	3255	0
0.000000	0.000000	200	3317	0
0.000000	0.000000	202	3359	0
0.000000	0.000000	187	3415	0
0.000000	0.000000	248	3289	0
0.000000	0.000000	206	3322	0
0.000000	0.000000	241	3294	0
0.000000	0.000000	215	3259	0
0.000000	0.000000	244	3226	0
0.000000	0.000000	188	3419	0
0.000000	0.000000	189	3261	0
0.000000	0.000000	209	3289	0
0.000000	0.000000	202	3321	0
0.000000	0.000000	220	3308	0
0.000000	0.000000	218	3249	0
0.000000	0.000000	251	3253	0
0.000000	0.000000	234	3258	0
0.000000	0.000000	198	3347	0
0.000000	0.000000	235	3366	0
0.000000	0.000000	233	3340	0
0.000000	0.000000	0	0	0
0.000000	0.000000	234	3368	0
0.000000	0.000000	220	3366	0
0.000000	0.000000	239	3273	0
0.000000	0.000000	201	3242	0
0.000000	0.000000	225	3324	0
0.000000	0.000000	212	3294	0
0.000000	0.000000	211	3313	0
0.000000	0.000000	229	3355	0
0.000000	0.000000	208	3465	0
0.000000	0.000000	217	3314	0
0.000000	0.000000	199	3310	0
0.000000	0.000000	223	3479	0
0.000000	0.000000	208	3309	0
0.000000	0.000000	216	3379	0
0.000000	0.000000	225	3331	0
0.000000	0.000000	201	3308	0
0.000000	0.000000	204	3280	0
0.000000	0.000000	251	3332	0
0.000000	0.000000	255	3276	0
0.000000	0.000000	219	3270	0
0.000000	0.000000	199	3339	0
0.000000	0.000000	230	3365	0
0.000000	0.000000	216	3356	0
0.000000	0.000000	200	3354	0
0.000000	0.000000	224	3405	0
0.000000	0.000000	241	3349	0
0.000000	0.000000	235	3354	0
0.000000	0.000000	219	3375	0
0.000000	0.000000	223	3394	0
0.000000	0.000000	199	3330	0
0.000000	0.000000	212	3286	0
0.000000	0.000000	196	3257	0
0.000000	0.000000	186	3245	0
0.000000	0.000000	247	3368	0
0.000000	0.000000	256	3315	0
0.000000	0.000000	226	3303	0
0.000000	0.000000	212	3413	1
0.000000	0.000000	219	3317	0
0.000000	0.000000	200	3319	0
0.000000	0.000000	231	3354	0
0.000000	0.000000	0	0	0
0.000000	0.000000	204	3409	2
0.000000	0.000000	243	3397	0
0.000000	0.000000	203	3311	0
0.000000	0.000000	218	3347	0
0.000000	0.000000	205	3378	0
0.000000	0.000000	234	3296	1
0.000000	0.000000	219	3290	0
0.000000	0.000000	197	3319	0
0.000000	0.000000	248	3296	0
0.000000	0.000000	219	3320	0
0.000000	0.000000	213	3343	0
0.000000	0.000000	211	3309	0
0.000000	0.000000	223	3359	0
0.000000	0.000000	228	3291	0
0.000000	0.000000	207	3347	0
0.000000	0.000000	204	3391	0
0.000000	0.000000	250	3316	0
0.000000	0.000000	197	3358	0
0.000000	0.000000	195	3357	0
0.000000	0.000000	224	3412	0
0.000000	0.000000	208	3334	0
0.000000	0.000000	165	3309	0
0.000000	0.000000	228	3414	1
0.000000	0.000000	192	3351	0
0.000000	0.000000	190	3298	0
0.000000	0.000000	221	3482	0
0.000000	0.000000	213	3393	0
0.000000	0.000000	235	3383	0
0.000000	0.000000	208	3407	0
0.000000	0.000000	232	3396	0
0.000000	0.000000	229	3381	0
0.000000	0.000000	206	3309	0
0.000000	0.000000	246	3335	0
0.000000	0.000000	247	3331	0
0.000000	0.000000	237	3328	1
0.000000	0.000000	220	3360	0
0.000000	0.000000	225	3341	0
0.000000	0.000000	200	3358	0
0.000000	0.000000	223	3371	0
0.000000	0.000000	212	3341	0
0.000000	0.000000	0	0	0
0.000000	0.000000	207	3401	0
0.000000	0.000000	188	3398	0
0.000000	0.000000	187	3275	0
0.000000	0.000000	223	3204	0
0.000000	0.000000	230	3297	0
0.000000	0.000000	230	3300	0
0.000000	0.000000	230	3254	0
0.000000	0.000000	242	3288	0
0.000000	0.000000	225	3249	0
0.000000	0.000000	208	3346	0
0.000000	0.000000	199	3320	0
0.000000	0.000000	204	3345	0
0.000000	0.000000	234	3371	0
0.000000	0.000000	224	3328	0
0.000000	0.000000	233	3298	0
0.000000	0.000000	234	3337	0
0.000000	0.000000	208	3232	0
0.000000	0.000000	225	3276	0
0.000000	0.000000	202	3268	0
0.000000	0.000000	208	3313	0
0.000000	0.000000	210	3336	0
0.000000	0.000000	200	3350	0
0.000000	0.000000	214	3280	0
0.000000	0.000000	209	3339	1
0.000000	0.000000	213	3437	0
0.000000	0.000000	190	3413	0
0.000000	0.000000	195	3438	0
0.000000	0.000000	226	3364	0
0.000000	0.000000	199	3377	0
0.000000	0.000000	203	3441	0
0.000000	0.000000	195	3404	0
0.000000	0.000000	199	3354	0
0.000000	0.000000	217	3407	0
0.000000	0.000000	165	3319	0
0.000000	0.000000	218	3292	0
0.000000	0.000000	205	3394	0
0.000000	0.000000	208	3379	0
0.000000	0.000000	186	3295	0
0.000000	0.000000	231	3300	0
0.000000	0.000000	268	3385	0
0.000000	0.000000	0	0	0
0.000000	0.000000	211	3321	0
0.000000	0.000000	212	3337	0
0.000000	0.000000	198	3268	0
0.000000	0.000000	185	3401	0
0.000000	0.000000	188	3388	0
0.000000	0.000000	221	3347	0
0.000000	0.000000	197	3293	0
0.000000	0.000000	197	3404	0
0.000000	0.000000	189	3305	0
0.000000	0.000000	210	3364	0
0.000000	0.000000	230	3337	0
0.000000	0.000000	234	3346	0
0.000000	0.000000	244	3334	0
0.000000	0.000000	237	3278	0
0.000000	0.000000	206	3378	0
0.000000	0.000000	202	3286	0
0.000000	0.000000	219	3301	0
0.000000	0.000000	206	3370	0
0.000000	0.000000	259	3290	0
0.000000	0.000000	215	3399	1
0.000000	0.000000	217	3420	0
0.000000	0.000000	219	3315	0
0.000000	0.000000	214	3288	0
0.000000	0.000000	230	3378	0
0.000000	0.000000	242	3354	2
0.000000	0.000000	216	3262	0
0.000000	0.000000	215	3414	0
0.000000	0.000000	206	3302	0
0.000000	0.000000	218	3433	0
0.000000	0.000000	199	3404	0
0.000000	0.000000	181	3369	1
0.000000	0.000000	217	3404	0
0.000000	0.000000	233	3333	0
0.000000	0.000000	225	3301	0
0.000000	0.000000	221	3314	0
0.000000	0.000000	224	3390	0
0.000000	0.000000	218	3322	0
0.000000	0.000000	187	3328	0
0.000000	0.000000	198	3301	0
0.000000	0.000000	240	3312	0
0.000000	0.000000	0	0	0
0.000000	0.000000	202	3352	0
0.000000	0.000000	222	3303	0
0.000000	0.000000	213	3236	0
0.000000	0.000000	191	3311	0
0.000000	0.000000	184	3271	0
0.000000	0.000000	228	3259	0
0.000000	0.000000	197	3348	0
0.000000	0.000000	194	3253	0
0.000000	0.000000	212	3356	0
0.000000	0.000000	241	3251	0
0.000000	0.000000	228	3305	0
0.000000	0.000000	229	3273	0
0.000000	0.000000	204	3248	0
0.000000	0.000000	230	3264	0
0.000000	0.000000	230	3378	0
0.000000	0.000000	206	3374	0
0.000000	0.000000	215	3308	0
0.000000	0.000000	209	3241	0
0.000000	0.000000	231	3322	0
0.000000	0.000000	174	3340	0
0.000000	0.000000	201	3345	0
0.000000	0.000000	207	3242	0
0.000000	0.000000	232	3376	0
0.000000	0.000000	195	3324	0
0.000000	0.000000	221	3238	0
0.000000	0.000000	200	3303	0
0.000000	0.000000	224	3191	0
0.000000	0.000000	205	3296	1
0.000000	0.000000	248	3362	0
0.000000	0.000000	207	3292	0
0.000000	0.000000	238	3281	0
0.000000	0.000000	232	3326	0
0.000000	0.000000	200	3337	0
0.000000	0.000000	214	3254	0
0.000000	0.000000	221	3321	0
0.000000	0.000000	218	3282	0
0.000000	0.000000	264	3335	1
0.000000	0.000000	225	3328	0
0.000000	0.000000	216	3333	0
0.000000	0.000000	189	3330	0
0.000000	0.000000	0	0	0
0.000000	0.000000	194	3280	0
0.000000	0.000000	217	3287	0
0.000000	0.000000	195	3329	0
0.000000	0.000000	188	3381	2
0.000000	0.000000	194	3328	0
0.000000	0.000000	235	3387	0
0.000000	0.000000	207	3274	0
0.000000	0.000000	210	3299	0
0.000000	0.000000	231	3373	0
0.000000	0.000000	238	3318	0
0.000000	0.000000	189	3370	0
0.000000	0.000000	237	3380	0
0.000000	0.000000	243	3320	0
0.000000	0.000000	228	3250	0
0.000000	0.000000	207	3318	0
0.000000	0.000000	210	3343	0
0.000000	0.000000	192	3290	0
0.000000	0.000000	216	3239	2
0.000000	0.000000	220	3364	0
0.000000	0.000000	208	3306	0
0.000000	0.000000	238	3149	0
0.000000	0.000000	211	3315	0
0.000000	0.000000	224	3264	0
0.000000	0.000000	179	3260	0
0.000000	0.000000	207	3254	0
0.000000	0.000000	197	3153	0
0.000000	0.000000	222	3283	0
0.000000	0.000000	216	3274	0
0.000000	0.000000	211	3290	0
0.000000	0.000000	206	3220	0
0.000000	0.000000	215	3335	0
0.000000	0.000000	241	3277	0
0.000000	0.000000	208	3296	0
0.000000	0.000000	199	3231	0
0.000000	0.000000	202	3340	0
0.000000	0.000000	216	3314	0
0.000000	0.000000	195	3230	0
0.000000	0.000000	212	3329	0
0.000000	0.000000	261	3253	1
0.000000	0.000000	227	3276	1
0.000000	0.000000	0	0	0
0.000000	0.000000	234	3246	0
0.000000	0.000000	216	3325	1
0.000000	0.000000	264	3372	0
0.000000	0.000000	247	3455	0
0.000000	0.000000	177	3413	0
0.000000	0.000000	209	3317	0
0.000000	0.000000	222	3305	0
0.000000	0.000000	187	3384	0
0.000000	0.000000	177	3287	0
0.000000	0.000000	200	3323	0
0.000000	0.000000	215	3217	0
0.000000	0.000000	191	3208	0
0.000000	0.000000	231	3339	0
0.000000	0.000000	240	3376	0
0.000000	0.000000	187	3390	0
0.000000	0.000000	207	3426	0
0.000000	0.000000	210	3340	1
0.000000	0.000000	227	3343	0
0.000000	0.000000	235	3331	0
0.000000	0.000000	219	3383	0
0.000000	0.000000	186	3233	0
0.000000	0.000000	205	3320	0
0.000000	0.000000	201	3290	0
0.000000	0.000000	190	3303	0
0.000000	0.000000	215	3370	0
0.000000	0.000000	244	3289	0
0.000000	0.000000	217	3294	0
0.000000	0.000000	181	3302	0
0.000000	0.000000	222	3242	0
0.000000	0.000000	238	3258	0
0.000000	0.000000	219	3352	0
0.000000	0.000000	191	3328	0
0.000000	0.000000	215	3332	1
0.000000	0.000000	194	3256	0
0.000000	0.000000	204	3310	1
0.000000	0.000000	214	3307	0
0.000000	0.000000	185	3329	0
0.000000	0.000000	225	3337	0
0.000000	0.000000	221	3392	0
0.000000	0.000000	180	3364	0
0.000000	0.000000	0	0	0
0.000000	0.000000	190	3344	0
0.000000	0.000000	208	3274	0
0.000000	0.000000	191	3296	0
0.000000	0.000000	214	3288	1
0.000000	0.000000	216	3258	0
0.000000	0.000000	224	3203	0
0.000000	0.000000	233	3244	1
0.000000	0.000000	203	3282	0
0.000000	0.000000	232	3283	0
0.000000	0.000000	234	3298	0
0.000000	0.000000	213	3228	0
0.000000	0.000000	235	3241	0
0.000000	0.000000	232	3239	2
0.000000	0.000000	209	3171	0
0.000000	0.000000	224	3285	0
0.000000	0.000000	225	3164	0
0.000000	0.000000	260	3183	0
0.000000	0.000000	170	3180	0
0.000000	0.000000	209	3275	0
0.000000	0.000000	220	3293	0
0.000000	0.000000	221	3189	0
0.000000	0.000000	223	3288	0
0.000000	0.000000	215	3223	0
0.000000	0.000000	221	3222	0
0.000000	0.000000	200	3218	0
0.000000	0.000000	197	3296	0
0.000000	0.000000	229	3313	0
0.000000	0.000000	199	3313	0
0.000000	0.000000	220	3345	0
0.000000	0.000000	235	3231	0
0.000000	0.000000	201	3288	0
0.000000	0.000000	218	3328	0
0.000000	0.000000	203	3299	0
0.000000	0.000000	223	3241	0
0.000000	0.000000	240	3310	0
0.000000	0.000000	183	3230	0
0.000000	0.000000	213	3208	0
0.000000	0.000000	232	3299	0
0.000000	0.000000	212	3243	1
0.000000	0.000000	189	3303	0
0.000000	0.000000	0	0	0
0.000000	0.000000	196	3296	0
0.000000	0.000000	231	3263	0
0.000000	0.000000	212	3202	0
0.000000	0.000000	217	3241	0
0.000000	0.000000	195	3258	1
0.000000	0.000000	199	3236	0
0.000000	0.000000	211	3298	0
0.000000	0.000000	244	3329	0
0.000000	0.000000	224	3363	0
0.000000	0.000000	224	3336	0
0.000000	0.000000	182	3290	0
0.000000	0.000000	232	3276	0
0.000000	0.000000	192	3330	0
0.000000	0.000000	229	3283	2
0.000000	0.000000	190	3319	0
0.000000	0.000000	201	3248	0
0.000000	0.000000	206	3405	0
0.000000	0.000000	209	3379	0
0.000000	0.000000	182	3273	0
0.000000	0.000000	214	3316	0
0.000000	0.000000	224	3321	0
0.000000	0.000000	186	3434	0
0.000000	0.000000	211	3243	0
0.000000	0.000000	240	3313	0
0.000000	0.000000	219	3307	0
0.000000	0.000000	221	3295	0
0.000000	0.000000	189	3298	0
0.000000	0.000000	196	3396	0
0.000000	0.000000	196	3359	0
0.000000	0.000000	210	3379	0
0.000000	0.000000	218	3312	0
0.000000	0.000000	240	3285	0
0.000000	0.000000	215	3248	0
0.000000	0.000000	217	3174	0
0.000000	0.000000	216	3332	0
0.000000	0.000000	246	3323	0
0.000000	0.000000	204	3283	0
0.000000	0.000000	189	3351	0
0.000000	0.000000	255	3378	0
0.000000	0.000000	234	3373	0
0.000000	0.000000	0	0	0
0.000000	0.000000	212	3365	0
0.000000	0.000000	203	3404	0
0.000000	0.000000	258	3376	0
0.000000	0.000000	182	3383	0
0.000000	0.000000	230	3464	0
0.000000	0.000000	210	3405	1
0.000000	0.000000	225	3291	0
0.000000	0.000000	221	3348	0
0.000000	0.000000	185	3317	0
0.000000	0.000000	243	3278	0
0.000000	0.000000	199	3284	0
0.000000	0.000000	210	3199	0
0.000000	0.000000	237	3288	0
0.000000	0.000000	214	3271	0
0.000000	0.000000	255	3235	0
0.000000	0.000000	206	3284	0
0.000000	0.000000	184	3355	0
0.000000	0.000000	229	3317	0
0.000000	0.000000	210	3295	0
0.000000	0.000000	203	3347	0
0.000000	0.000000	223	3317	0
0.000000	0.000000	198	3367	0
0.000000	0.000000	204	3275	0
0.000000	0.000000	194	3299	0
0.000000	0.000000	199	3350	0
0.000000	0.000000	217	3310	0
0.000000	0.000000	203	3288	0
0.000000	0.000000	215	3402	0
0.000000	0.000000	242	3355	0
0.000000	0.000000	245	3317	0
0.000000	0.000000	232	3443	0
0.000000	0.000000	230	3413	0
0.000000	0.000000	229	3290	0
0.000000	0.000000	225	3387	0
0.000000	0.000000	226	3376	0
0.000000	0.000000	206	3405	0
0.000000	0.000000	202	3407	0
0.000000	0.000000	206	3367	0
0.000000	0.000000	198	3333	0
0.000000	0.000000	245	3516	0
0.000000	0.000000	0	0	0
0.000000	0.000000	225	3386	1
0.000000	0.000000	231	3358	0
0.000000	0.000000	199	3340	0
0.000000	0.000000	226	3288	0
0.000000	0.000000	203	3405	0
0.000000	0.000000	225	3323	0
0.000000	0.000000	197	3252	0
0.000000	0.000000	240	3323	1
0.000000	0.000000	219	3267	0
0.000000	0.000000	218	3369	0
0.000000	0.000000	219	3353	0
0.000000	0.000000	209	3382	0
0.000000	0.000000	237	3313	0
0.000000	0.000000	198	3323	0
0.000000	0.000000	187	3365	0
0.000000	0.000000	203	3371	0
0.000000	0.000000	211	3395	0
0.000000	0.000000	200	3449	0
0.000000	0.000000	244	3380	2
0.000000	0.000000	201	3368	0
0.000000	0.000000	215	3349	0
0.000000	0.000000	226	3299	1
0.000000	0.000000	201	3267	1
0.000000	0.000000	189	3285	0
0.000000	0.000000	247	3159	0
0.000000	0.000000	235	3380	0
0.000000	0.000000	230	3361	0
0.000000	0.000000	221	3321	0
0.000000	0.000000	226	3424	0
0.000000	0.000000	202	3368	0
0.000000	0.000000	206	3292	0
0.000000	0.000000	229	3302	0
0.000000	0.000000	216	3311	0
0.000000	0.000000	248	3321	0
0.000000	0.000000	215	3365	0
0.000000	0.000000	191	3344	0
0.000000	0.000000	182	3260	0
0.000000	0.000000	197	3286	0
0.000000	0.000000	186	3350	0
0.000000	0.000000	227	3301	0
0.000000	0.000000	0	0	0
0.000000	0.000000	197	3255	0
0.000000	0.000000	217	3409	1
0.000000	0.000000	246	3335	1
0.000000	0.000000	261	3330	0
0.000000	0.000000	200	3477	0
0.000000	0.000000	189	3366	0
0.000000	0.000000	235	3366	0
0.000000	0.000000	195	3343	0
0.000000	0.000000	210	3320	0
0.000000	0.000000	230	3386	1
0.000000	0.000000	202	3426	0
0.000000	0.000000	217	3450	0
0.000000	0.000000	236	3391	0
0.000000	0.000000	259	3194	1
0.000000	0.000000	219	3345	0
0.000000	0.000000	250	3467	1
0.000000	0.000000	216	3410	1
0.000000	0.000000	216	3332	0
0.000000	0.000000	226	3254	0
0.000000	0.000000	176	3309	0
0.000000	0.000000	196	3348	0
0.000000	0.000000	203	3294	0
0.000000	0.000000	211	3288	0
0.000000	0.000000	269	3346	0
0.000000	0.000000	237	3225	0
0.000000	0.000000	213	3282	0
0.000000	0.000000	225	3368	0
0.000000	0.000000	182	3354	0
0.000000	0.000000	207	3313	0
0.000000	0.000000	197	3320	0
0.000000	0.000000	241	3385	0
0.000000	0.000000	212	3341	0
0.000000	0.000000	228	3297	0
0.000000	0.000000	211	3285	0
0.000000	0.000000	223	3308	0
0.000000	0.000000	247	3326	0
0.000000	0.000000	241	3209	0
0.000000	0.000000	214	3302	0
0.000000	0.000000	199	3365	0
0.000000	0.000000	219	3239	0
0.000000	0.000000	0	0	0
0.000000	0.000000	228	3361	0
0.000000	0.000000	212	3312	0
0.000000	0.000000	201	3428	0
0.000000	0.000000	232	3398	0
0.000000	0.000000	209	3260	0
0.000000	0.000000	208	3334	0
0.000000	0.000000	227	3306	0
0.000000	0.000000	214	3338	0
0.000000	0.000000	229	3372	1
0.000000	0.000000	203	3314	0
0.000000	0.000000	204	3310	0
0.000000	0.000000	201	3245	0
0.000000	0.000000	195	3306	0
0.000000	0.000000	211	3291	0
0.000000	0.000000	231	3348	0
0.000000	0.000000	209	3326	0
0.000000	0.000000	183	3347	0
0.000000	0.000000	201	3346	0
0.000000	0.000000	203	3392	1
0.000000	0.000000	225	3325	0
0.000000	0.000000	243	3357	0
0.000000	0.000000	222	3291	1
0.000000	0.000000	242	3358	0
0.000000	0.000000	214	3309	0
0.000000	0.000000	212	3341	0
0.000000	0.000000	180	3320	0
0.000000	0.000000	224	3326	0
0.000000	0.000000	225	3259	1
0.000000	0.000000	212	3207	0
0.000000	0.000000	196	3309	0
0.000000	0.000000	200	3295	0
0.000000	0.000000	212	3224	0
0.000000	0.000000	218	3168	0
0.000000	0.000000	231	3245	0
0.000000	0.000000	217	3207	0
0.000000	0.000000	177	3197	0
0.000000	0.000000	207	3225	0
0.000000	0.000000	234	3244	0
0.000000	0.000000	194	3321	1
0.000000	0.000000	221	3214	0
0.000000	0.000000	0	0	0
0.000000	0.000000	213	3198	0
0.000000	0.000000	230	3235	0
0.000000	0.000000	181	3259	1
0.000000	0.000000	180	3204	0
0.000000	0.000000	216	3278	0
0.000000	0.000000	213	3243	0
0.000000	0.000000	228	3310	0
0.000000	0.000000	210	3277	0
0.000000	0.000000	216	3230	0
0.000000	0.000000	204	3397	0
0.000000	0.000000	213	3312	0
0.000000	0.000000	194	3291	0
0.000000	0.000000	194	3289	0
0.000000	0.000000	241	3333	0
0.000000	0.000000	222	3368	1
0.000000	0.000000	228	3426	0
0.000000	0.000000	236	3433	0
0.000000	0.000000	225	3359	0
0.000000	0.000000	197	3447	0
0.000000	0.000000	217	3375	0
0.000000	0.000000	216	3369	0
0.000000	0.000000	206	3504	0
0.000000	0.000000	220	3391	0
0.000000	0.000000	199	3386	0
0.000000	0.000000	258	3327	0
0.000000	0.000000	207	3312	0
0.000000	0.000000	232	3365	0
0.000000	0.000000	205	3302	0
0.000000	0.000000	219	3362	0
0.000000	0.000000	194	3347	0
0.000000	0.000000	236	3413	0
0.000000	0.000000	227	3463	1
0.000000	0.000000	223	3356	0
0.000000	0.000000	188	3371	0
0.000000	0.000000	202	3350	0
0.000000	0.000000	223	3312	0
0.000000	0.000000	236	3346	0
0.000000	0.000000	239	3318	2
0.000000	0.000000	186	3367	0
0.000000	0.000000	255	3343	0
0.000000	0.000000	0	0	0
0.000000	0.000000	189	3277	0
0.000000	0.000000	230	3393	0
0.000000	0.000000	214	3373	0
0.000000	0.000000	209	3362	0
0.000000	0.000000	189	3414	0
0.000000	0.000000	202	3336	0
0.000000	0.000000	210	3326	0
0.000000	0.000000	247	3398	0
0.000000	0.000000	183	3338	0
0.000000	0.000000	202	3438	0
0.000000	0.000000	240	3380	0
0.000000	0.000000	221	3359	1
0.000000	0.000000	184	3353	0
0.000000	0.000000	207	3359	0
0.000000	0.000000	213	3395	0
0.000000	0.000000	200	3291	0
0.000000	0.000000	190	3263	0
0.000000	0.000000	255	3394	0
0.000000	0.000000	252	3281	0
0.000000	0.000000	247	3365	0
0.000000	0.000000	222	3287	0
0.000000	0.000000	224	3348	0
0.000000	0.000000	196	3320	0
0.000000	0.000000	191	3276	0
0.000000	0.000000	207	3387	0
0.000000	0.000000	243	3230	0
0.000000	0.000000	251	3258	0
0.000000	0.000000	211	3307	0
0.000000	0.000000	216	3342	0
0.000000	0.000000	203	3327	0
0.000000	0.000000	234	3294	0
0.000000	0.000000	235	3307	0
0.000000	0.000000	201	3288	0
0.000000	0.000000	215	3227	0
0.000000	0.000000	212	3340	0
0.000000	0.000000	215	3343	0
0.000000	0.000000	225	3326	0
0.000000	0.000000	207	3326	0
0.000000	0.000000	213	3420	0
0.000000	0.000000	210	3450	0
0.000000	0.000000	0	0	0
0.000000	0.000000	216	3459	0
0.000000	0.000000	234	3357	0
0.000000	0.000000	236	3438	2
0.000000	0.000000	202	3318	0
0.000000	0.000000	213	3392	1
0.000000	0.000000	255	3345	0
0.000000	0.000000	229	3345	0
0.000000	0.000000	189	3346	0
0.000000	0.000000	230	3359	0
0.000000	0.000000	198	3342	0
0.000000	0.000000	206	3444	0
0.000000	0.000000	223	3379	0
0.000000	0.000000	194	3415	0
0.000000	0.000000	221	3484	0
0.000000	0.000000	195	3410	1
0.000000	0.000000	171	3422	2
0.000000	0.000000	205	3344	0
0.000000	0.000000	221	3352	0
0.000000	0.000000	239	3304	1
0.000000	0.000000	212	3431	0
0.000000	0.000000	205	3399	0
0.000000	0.000000	207	3367	0
0.000000	0.000000	201	3322	0
0.000000	0.000000	245	3463	0
0.000000	0.000000	277	3344	0
0.000000	0.000000	224	3371	0
0.000000	0.000000	226	3480	0
0.000000	0.000000	218	3329	0
0.000000	0.000000	224	3346	0
0.000000	0.000000	209	3340	0
0.000000	0.000000	204	3363	0
0.000000	0.000000	193	3357	0
0.000000	0.000000	222	3234	0
0.000000	0.000000	230	3269	0
0.000000	0.000000	265	3341	0
0.000000	0.000000	216	3316	0
0.000000	0.000000	226	3370	0
0.000000	0.000000	225	3323	0
0.000000	0.000000	215	3327	0
0.000000	0.000000	196	3380	1
0.000000	0.000000	0	0	0
0.000000	0.000000	226	3337	0
0.000000	0.000000	220	3421	0
0.000000	0.000000	225	3434	0
0.000000	0.000000	202	3348	0
0.000000	0.000000	199	3281	0
0.000000	0.000000	154	3355	0
0.000000	0.000000	224	3373	0
0.000000	0.000000	204	3299	0
0.000000	0.000000	231	3305	1
0.000000	0.000000	268	3252	0
0.000000	0.000000	209	3264	0
0.000000	0.000000	221	3335	0
0.000000	0.000000	210	3366	0
0.000000	0.000000	208	3323	0
0.000000	0.000000	228	3224	1
0.000000	0.000000	207	3292	0
0.000000	0.000000	207	3316	0
0.000000	0.000000	211	3315	0
0.000000	0.000000	203	3258	0
0.000000	0.000000	209	3384	0
0.000000	0.000000	251	3303	0
0.000000	0.000000	215	3292	0
0.000000	0.000000	232	3261	0
0.000000	0.000000	217	3259	0
0.000000	0.000000	231	3311	0
0.000000	0.000000	179	3250	0
0.000000	0.000000	256	3344	0
0.000000	0.000000	179	3339	0
0.000000	0.000000	189	3445	0
0.000000	0.000000	222	3489	1
0.000000	0.000000	239	3344	0
0.000000	0.000000	218	3364	0
0.000000	0.000000	226	3389	0
0.000000	0.000000	236	3294	0
0.000000	0.000000	202	3353	0
0.000000	0.000000	217	3411	0
0.000000	0.000000	202	3321	0
0.000000	0.000000	244	3308	0
0.000000	0.000000	226	3356	0
0.000000	0.000000	225	3346	0
0.000000	0.000000	0	0	0
0.000000	0.000000	223	3329	2
0.000000	0.000000	275	3321	0
0.000000	0.000000	237	3271	1
0.000000	0.000000	226	3289	0
0.000000	0.000000	218	3269	0
0.000000	0.000000	218	3204	0
0.000000	0.000000	234	3263	0
0.000000	0.000000	191	3416	0
0.000000	0.000000	218	3382	0
0.000000	0.000000	222	3401	0
0.000000	0.000000	236	3318	0
0.000000	0.000000	200	3344	1
0.000000	0.000000	231	3433	0
0.000000	0.000000	218	3444	0
0.000000	0.000000	214	3454	0
0.000000	0.000000	198	3411	0
0.000000	0.000000	201	3374	1
0.000000	0.000000	254	3424	0
0.000000	0.000000	215	3420	0
0.000000	0.000000	250	3361	0
0.000000	0.000000	195	3344	0
0.000000	0.000000	251	3420	0
0.000000	0.000000	221	3358	0
0.000000	0.000000	208	3364	0
0.000000	0.000000	211	3346	0
0.000000	0.000000	232	3433	0
0.000000	0.000000	209	3383	0
0.000000	0.000000	192	3457	0
0.000000	0.000000	234	3372	0
0.000000	0.000000	158	3345	0
0.000000	0.000000	213	3306	0
0.000000	0.000000	236	3324	0
0.000000	0.000000	226	3346	0
0.000000	0.000000	228	3326	0
0.000000	0.000000	198	3356	0
0.000000	0.000000	222	3351	0
0.000000	0.000000	231	3303	0
0.000000	0.000000	237	3233	0
0.000000	0.000000	206	3263	0
0.000000	0.000000	194	3295	1
0.000000	0.000000	0	0	0
0.000000	0.000000	229	3327	0
0.000000	0.000000	199	3325	0
0.000000	0.000000	257	3319	0
0.000000	0.000000	222	3424	0
0.000000	0.000000	222	3481	0
0.000000	0.000000	209	3397	0
0.000000	0.000000	189	3293	0
0.000000	0.000000	250	3437	0
0.000000	0.000000	210	3371	0
0.000000	0.000000	221	3408	0
0.000000	0.000000	268	3365	0
0.000000	0.000000	217	3383	0
0.000000	0.000000	191	3318	0
0.000000	0.000000	198	3434	0
0.000000	0.000000	212	3439	0
0.000000	0.000000	196	3326	0
0.000000	0.000000	248	3340	0
0.000000	0.000000	203	3307	0
0.000000	0.000000	255	3357	2
0.000000	0.000000	236	3267	0
0.000000	0.000000	227	3292	0
0.000000	0.000000	189	3287	0
0.000000	0.000000	215	3268	0
0.000000	0.000000	243	3318	0
0.000000	0.000000	193	3352	0
0.000000	0.000000	209	3311	0
0.000000	0.000000	205	3314	0
0.000000	0.000000	260	3341	2
0.000000	0.000000	194	3301	0
0.000000	0.000000	213	3448	0
0.000000	0.000000	221	3414	0
0.000000	0.000000	205	3366	0
0.000000	0.000000	227	3333	0
0.000000	0.000000	221	3386	0
0.000000	0.000000	181	3330	0
0.000000	0.000000	238	3334	0
0.000000	0.000000	201	3331	2
0.000000	0.000000	214	3381	0
0.000000	0.000000	219	3451	0
0.000000	0.000000	205	3335	0
0.000000	0.000000	0	0	0
0.000000	0.000000	198	3399	0
0.000000	0.000000	225	3341	0
0.000000	0.000000	201	3441	1
0.000000	0.000000	233	3301	0
0.000000	0.000000	193	3296	0
0.000000	0.000000	242	3323	0
0.000000	0.000000	188	3257	0
0.000000	0.000000	213	3357	0
0.000000	0.000000	204	3410	0
0.000000	0.000000	220	3371	0
0.000000	0.000000	250	3300	0
0.000000	0.000000	232	3340	0
0.000000	0.000000	200	3382	0
0.000000	0.000000	187	3375	0
0.000000	0.000000	213	3425	0
0.000000	0.000000	200	3346	0
0.000000	0.000000	218	3293	0
0.000000	0.000000	216	3416	0
0.000000	0.000000	176	3422	0
0.000000	0.000000	212	3366	0
0.000000	0.000000	219	3411	0
0.000000	0.000000	215	3366	2
0.000000	0.000000	244	3359	0
0.000000	0.000000	166	3307	0
0.000000	0.000000	222	3360	0
0.000000	0.000000	222	3403	0
0.000000	0.000000	161	3361	0
0.000000	0.000000	221	3288	0
0.000000	0.000000	245	3349	0
0.000000	0.000000	195	3374	0
0.000000	0.000000	204	3426	0
[truncated: 8,000 more rows]
