# Supplementary material for: Photon-counting statistics-based support vector machine with multi-mode photon illumination for quantum imaging
Source: Sci Rep. 2022 Oct 5;12:16594. doi: 10.1038/s41598-022-20501-3 (PMC9534992; doi:10.1038/s41598-022-20501-3)
Supplement: Supplementary file 1 — Supplementary Information 1. [file 41598_2022_20501_MOESM1_ESM.zip › Learning_Reflected.csv]

0.000000	0.000000	0	0	0
0.000000	0.000000	290	3048	0
0.000000	0.000000	254	3125	1
0.000000	0.000000	245	3021	4
0.000000	0.000000	271	3100	0
0.000000	0.000000	257	3064	3
0.000000	0.000000	287	3082	2
0.000000	0.000000	264	3127	3
0.000000	0.000000	321	3063	3
0.000000	0.000000	277	3099	0
0.000000	0.000000	263	3107	1
0.000000	0.000000	268	3124	2
0.000000	0.000000	282	3081	2
0.000000	0.000000	250	3125	0
0.000000	0.000000	267	3026	2
0.000000	0.000000	222	3136	0
0.000000	0.000000	267	3020	3
0.000000	0.000000	245	3037	5
0.000000	0.000000	251	3091	0
0.000000	0.000000	282	3116	2
0.000000	0.000000	292	3035	2
0.000000	0.000000	297	3168	1
0.000000	0.000000	291	3221	1
0.000000	0.000000	286	3070	0
0.000000	0.000000	267	3100	0
0.000000	0.000000	315	3133	5
0.000000	0.000000	253	3119	1
0.000000	0.000000	272	3048	0
0.000000	0.000000	281	3042	1
0.000000	0.000000	285	3057	2
0.000000	0.000000	273	3173	3
0.000000	0.000000	287	3137	2
0.000000	0.000000	319	3148	1
0.000000	0.000000	271	3175	3
0.000000	0.000000	264	3090	0
0.000000	0.000000	260	3007	3
0.000000	0.000000	281	3063	0
0.000000	0.000000	311	3090	3
0.000000	0.000000	275	3205	0
0.000000	0.000000	273	3186	1
0.000000	0.000000	291	3178	1
0.000000	0.000000	0	0	0
0.000000	0.000000	303	3073	1
0.000000	0.000000	275	3120	5
0.000000	0.000000	232	3081	5
0.000000	0.000000	316	3166	2
0.000000	0.000000	278	3138	2
0.000000	0.000000	347	3212	2
0.000000	0.000000	279	3220	3
0.000000	0.000000	324	3234	5
0.000000	0.000000	253	3161	0
0.000000	0.000000	298	3167	0
0.000000	0.000000	291	3130	4
0.000000	0.000000	289	3053	1
0.000000	0.000000	286	3012	5
0.000000	0.000000	255	3020	0
0.000000	0.000000	265	3024	4
0.000000	0.000000	291	3072	2
0.000000	0.000000	244	3063	3
0.000000	0.000000	320	3170	5
0.000000	0.000000	210	3088	2
0.000000	0.000000	241	3056	3
0.000000	0.000000	247	3115	1
0.000000	0.000000	291	3119	2
0.000000	0.000000	239	3122	0
0.000000	0.000000	279	3161	1
0.000000	0.000000	306	3038	7
0.000000	0.000000	264	3150	1
0.000000	0.000000	309	3091	4
0.000000	0.000000	289	3124	1
0.000000	0.000000	265	3045	2
0.000000	0.000000	281	3063	2
0.000000	0.000000	282	3129	1
0.000000	0.000000	280	3110	2
0.000000	0.000000	263	3014	1
0.000000	0.000000	288	3046	2
0.000000	0.000000	258	3063	3
0.000000	0.000000	322	3161	2
0.000000	0.000000	290	3097	2
0.000000	0.000000	263	3051	2
0.000000	0.000000	291	3112	0
0.000000	0.000000	274	3021	3
0.000000	0.000000	0	0	0
0.000000	0.000000	298	2965	1
0.000000	0.000000	253	3047	1
0.000000	0.000000	260	3026	3
0.000000	0.000000	302	2991	1
0.000000	0.000000	256	3044	3
0.000000	0.000000	286	3071	0
0.000000	0.000000	298	3113	1
0.000000	0.000000	262	3090	1
0.000000	0.000000	255	3086	3
0.000000	0.000000	257	3101	1
0.000000	0.000000	249	3044	0
0.000000	0.000000	254	3085	0
0.000000	0.000000	258	3001	1
0.000000	0.000000	279	3036	2
0.000000	0.000000	294	3088	2
0.000000	0.000000	255	3018	2
0.000000	0.000000	290	2993	1
0.000000	0.000000	267	2987	0
0.000000	0.000000	276	3042	1
0.000000	0.000000	248	2983	0
0.000000	0.000000	286	2925	0
0.000000	0.000000	270	2979	3
0.000000	0.000000	269	3006	2
0.000000	0.000000	265	2983	1
0.000000	0.000000	303	3064	0
0.000000	0.000000	295	3113	1
0.000000	0.000000	260	3038	2
0.000000	0.000000	269	3090	3
0.000000	0.000000	255	3155	2
0.000000	0.000000	287	3098	5
0.000000	0.000000	252	3110	0
0.000000	0.000000	268	2966	0
0.000000	0.000000	252	2956	0
0.000000	0.000000	260	3006	2
0.000000	0.000000	267	3000	3
0.000000	0.000000	274	3071	1
0.000000	0.000000	258	3001	0
0.000000	0.000000	227	2983	0
0.000000	0.000000	304	3035	2
0.000000	0.000000	261	3141	2
0.000000	0.000000	0	0	0
0.000000	0.000000	260	3098	3
0.000000	0.000000	285	3086	0
0.000000	0.000000	238	3083	1
0.000000	0.000000	290	3066	5
0.000000	0.000000	263	3075	1
0.000000	0.000000	292	3121	1
0.000000	0.000000	306	3055	1
0.000000	0.000000	277	3079	2
0.000000	0.000000	249	3037	0
0.000000	0.000000	286	3046	1
0.000000	0.000000	276	3150	2
0.000000	0.000000	277	3052	0
0.000000	0.000000	267	3092	4
0.000000	0.000000	322	3138	5
0.000000	0.000000	287	3097	3
0.000000	0.000000	281	3108	4
0.000000	0.000000	271	3189	3
0.000000	0.000000	241	3133	2
0.000000	0.000000	301	3075	0
0.000000	0.000000	250	3088	0
0.000000	0.000000	322	3158	1
0.000000	0.000000	275	3102	1
0.000000	0.000000	278	3096	0
0.000000	0.000000	272	3080	0
0.000000	0.000000	297	3159	5
0.000000	0.000000	287	3166	1
0.000000	0.000000	234	3067	1
0.000000	0.000000	271	3025	1
0.000000	0.000000	270	3128	3
0.000000	0.000000	281	3006	2
0.000000	0.000000	258	3007	1
0.000000	0.000000	270	3017	1
0.000000	0.000000	299	3094	4
0.000000	0.000000	236	3037	1
0.000000	0.000000	273	3032	1
0.000000	0.000000	270	3034	4
0.000000	0.000000	256	2985	1
0.000000	0.000000	243	3006	0
0.000000	0.000000	289	3062	4
0.000000	0.000000	256	3053	2
0.000000	0.000000	0	0	0
0.000000	0.000000	273	3033	4
0.000000	0.000000	237	3017	0
0.000000	0.000000	266	3067	4
0.000000	0.000000	282	3034	3
0.000000	0.000000	251	3148	0
0.000000	0.000000	254	3187	1
0.000000	0.000000	259	3135	1
0.000000	0.000000	247	3048	4
0.000000	0.000000	340	3046	3
0.000000	0.000000	260	3024	3
0.000000	0.000000	283	3022	1
0.000000	0.000000	256	3054	4
0.000000	0.000000	287	3110	1
0.000000	0.000000	286	3066	2
0.000000	0.000000	264	3042	1
0.000000	0.000000	242	3059	0
0.000000	0.000000	291	3187	3
0.000000	0.000000	265	3102	2
0.000000	0.000000	236	3022	0
0.000000	0.000000	244	3081	1
0.000000	0.000000	323	3140	1
0.000000	0.000000	282	3120	0
0.000000	0.000000	293	3037	1
0.000000	0.000000	276	3029	4
0.000000	0.000000	273	3042	1
0.000000	0.000000	280	3111	7
0.000000	0.000000	281	3051	1
0.000000	0.000000	271	3081	2
0.000000	0.000000	242	3060	1
0.000000	0.000000	297	3077	9
0.000000	0.000000	257	3059	1
0.000000	0.000000	245	3093	1
0.000000	0.000000	263	3099	3
0.000000	0.000000	272	3132	2
0.000000	0.000000	248	3106	1
0.000000	0.000000	310	3122	3
0.000000	0.000000	287	3104	2
0.000000	0.000000	292	3132	1
0.000000	0.000000	248	3154	0
0.000000	0.000000	327	3109	1
0.000000	0.000000	0	0	0
0.000000	0.000000	308	3020	0
0.000000	0.000000	285	3133	5
0.000000	0.000000	251	3170	4
0.000000	0.000000	318	3104	0
0.000000	0.000000	265	3123	2
0.000000	0.000000	275	3136	1
0.000000	0.000000	247	3184	3
0.000000	0.000000	320	3181	4
0.000000	0.000000	289	3122	4
0.000000	0.000000	322	3134	3
0.000000	0.000000	283	3166	0
0.000000	0.000000	263	3077	3
0.000000	0.000000	255	3141	0
0.000000	0.000000	270	3176	3
0.000000	0.000000	275	3116	2
0.000000	0.000000	276	3178	0
0.000000	0.000000	327	3125	2
0.000000	0.000000	327	3171	2
0.000000	0.000000	271	3132	0
0.000000	0.000000	287	3121	3
0.000000	0.000000	239	3078	4
0.000000	0.000000	278	3109	2
0.000000	0.000000	252	3119	2
0.000000	0.000000	269	3093	0
0.000000	0.000000	248	3136	4
0.000000	0.000000	271	3163	2
0.000000	0.000000	272	3119	1
0.000000	0.000000	277	3108	0
0.000000	0.000000	265	3145	3
0.000000	0.000000	261	3123	0
0.000000	0.000000	266	3051	1
0.000000	0.000000	281	3113	2
0.000000	0.000000	273	3120	0
0.000000	0.000000	281	3141	2
0.000000	0.000000	265	3064	1
0.000000	0.000000	294	3160	1
0.000000	0.000000	278	3191	4
0.000000	0.000000	319	3108	4
0.000000	0.000000	276	3027	4
0.000000	0.000000	261	3103	2
0.000000	0.000000	0	0	0
0.000000	0.000000	282	3058	0
0.000000	0.000000	267	3123	1
0.000000	0.000000	287	2987	3
0.000000	0.000000	282	3084	1
0.000000	0.000000	286	3084	0
0.000000	0.000000	290	3110	1
0.000000	0.000000	284	3144	5
0.000000	0.000000	287	3103	2
0.000000	0.000000	241	3055	4
0.000000	0.000000	295	3054	2
0.000000	0.000000	247	2981	0
0.000000	0.000000	245	2985	0
0.000000	0.000000	257	3076	3
0.000000	0.000000	269	3012	0
0.000000	0.000000	219	3005	2
0.000000	0.000000	283	2960	0
0.000000	0.000000	261	2934	0
0.000000	0.000000	203	2937	2
0.000000	0.000000	260	3008	0
0.000000	0.000000	268	3017	1
0.000000	0.000000	262	3037	0
0.000000	0.000000	277	3115	1
0.000000	0.000000	268	3058	1
0.000000	0.000000	304	3110	0
0.000000	0.000000	274	3043	0
0.000000	0.000000	299	2995	1
0.000000	0.000000	247	2934	1
0.000000	0.000000	231	3022	0
0.000000	0.000000	258	2972	1
0.000000	0.000000	216	3052	0
0.000000	0.000000	249	3041	1
0.000000	0.000000	265	3092	0
0.000000	0.000000	265	3084	2
0.000000	0.000000	284	3094	1
0.000000	0.000000	268	3068	0
0.000000	0.000000	285	3035	4
0.000000	0.000000	270	3070	2
0.000000	0.000000	242	3093	1
0.000000	0.000000	282	3020	1
0.000000	0.000000	247	3144	2
0.000000	0.000000	0	0	0
0.000000	0.000000	311	3107	0
0.000000	0.000000	248	3127	5
0.000000	0.000000	269	3004	0
0.000000	0.000000	253	3062	2
0.000000	0.000000	266	3087	2
0.000000	0.000000	299	3065	1
0.000000	0.000000	287	3070	3
0.000000	0.000000	273	3096	2
0.000000	0.000000	294	3036	3
0.000000	0.000000	256	3156	1
0.000000	0.000000	288	3138	3
0.000000	0.000000	282	3059	5
0.000000	0.000000	233	3108	1
0.000000	0.000000	256	3095	3
0.000000	0.000000	295	3112	1
0.000000	0.000000	306	3069	3
0.000000	0.000000	236	3097	3
0.000000	0.000000	302	3000	2
0.000000	0.000000	277	3115	1
0.000000	0.000000	251	3091	1
0.000000	0.000000	282	3088	1
0.000000	0.000000	268	3126	1
0.000000	0.000000	304	3057	2
0.000000	0.000000	255	3031	2
0.000000	0.000000	255	3011	2
0.000000	0.000000	236	2984	2
0.000000	0.000000	287	3114	1
0.000000	0.000000	238	3080	2
0.000000	0.000000	238	3078	0
0.000000	0.000000	251	3043	1
0.000000	0.000000	288	3061	0
0.000000	0.000000	267	3014	0
0.000000	0.000000	270	3039	3
0.000000	0.000000	279	2989	0
0.000000	0.000000	239	3082	1
0.000000	0.000000	253	2962	3
0.000000	0.000000	311	3068	1
0.000000	0.000000	264	3068	2
0.000000	0.000000	266	3051	3
0.000000	0.000000	241	3068	1
0.000000	0.000000	0	0	0
0.000000	0.000000	289	2987	0
0.000000	0.000000	246	3107	1
0.000000	0.000000	267	3059	0
0.000000	0.000000	309	3221	3
0.000000	0.000000	257	3218	0
0.000000	0.000000	272	3157	2
0.000000	0.000000	298	3137	5
0.000000	0.000000	248	3041	1
0.000000	0.000000	306	3087	2
0.000000	0.000000	263	3164	3
0.000000	0.000000	280	3127	2
0.000000	0.000000	298	3123	0
0.000000	0.000000	314	3189	4
0.000000	0.000000	293	3201	6
0.000000	0.000000	307	3103	4
0.000000	0.000000	242	3035	3
0.000000	0.000000	247	3146	0
0.000000	0.000000	280	3133	0
0.000000	0.000000	270	3079	2
0.000000	0.000000	307	3182	2
0.000000	0.000000	277	3127	1
0.000000	0.000000	273	3204	3
0.000000	0.000000	304	3142	1
0.000000	0.000000	259	3096	0
0.000000	0.000000	310	3068	3
0.000000	0.000000	272	3135	0
0.000000	0.000000	254	3166	0
0.000000	0.000000	280	3081	1
0.000000	0.000000	297	3066	0
0.000000	0.000000	285	3128	2
0.000000	0.000000	273	3133	2
0.000000	0.000000	262	3070	1
0.000000	0.000000	252	3117	5
0.000000	0.000000	264	3070	2
0.000000	0.000000	277	3117	2
0.000000	0.000000	271	3120	1
0.000000	0.000000	291	3023	1
0.000000	0.000000	316	3088	1
0.000000	0.000000	251	3041	0
0.000000	0.000000	253	3093	1
0.000000	0.000000	0	0	0
0.000000	0.000000	286	2995	2
0.000000	0.000000	248	3056	6
0.000000	0.000000	270	3050	0
0.000000	0.000000	249	3021	6
0.000000	0.000000	256	3020	1
0.000000	0.000000	248	3042	1
0.000000	0.000000	260	3037	4
0.000000	0.000000	275	3113	0
0.000000	0.000000	279	3060	1
0.000000	0.000000	272	3044	0
0.000000	0.000000	246	3020	0
0.000000	0.000000	258	3053	1
0.000000	0.000000	318	3210	2
0.000000	0.000000	235	3133	1
0.000000	0.000000	283	3158	3
0.000000	0.000000	276	3095	1
0.000000	0.000000	271	3134	2
0.000000	0.000000	278	3144	2
0.000000	0.000000	306	3134	4
0.000000	0.000000	279	3117	3
0.000000	0.000000	279	3157	4
0.000000	0.000000	246	3090	2
0.000000	0.000000	299	3170	1
0.000000	0.000000	278	3096	1
0.000000	0.000000	291	3136	0
0.000000	0.000000	300	3101	1
0.000000	0.000000	286	3069	2
0.000000	0.000000	245	3064	0
0.000000	0.000000	272	3046	2
0.000000	0.000000	263	3082	1
0.000000	0.000000	260	3104	3
0.000000	0.000000	267	3059	1
0.000000	0.000000	276	3084	2
0.000000	0.000000	266	3162	1
0.000000	0.000000	260	3189	1
0.000000	0.000000	264	3164	2
0.000000	0.000000	289	3126	5
0.000000	0.000000	269	3128	2
0.000000	0.000000	261	3185	1
0.000000	0.000000	310	3111	0
0.000000	0.000000	0	0	0
0.000000	0.000000	282	3179	0
0.000000	0.000000	282	3139	1
0.000000	0.000000	267	3204	1
0.000000	0.000000	278	3133	4
0.000000	0.000000	314	3156	0
0.000000	0.000000	299	3150	0
0.000000	0.000000	294	3105	5
0.000000	0.000000	240	3158	1
0.000000	0.000000	305	3166	2
0.000000	0.000000	311	3123	2
0.000000	0.000000	303	3108	2
0.000000	0.000000	244	3041	0
0.000000	0.000000	243	3114	2
0.000000	0.000000	282	3068	0
0.000000	0.000000	268	3000	0
0.000000	0.000000	236	3065	1
0.000000	0.000000	287	3120	2
0.000000	0.000000	267	3058	2
0.000000	0.000000	317	3095	4
0.000000	0.000000	295	3100	3
0.000000	0.000000	302	3074	2
0.000000	0.000000	261	3063	0
0.000000	0.000000	278	2985	3
0.000000	0.000000	244	3104	1
0.000000	0.000000	297	3040	2
0.000000	0.000000	304	2995	0
0.000000	0.000000	283	3064	0
0.000000	0.000000	271	2992	0
0.000000	0.000000	244	3063	5
0.000000	0.000000	251	3014	4
0.000000	0.000000	256	3056	0
0.000000	0.000000	305	3073	0
0.000000	0.000000	245	3111	0
0.000000	0.000000	280	3011	1
0.000000	0.000000	293	3083	0
0.000000	0.000000	244	3090	0
0.000000	0.000000	302	3144	1
0.000000	0.000000	269	3114	2
0.000000	0.000000	238	3156	3
0.000000	0.000000	300	3126	0
0.000000	0.000000	0	0	0
0.000000	0.000000	254	3098	4
0.000000	0.000000	268	3077	3
0.000000	0.000000	259	3072	3
0.000000	0.000000	240	3081	7
0.000000	0.000000	273	3089	4
0.000000	0.000000	241	3107	4
0.000000	0.000000	252	3033	3
0.000000	0.000000	267	3129	0
0.000000	0.000000	281	3018	5
0.000000	0.000000	256	3098	4
0.000000	0.000000	297	3060	1
0.000000	0.000000	242	3040	2
0.000000	0.000000	258	3039	3
0.000000	0.000000	286	3006	1
0.000000	0.000000	308	2988	4
0.000000	0.000000	267	3035	3
0.000000	0.000000	251	3044	0
0.000000	0.000000	265	3046	1
0.000000	0.000000	299	3049	2
0.000000	0.000000	279	3092	1
0.000000	0.000000	277	3116	1
0.000000	0.000000	295	3143	1
0.000000	0.000000	264	3172	4
0.000000	0.000000	264	3070	1
0.000000	0.000000	287	3101	3
0.000000	0.000000	277	3131	2
0.000000	0.000000	252	3109	5
0.000000	0.000000	252	3052	1
0.000000	0.000000	276	3078	2
0.000000	0.000000	245	3028	1
0.000000	0.000000	287	3164	1
0.000000	0.000000	264	3123	3
0.000000	0.000000	243	3096	1
0.000000	0.000000	279	3155	0
0.000000	0.000000	287	3026	2
0.000000	0.000000	287	3137	0
0.000000	0.000000	259	3129	0
0.000000	0.000000	251	3079	3
0.000000	0.000000	259	3063	1
0.000000	0.000000	288	3110	0
0.000000	0.000000	0	0	0
0.000000	0.000000	243	3090	0
0.000000	0.000000	285	3022	5
0.000000	0.000000	258	3131	3
0.000000	0.000000	280	3151	5
0.000000	0.000000	273	3121	0
0.000000	0.000000	266	3098	0
0.000000	0.000000	286	3109	1
0.000000	0.000000	249	3119	8
0.000000	0.000000	311	3190	1
0.000000	0.000000	274	3085	2
0.000000	0.000000	280	3143	1
0.000000	0.000000	270	3038	0
0.000000	0.000000	255	3152	1
0.000000	0.000000	277	3054	1
0.000000	0.000000	247	3101	3
0.000000	0.000000	254	3020	0
0.000000	0.000000	238	2939	0
0.000000	0.000000	251	2968	2
0.000000	0.000000	275	2973	4
0.000000	0.000000	254	3028	0
0.000000	0.000000	248	3005	1
0.000000	0.000000	250	3024	3
0.000000	0.000000	268	3030	1
0.000000	0.000000	246	2924	0
0.000000	0.000000	274	3030	1
0.000000	0.000000	263	2941	2
0.000000	0.000000	272	3041	3
0.000000	0.000000	242	3048	0
0.000000	0.000000	231	3065	0
0.000000	0.000000	260	3069	3
0.000000	0.000000	252	2967	0
0.000000	0.000000	236	3068	0
0.000000	0.000000	259	2927	3
0.000000	0.000000	253	2949	3
0.000000	0.000000	251	3063	0
0.000000	0.000000	254	2946	0
0.000000	0.000000	274	2986	2
0.000000	0.000000	243	2996	4
0.000000	0.000000	268	2999	4
0.000000	0.000000	289	2961	0
0.000000	0.000000	0	0	0
0.000000	0.000000	259	3171	0
0.000000	0.000000	283	3092	0
0.000000	0.000000	274	3106	0
0.000000	0.000000	294	3142	1
0.000000	0.000000	286	3057	1
0.000000	0.000000	294	3124	1
0.000000	0.000000	274	3048	1
0.000000	0.000000	235	3065	1
0.000000	0.000000	222	3130	3
0.000000	0.000000	253	3039	2
0.000000	0.000000	283	3070	2
0.000000	0.000000	235	3104	1
0.000000	0.000000	243	3048	0
0.000000	0.000000	237	3067	4
0.000000	0.000000	271	3074	4
0.000000	0.000000	274	3057	4
0.000000	0.000000	273	3044	2
0.000000	0.000000	265	3140	3
0.000000	0.000000	262	3072	3
0.000000	0.000000	268	3124	3
0.000000	0.000000	269	3071	2
0.000000	0.000000	297	3028	1
0.000000	0.000000	277	3079	4
0.000000	0.000000	233	3012	2
0.000000	0.000000	252	3081	3
0.000000	0.000000	293	3052	6
0.000000	0.000000	247	3091	0
0.000000	0.000000	266	3159	0
0.000000	0.000000	273	3100	0
0.000000	0.000000	278	3114	4
0.000000	0.000000	306	3104	6
0.000000	0.000000	298	3166	3
0.000000	0.000000	261	3090	4
0.000000	0.000000	289	3107	1
0.000000	0.000000	274	3127	0
0.000000	0.000000	248	3182	0
0.000000	0.000000	291	3155	5
0.000000	0.000000	235	3013	2
0.000000	0.000000	317	3063	1
0.000000	0.000000	276	3124	2
0.000000	0.000000	0	0	0
0.000000	0.000000	243	3133	2
0.000000	0.000000	283	3025	3
0.000000	0.000000	259	3069	1
0.000000	0.000000	258	3098	4
0.000000	0.000000	264	3079	1
0.000000	0.000000	264	3049	2
0.000000	0.000000	295	2971	2
0.000000	0.000000	264	3043	1
0.000000	0.000000	289	3030	0
0.000000	0.000000	326	3023	1
0.000000	0.000000	290	3016	2
0.000000	0.000000	259	3042	0
0.000000	0.000000	245	3052	3
0.000000	0.000000	229	3022	0
0.000000	0.000000	275	3052	0
0.000000	0.000000	270	3056	1
0.000000	0.000000	289	3015	0
0.000000	0.000000	258	3057	1
0.000000	0.000000	274	3023	1
0.000000	0.000000	296	3052	0
0.000000	0.000000	253	3035	1
0.000000	0.000000	248	3096	2
0.000000	0.000000	256	3066	0
0.000000	0.000000	296	3033	1
0.000000	0.000000	282	3067	2
0.000000	0.000000	262	3064	1
0.000000	0.000000	267	3038	3
0.000000	0.000000	227	2990	0
0.000000	0.000000	263	3043	2
0.000000	0.000000	255	3119	5
0.000000	0.000000	295	3015	3
0.000000	0.000000	257	3089	3
0.000000	0.000000	292	3069	2
0.000000	0.000000	289	3071	2
0.000000	0.000000	292	3123	2
0.000000	0.000000	240	3109	3
0.000000	0.000000	279	3158	3
0.000000	0.000000	266	3057	3
0.000000	0.000000	266	3143	2
0.000000	0.000000	257	3090	8
0.000000	0.000000	0	0	0
0.000000	0.000000	266	3118	3
0.000000	0.000000	252	3045	1
0.000000	0.000000	269	3155	6
0.000000	0.000000	245	3001	2
0.000000	0.000000	262	3028	2
0.000000	0.000000	287	3053	0
0.000000	0.000000	266	3081	2
0.000000	0.000000	267	2972	0
0.000000	0.000000	218	3011	2
0.000000	0.000000	241	3037	5
0.000000	0.000000	239	3063	0
0.000000	0.000000	237	3115	2
0.000000	0.000000	291	3071	3
0.000000	0.000000	310	2996	0
0.000000	0.000000	265	3122	3
0.000000	0.000000	258	3047	1
0.000000	0.000000	237	3067	0
0.000000	0.000000	274	3055	2
0.000000	0.000000	277	3022	2
0.000000	0.000000	282	3105	1
0.000000	0.000000	268	3063	1
0.000000	0.000000	223	3058	2
0.000000	0.000000	282	3035	4
0.000000	0.000000	300	2987	2
0.000000	0.000000	307	2972	2
0.000000	0.000000	305	3140	3
0.000000	0.000000	296	3163	1
0.000000	0.000000	278	3093	0
0.000000	0.000000	269	3112	1
0.000000	0.000000	285	3053	2
0.000000	0.000000	281	3081	1
0.000000	0.000000	252	2994	1
0.000000	0.000000	255	3040	1
0.000000	0.000000	283	3012	4
0.000000	0.000000	279	3085	2
0.000000	0.000000	260	3059	0
0.000000	0.000000	255	3027	1
0.000000	0.000000	288	3098	1
0.000000	0.000000	287	2989	1
0.000000	0.000000	230	3031	1
0.000000	0.000000	0	0	0
0.000000	0.000000	251	3001	1
0.000000	0.000000	260	2995	1
0.000000	0.000000	252	3099	2
0.000000	0.000000	271	2958	0
0.000000	0.000000	288	3076	0
0.000000	0.000000	288	3085	1
0.000000	0.000000	269	3134	6
0.000000	0.000000	233	3145	5
0.000000	0.000000	228	3122	0
0.000000	0.000000	278	3056	1
0.000000	0.000000	238	3091	2
0.000000	0.000000	297	3147	1
0.000000	0.000000	280	3137	2
0.000000	0.000000	258	3114	1
0.000000	0.000000	301	3139	1
0.000000	0.000000	273	3112	0
0.000000	0.000000	257	3157	0
0.000000	0.000000	266	3162	2
0.000000	0.000000	311	3165	3
0.000000	0.000000	266	3122	0
0.000000	0.000000	272	3114	3
0.000000	0.000000	263	3043	0
0.000000	0.000000	258	2977	3
0.000000	0.000000	247	3061	0
0.000000	0.000000	300	3075	3
0.000000	0.000000	268	3069	4
0.000000	0.000000	261	3117	5
0.000000	0.000000	256	3014	3
0.000000	0.000000	311	3147	2
0.000000	0.000000	305	3109	1
0.000000	0.000000	314	3095	3
0.000000	0.000000	260	3080	0
0.000000	0.000000	262	3080	0
0.000000	0.000000	278	3027	1
0.000000	0.000000	330	3102	0
0.000000	0.000000	312	3022	2
0.000000	0.000000	273	3035	3
0.000000	0.000000	283	2914	1
0.000000	0.000000	261	3000	0
0.000000	0.000000	251	3031	2
0.000000	0.000000	0	0	0
0.000000	0.000000	293	3058	5
0.000000	0.000000	254	3116	1
0.000000	0.000000	265	3045	0
0.000000	0.000000	277	2981	2
0.000000	0.000000	258	3060	1
0.000000	0.000000	300	2943	2
0.000000	0.000000	248	2985	0
0.000000	0.000000	282	3009	5
0.000000	0.000000	271	3004	4
0.000000	0.000000	263	3029	1
0.000000	0.000000	270	3067	1
0.000000	0.000000	286	3068	0
0.000000	0.000000	278	3077	2
0.000000	0.000000	220	2988	0
0.000000	0.000000	272	3069	2
0.000000	0.000000	283	3067	1
0.000000	0.000000	271	3021	0
0.000000	0.000000	306	3029	2
0.000000	0.000000	264	3017	2
0.000000	0.000000	260	2979	0
0.000000	0.000000	284	3127	1
0.000000	0.000000	284	3078	2
0.000000	0.000000	266	3081	2
0.000000	0.000000	297	3077	3
0.000000	0.000000	267	3056	5
0.000000	0.000000	285	3043	0
0.000000	0.000000	258	3062	1
0.000000	0.000000	259	3074	6
0.000000	0.000000	283	3035	0
0.000000	0.000000	293	3061	3
0.000000	0.000000	268	3056	0
0.000000	0.000000	273	3074	1
0.000000	0.000000	275	3047	0
0.000000	0.000000	292	3040	0
0.000000	0.000000	275	3068	5
0.000000	0.000000	289	3031	1
0.000000	0.000000	292	3093	5
0.000000	0.000000	260	3087	1
0.000000	0.000000	260	3070	1
0.000000	0.000000	281	3118	1
0.000000	0.000000	0	0	0
0.000000	0.000000	284	3115	3
0.000000	0.000000	291	3164	3
0.000000	0.000000	273	3143	1
0.000000	0.000000	268	3121	1
0.000000	0.000000	303	3164	1
0.000000	0.000000	267	3137	3
0.000000	0.000000	293	3112	6
0.000000	0.000000	306	3137	2
0.000000	0.000000	282	3109	0
0.000000	0.000000	283	3161	2
0.000000	0.000000	259	3095	3
0.000000	0.000000	290	3114	0
0.000000	0.000000	286	3051	3
0.000000	0.000000	267	3123	4
0.000000	0.000000	303	3079	3
0.000000	0.000000	279	3065	2
0.000000	0.000000	261	3090	2
0.000000	0.000000	287	2990	4
0.000000	0.000000	260	3075	0
0.000000	0.000000	279	2993	2
0.000000	0.000000	268	3002	0
0.000000	0.000000	273	3051	0
0.000000	0.000000	261	3170	0
0.000000	0.000000	280	3082	0
0.000000	0.000000	288	3131	3
0.000000	0.000000	254	3039	3
0.000000	0.000000	271	3090	0
0.000000	0.000000	287	3032	1
0.000000	0.000000	249	3052	0
0.000000	0.000000	263	3039	0
0.000000	0.000000	280	3050	4
0.000000	0.000000	273	3036	0
0.000000	0.000000	254	3052	1
0.000000	0.000000	260	3080	1
0.000000	0.000000	245	3142	5
0.000000	0.000000	245	3085	1
0.000000	0.000000	266	3097	1
0.000000	0.000000	271	3140	2
0.000000	0.000000	225	3095	2
0.000000	0.000000	306	3230	3
0.000000	0.000000	0	0	0
0.000000	0.000000	282	3128	1
0.000000	0.000000	284	3211	5
0.000000	0.000000	260	3118	2
0.000000	0.000000	273	3125	0
0.000000	0.000000	255	3151	0
0.000000	0.000000	274	3013	0
0.000000	0.000000	241	3058	1
0.000000	0.000000	232	3063	2
0.000000	0.000000	253	3081	2
0.000000	0.000000	280	3066	3
0.000000	0.000000	264	3077	0
0.000000	0.000000	287	3074	3
0.000000	0.000000	277	3093	2
0.000000	0.000000	304	3096	1
0.000000	0.000000	260	3114	4
0.000000	0.000000	285	3013	2
0.000000	0.000000	293	3043	3
0.000000	0.000000	254	2983	2
0.000000	0.000000	277	2996	0
0.000000	0.000000	246	3046	0
0.000000	0.000000	272	3019	4
0.000000	0.000000	276	3080	0
0.000000	0.000000	244	3043	3
0.000000	0.000000	267	3057	2
0.000000	0.000000	271	3094	3
0.000000	0.000000	239	3050	6
0.000000	0.000000	332	3073	0
0.000000	0.000000	266	3088	3
0.000000	0.000000	286	3035	1
0.000000	0.000000	281	3131	1
0.000000	0.000000	274	3081	4
0.000000	0.000000	243	3101	2
0.000000	0.000000	261	3003	1
0.000000	0.000000	283	3117	1
0.000000	0.000000	265	3084	2
0.000000	0.000000	259	3050	0
0.000000	0.000000	245	3070	0
0.000000	0.000000	272	3103	3
0.000000	0.000000	239	3047	3
0.000000	0.000000	284	3064	3
0.000000	0.000000	0	0	0
0.000000	0.000000	273	3100	3
0.000000	0.000000	271	3056	1
0.000000	0.000000	238	3044	0
0.000000	0.000000	273	3078	1
0.000000	0.000000	291	2984	1
0.000000	0.000000	238	3000	2
0.000000	0.000000	252	3076	1
0.000000	0.000000	303	3114	2
0.000000	0.000000	266	3073	2
0.000000	0.000000	259	3034	1
0.000000	0.000000	271	3191	6
0.000000	0.000000	258	3014	1
0.000000	0.000000	263	3046	0
0.000000	0.000000	294	3109	3
0.000000	0.000000	233	3049	1
0.000000	0.000000	249	3057	0
0.000000	0.000000	270	3008	1
0.000000	0.000000	246	3083	2
0.000000	0.000000	285	3027	1
0.000000	0.000000	262	3001	5
0.000000	0.000000	282	2968	0
0.000000	0.000000	243	3081	2
0.000000	0.000000	268	3030	1
0.000000	0.000000	261	3032	3
0.000000	0.000000	283	2992	1
0.000000	0.000000	299	3035	4
0.000000	0.000000	277	3096	0
0.000000	0.000000	269	3059	1
0.000000	0.000000	297	2998	3
0.000000	0.000000	245	3037	1
0.000000	0.000000	251	3008	1
0.000000	0.000000	270	3074	2
0.000000	0.000000	263	3107	0
0.000000	0.000000	246	3147	2
0.000000	0.000000	282	3136	4
0.000000	0.000000	320	3107	3
0.000000	0.000000	244	3022	0
0.000000	0.000000	278	3109	0
0.000000	0.000000	258	3030	0
0.000000	0.000000	275	3140	2
0.000000	0.000000	0	0	0
0.000000	0.000000	266	3068	3
0.000000	0.000000	277	3139	2
0.000000	0.000000	231	3058	0
0.000000	0.000000	278	3079	3
0.000000	0.000000	264	3022	0
0.000000	0.000000	257	3159	4
0.000000	0.000000	258	3104	3
0.000000	0.000000	263	3080	1
0.000000	0.000000	285	3002	2
0.000000	0.000000	271	3061	1
0.000000	0.000000	290	2994	3
0.000000	0.000000	261	3043	2
0.000000	0.000000	280	3022	2
0.000000	0.000000	291	2986	1
0.000000	0.000000	235	3072	4
0.000000	0.000000	274	3059	4
0.000000	0.000000	271	3065	3
0.000000	0.000000	273	3120	1
0.000000	0.000000	251	3012	3
0.000000	0.000000	212	3067	0
0.000000	0.000000	291	3082	2
0.000000	0.000000	291	3035	2
0.000000	0.000000	252	3073	5
0.000000	0.000000	313	3099	0
0.000000	0.000000	290	3104	2
0.000000	0.000000	232	3039	0
0.000000	0.000000	252	3093	4
0.000000	0.000000	223	3041	5
0.000000	0.000000	305	3016	0
0.000000	0.000000	284	3065	2
0.000000	0.000000	257	3055	0
0.000000	0.000000	250	3045	0
0.000000	0.000000	257	3144	2
0.000000	0.000000	289	2983	3
0.000000	0.000000	283	3002	1
0.000000	0.000000	241	3010	2
0.000000	0.000000	263	3117	3
0.000000	0.000000	310	3046	1
0.000000	0.000000	255	3020	3
0.000000	0.000000	275	3025	4
0.000000	0.000000	0	0	0
0.000000	0.000000	284	3027	2
0.000000	0.000000	276	3164	1
0.000000	0.000000	261	3042	0
0.000000	0.000000	318	3063	1
0.000000	0.000000	262	3110	0
0.000000	0.000000	287	3086	3
0.000000	0.000000	245	3083	2
0.000000	0.000000	288	3023	1
0.000000	0.000000	280	3067	2
0.000000	0.000000	317	3083	2
0.000000	0.000000	285	3147	0
0.000000	0.000000	304	3112	0
0.000000	0.000000	279	2983	1
0.000000	0.000000	283	3118	0
0.000000	0.000000	282	3037	3
0.000000	0.000000	294	3093	0
0.000000	0.000000	283	3053	2
0.000000	0.000000	278	3121	0
0.000000	0.000000	238	3065	2
0.000000	0.000000	272	3152	1
0.000000	0.000000	284	3116	1
0.000000	0.000000	265	3095	1
0.000000	0.000000	270	3091	1
0.000000	0.000000	271	3104	2
0.000000	0.000000	239	3104	2
0.000000	0.000000	259	3023	1
0.000000	0.000000	292	3067	2
0.000000	0.000000	239	3198	1
0.000000	0.000000	254	3129	1
0.000000	0.000000	260	3125	2
0.000000	0.000000	291	3058	3
0.000000	0.000000	275	3124	2
0.000000	0.000000	261	3072	1
0.000000	0.000000	325	3156	2
0.000000	0.000000	258	3127	0
0.000000	0.000000	254	3131	0
0.000000	0.000000	326	3119	2
0.000000	0.000000	277	3193	3
0.000000	0.000000	249	3099	0
0.000000	0.000000	278	3153	2
0.000000	0.000000	0	0	0
0.000000	0.000000	283	3107	2
0.000000	0.000000	305	3090	0
0.000000	0.000000	277	3129	0
0.000000	0.000000	248	3161	1
0.000000	0.000000	280	3162	1
0.000000	0.000000	234	3092	1
0.000000	0.000000	255	3084	3
0.000000	0.000000	230	3077	0
0.000000	0.000000	279	3082	1
0.000000	0.000000	221	3084	2
0.000000	0.000000	273	3141	2
0.000000	0.000000	261	3104	3
0.000000	0.000000	268	3190	3
0.000000	0.000000	247	3129	0
0.000000	0.000000	277	3070	3
0.000000	0.000000	283	3078	4
0.000000	0.000000	298	3103	1
0.000000	0.000000	256	3121	1
0.000000	0.000000	261	3097	2
0.000000	0.000000	247	3175	0
0.000000	0.000000	269	3029	1
0.000000	0.000000	247	3033	1
0.000000	0.000000	283	3079	2
0.000000	0.000000	302	3057	2
0.000000	0.000000	251	3069	2
0.000000	0.000000	239	3092	3
0.000000	0.000000	266	3042	1
0.000000	0.000000	319	3121	2
0.000000	0.000000	311	3094	1
0.000000	0.000000	274	3110	0
0.000000	0.000000	263	3139	2
0.000000	0.000000	272	3105	4
0.000000	0.000000	295	3070	3
0.000000	0.000000	280	3064	0
0.000000	0.000000	297	3058	3
0.000000	0.000000	261	3061	1
0.000000	0.000000	275	3058	2
0.000000	0.000000	271	3078	0
0.000000	0.000000	281	3062	2
0.000000	0.000000	246	3105	3
0.000000	0.000000	0	0	0
0.000000	0.000000	266	3066	3
0.000000	0.000000	285	3082	0
0.000000	0.000000	279	3094	1
0.000000	0.000000	237	3127	1
0.000000	0.000000	312	3024	2
0.000000	0.000000	306	3090	3
0.000000	0.000000	342	3094	1
0.000000	0.000000	254	3115	4
0.000000	0.000000	258	3102	3
0.000000	0.000000	269	3170	3
0.000000	0.000000	285	3045	3
0.000000	0.000000	291	3117	2
0.000000	0.000000	278	3158	0
0.000000	0.000000	256	3091	0
0.000000	0.000000	260	3097	0
0.000000	0.000000	256	3155	2
0.000000	0.000000	272	3096	2
0.000000	0.000000	279	3160	1
0.000000	0.000000	258	3154	0
0.000000	0.000000	271	3158	4
0.000000	0.000000	270	3103	3
0.000000	0.000000	260	3049	2
0.000000	0.000000	243	3037	0
0.000000	0.000000	251	3128	0
0.000000	0.000000	295	3122	3
0.000000	0.000000	276	3100	3
0.000000	0.000000	272	3106	0
0.000000	0.000000	278	3102	5
0.000000	0.000000	245	3113	3
0.000000	0.000000	234	3037	2
0.000000	0.000000	269	3031	0
0.000000	0.000000	275	2996	5
0.000000	0.000000	266	3019	1
0.000000	0.000000	282	3071	1
0.000000	0.000000	295	3090	2
0.000000	0.000000	241	3067	1
0.000000	0.000000	237	3056	1
0.000000	0.000000	284	3010	1
0.000000	0.000000	230	3015	1
0.000000	0.000000	301	3032	3
0.000000	0.000000	0	0	0
0.000000	0.000000	278	3070	1
0.000000	0.000000	248	3018	2
0.000000	0.000000	284	3035	3
0.000000	0.000000	236	3026	3
0.000000	0.000000	302	3055	2
0.000000	0.000000	264	3027	2
0.000000	0.000000	271	3052	1
0.000000	0.000000	267	3116	0
0.000000	0.000000	265	3105	3
0.000000	0.000000	250	3080	1
0.000000	0.000000	230	3142	3
0.000000	0.000000	234	3021	1
0.000000	0.000000	273	3065	0
0.000000	0.000000	285	3132	3
0.000000	0.000000	311	3033	2
0.000000	0.000000	326	3125	3
0.000000	0.000000	257	3132	2
0.000000	0.000000	266	3032	2
0.000000	0.000000	305	3058	5
0.000000	0.000000	287	3119	1
0.000000	0.000000	286	3064	1
0.000000	0.000000	274	3110	5
0.000000	0.000000	297	3063	4
0.000000	0.000000	245	3095	3
0.000000	0.000000	227	3060	1
0.000000	0.000000	265	2959	3
0.000000	0.000000	246	3035	2
0.000000	0.000000	266	3051	1
0.000000	0.000000	259	3090	0
0.000000	0.000000	260	3135	1
0.000000	0.000000	297	3069	0
0.000000	0.000000	257	3036	0
0.000000	0.000000	285	3086	3
0.000000	0.000000	262	3142	1
0.000000	0.000000	279	3065	1
0.000000	0.000000	273	3085	1
0.000000	0.000000	316	3090	3
0.000000	0.000000	258	3093	0
0.000000	0.000000	274	3084	3
0.000000	0.000000	277	3081	4
0.000000	0.000000	0	0	0
0.000000	0.000000	288	3155	0
0.000000	0.000000	242	3085	1
0.000000	0.000000	271	3059	5
0.000000	0.000000	209	3119	1
0.000000	0.000000	267	3037	1
0.000000	0.000000	252	3096	5
0.000000	0.000000	278	3070	1
0.000000	0.000000	265	3089	0
0.000000	0.000000	271	3105	2
0.000000	0.000000	244	3095	1
0.000000	0.000000	267	3022	3
0.000000	0.000000	278	3109	1
0.000000	0.000000	292	3113	4
0.000000	0.000000	276	3084	1
0.000000	0.000000	262	3041	0
0.000000	0.000000	289	3094	1
0.000000	0.000000	286	3054	0
0.000000	0.000000	262	3072	1
0.000000	0.000000	266	3076	1
0.000000	0.000000	246	3109	3
0.000000	0.000000	261	3160	4
0.000000	0.000000	285	3104	2
0.000000	0.000000	220	3092	0
0.000000	0.000000	332	3076	4
0.000000	0.000000	275	3116	3
0.000000	0.000000	260	3099	0
0.000000	0.000000	265	3067	0
0.000000	0.000000	238	3042	0
0.000000	0.000000	257	3179	3
0.000000	0.000000	253	3090	1
0.000000	0.000000	270	3174	2
0.000000	0.000000	265	3119	0
0.000000	0.000000	255	3086	2
0.000000	0.000000	249	3094	0
0.000000	0.000000	259	3086	2
0.000000	0.000000	327	3145	3
0.000000	0.000000	291	3132	4
0.000000	0.000000	260	3128	1
0.000000	0.000000	250	3222	1
0.000000	0.000000	313	3133	3
0.000000	0.000000	0	0	0
0.000000	0.000000	305	3090	2
0.000000	0.000000	288	3072	3
0.000000	0.000000	289	3127	1
0.000000	0.000000	264	3084	4
0.000000	0.000000	280	3061	1
0.000000	0.000000	271	3098	3
0.000000	0.000000	337	3125	2
0.000000	0.000000	273	3178	0
0.000000	0.000000	307	3135	1
0.000000	0.000000	313	3073	5
0.000000	0.000000	292	3111	1
0.000000	0.000000	271	3177	0
0.000000	0.000000	254	3129	5
0.000000	0.000000	291	3019	2
0.000000	0.000000	295	2977	4
0.000000	0.000000	263	3042	1
0.000000	0.000000	289	3095	3
0.000000	0.000000	249	3077	4
0.000000	0.000000	295	3084	5
0.000000	0.000000	262	3110	1
0.000000	0.000000	277	3098	2
0.000000	0.000000	297	3104	2
0.000000	0.000000	283	3139	1
0.000000	0.000000	257	3076	1
0.000000	0.000000	278	3111	1
0.000000	0.000000	255	3085	6
0.000000	0.000000	316	3150	1
0.000000	0.000000	291	3174	2
0.000000	0.000000	259	3243	1
0.000000	0.000000	272	3180	6
0.000000	0.000000	249	3125	3
0.000000	0.000000	273	3106	1
0.000000	0.000000	270	3136	4
0.000000	0.000000	284	3059	1
0.000000	0.000000	229	3112	2
0.000000	0.000000	247	3084	1
0.000000	0.000000	275	3081	1
0.000000	0.000000	266	3084	1
0.000000	0.000000	293	3034	0
0.000000	0.000000	248	3014	1
0.000000	0.000000	0	0	0
0.000000	0.000000	279	2949	4
0.000000	0.000000	313	2978	2
0.000000	0.000000	250	3015	0
0.000000	0.000000	276	3051	0
0.000000	0.000000	207	2946	0
0.000000	0.000000	251	3005	1
0.000000	0.000000	230	3027	3
0.000000	0.000000	233	3029	1
0.000000	0.000000	249	3067	0
0.000000	0.000000	261	2985	1
0.000000	0.000000	277	3005	0
0.000000	0.000000	268	3097	3
0.000000	0.000000	258	3064	2
0.000000	0.000000	295	3007	2
0.000000	0.000000	287	3005	2
0.000000	0.000000	258	3063	0
0.000000	0.000000	270	3040	3
0.000000	0.000000	253	3056	1
0.000000	0.000000	289	3054	3
0.000000	0.000000	213	3090	3
0.000000	0.000000	286	3057	3
0.000000	0.000000	277	3048	0
0.000000	0.000000	273	3062	2
0.000000	0.000000	283	3078	1
0.000000	0.000000	249	3043	1
0.000000	0.000000	261	3059	1
0.000000	0.000000	296	3097	2
0.000000	0.000000	297	3039	2
0.000000	0.000000	304	3071	0
0.000000	0.000000	307	3010	3
0.000000	0.000000	225	3118	0
0.000000	0.000000	273	3028	2
0.000000	0.000000	275	3021	1
0.000000	0.000000	288	3159	0
0.000000	0.000000	288	3130	2
0.000000	0.000000	242	3084	4
0.000000	0.000000	260	3122	4
0.000000	0.000000	261	3075	1
0.000000	0.000000	263	3037	0
0.000000	0.000000	280	3101	4
0.000000	0.000000	0	0	0
0.000000	0.000000	275	3084	0
0.000000	0.000000	295	3118	4
0.000000	0.000000	246	3052	1
0.000000	0.000000	319	3142	2
0.000000	0.000000	263	3109	1
0.000000	0.000000	302	3086	2
0.000000	0.000000	258	3067	1
0.000000	0.000000	268	3064	4
0.000000	0.000000	312	3141	0
0.000000	0.000000	273	3086	3
0.000000	0.000000	286	3095	0
0.000000	0.000000	267	3117	0
0.000000	0.000000	273	3078	0
0.000000	0.000000	250	3047	4
0.000000	0.000000	282	3098	1
0.000000	0.000000	236	3066	3
0.000000	0.000000	288	3032	5
0.000000	0.000000	255	2982	0
0.000000	0.000000	279	3099	4
0.000000	0.000000	248	3041	3
0.000000	0.000000	235	3054	1
0.000000	0.000000	285	3084	1
0.000000	0.000000	270	3015	0
0.000000	0.000000	313	3063	0
0.000000	0.000000	308	3048	2
0.000000	0.000000	262	3069	2
0.000000	0.000000	289	3132	1
0.000000	0.000000	284	3186	3
0.000000	0.000000	304	3195	2
0.000000	0.000000	259	3070	3
0.000000	0.000000	305	3085	0
0.000000	0.000000	274	3074	2
0.000000	0.000000	278	3070	0
0.000000	0.000000	272	3062	0
0.000000	0.000000	241	3082	0
0.000000	0.000000	240	3070	0
0.000000	0.000000	244	3061	0
0.000000	0.000000	253	3131	1
0.000000	0.000000	241	3126	0
0.000000	0.000000	240	3090	0
0.000000	0.000000	0	0	0
0.000000	0.000000	316	3106	5
0.000000	0.000000	262	3089	0
0.000000	0.000000	267	3072	4
0.000000	0.000000	300	3081	0
0.000000	0.000000	267	3081	0
0.000000	0.000000	251	3025	1
0.000000	0.000000	261	2997	0
0.000000	0.000000	272	3079	1
0.000000	0.000000	264	2995	0
0.000000	0.000000	254	3111	1
0.000000	0.000000	243	2977	2
0.000000	0.000000	264	2980	3
0.000000	0.000000	224	2999	0
0.000000	0.000000	250	3029	2
0.000000	0.000000	298	3039	2
0.000000	0.000000	296	3075	1
0.000000	0.000000	266	3145	2
0.000000	0.000000	271	3071	1
0.000000	0.000000	285	3077	3
0.000000	0.000000	240	3049	3
0.000000	0.000000	298	3037	2
0.000000	0.000000	267	3052	1
0.000000	0.000000	302	3090	4
0.000000	0.000000	300	3150	1
0.000000	0.000000	241	3180	2
0.000000	0.000000	251	3026	1
0.000000	0.000000	249	3174	1
0.000000	0.000000	301	3186	1
0.000000	0.000000	276	3212	1
0.000000	0.000000	259	3126	2
0.000000	0.000000	280	3074	3
0.000000	0.000000	296	3092	2
0.000000	0.000000	301	3122	1
0.000000	0.000000	251	3136	1
0.000000	0.000000	275	3110	4
0.000000	0.000000	288	3020	3
0.000000	0.000000	274	3185	7
0.000000	0.000000	274	3121	2
0.000000	0.000000	254	3111	2
0.000000	0.000000	299	3044	0
0.000000	0.000000	0	0	0
0.000000	0.000000	274	3017	0
0.000000	0.000000	269	3060	1
0.000000	0.000000	277	3061	4
0.000000	0.000000	288	3041	0
0.000000	0.000000	251	3117	2
0.000000	0.000000	254	3140	4
0.000000	0.000000	294	3158	2
0.000000	0.000000	261	3162	1
0.000000	0.000000	305	3126	2
0.000000	0.000000	263	3060	1
0.000000	0.000000	271	3155	2
0.000000	0.000000	220	3139	3
0.000000	0.000000	291	3030	1
0.000000	0.000000	226	3074	0
0.000000	0.000000	279	3086	0
0.000000	0.000000	280	3175	0
0.000000	0.000000	302	3159	2
0.000000	0.000000	292	3123	0
0.000000	0.000000	293	3137	4
0.000000	0.000000	270	3168	4
0.000000	0.000000	276	3057	4
0.000000	0.000000	287	3134	1
0.000000	0.000000	259	3142	2
0.000000	0.000000	301	3050	3
0.000000	0.000000	289	3094	2
0.000000	0.000000	292	3118	3
0.000000	0.000000	283	3039	0
0.000000	0.000000	281	3043	1
0.000000	0.000000	259	3028	4
0.000000	0.000000	295	3096	0
0.000000	0.000000	283	3080	1
0.000000	0.000000	295	3065	3
0.000000	0.000000	284	3108	3
0.000000	0.000000	305	3105	0
0.000000	0.000000	291	3144	3
0.000000	0.000000	290	3109	3
0.000000	0.000000	285	3104	1
0.000000	0.000000	305	3182	0
0.000000	0.000000	298	3163	3
0.000000	0.000000	293	3083	2
0.000000	0.000000	0	0	0
0.000000	0.000000	303	3123	1
0.000000	0.000000	324	3140	2
0.000000	0.000000	253	3094	0
0.000000	0.000000	301	3112	1
0.000000	0.000000	303	3123	1
0.000000	0.000000	284	3214	1
0.000000	0.000000	278	3162	3
0.000000	0.000000	279	3145	1
0.000000	0.000000	276	3171	0
0.000000	0.000000	280	3135	1
0.000000	0.000000	241	3025	1
0.000000	0.000000	260	3086	3
0.000000	0.000000	266	3060	0
0.000000	0.000000	269	3095	0
0.000000	0.000000	269	3112	2
0.000000	0.000000	259	3061	1
0.000000	0.000000	270	3109	1
0.000000	0.000000	258	3021	2
0.000000	0.000000	299	3108	2
0.000000	0.000000	264	3066	0
0.000000	0.000000	289	3106	1
0.000000	0.000000	249	3113	0
0.000000	0.000000	294	3073	0
0.000000	0.000000	250	3107	4
0.000000	0.000000	286	3099	6
0.000000	0.000000	295	3075	1
0.000000	0.000000	289	3104	0
0.000000	0.000000	298	3093	2
0.000000	0.000000	293	3138	2
0.000000	0.000000	276	3178	3
0.000000	0.000000	280	3143	0
0.000000	0.000000	289	3109	2
0.000000	0.000000	299	3113	0
0.000000	0.000000	296	3083	0
0.000000	0.000000	289	3066	4
0.000000	0.000000	276	3032	1
0.000000	0.000000	270	3054	1
0.000000	0.000000	264	3057	3
0.000000	0.000000	286	2930	0
0.000000	0.000000	258	3005	5
0.000000	0.000000	0	0	0
0.000000	0.000000	287	2989	0
0.000000	0.000000	250	2966	1
0.000000	0.000000	283	3005	0
0.000000	0.000000	276	2989	5
0.000000	0.000000	310	3149	2
0.000000	0.000000	248	2955	3
0.000000	0.000000	252	3020	0
0.000000	0.000000	282	3140	0
0.000000	0.000000	260	3124	1
0.000000	0.000000	242	3106	3
0.000000	0.000000	260	3111	1
0.000000	0.000000	295	2990	1
0.000000	0.000000	287	3106	2
0.000000	0.000000	246	3033	4
0.000000	0.000000	301	3046	0
0.000000	0.000000	257	3117	1
0.000000	0.000000	266	3086	1
0.000000	0.000000	272	3081	1
0.000000	0.000000	267	3052	0
0.000000	0.000000	267	3001	3
0.000000	0.000000	310	3072	1
0.000000	0.000000	275	3046	1
0.000000	0.000000	280	3127	1
0.000000	0.000000	255	3204	2
0.000000	0.000000	303	3113	3
0.000000	0.000000	299	3095	1
0.000000	0.000000	278	3100	0
0.000000	0.000000	242	3014	5
0.000000	0.000000	235	3133	1
0.000000	0.000000	293	3239	0
0.000000	0.000000	261	3145	3
0.000000	0.000000	251	3077	1
0.000000	0.000000	237	3090	3
0.000000	0.000000	308	3086	0
0.000000	0.000000	272	3159	3
0.000000	0.000000	296	3074	0
0.000000	0.000000	250	3086	0
0.000000	0.000000	264	3116	0
0.000000	0.000000	244	3107	1
0.000000	0.000000	298	3009	3
0.000000	0.000000	0	0	0
0.000000	0.000000	299	3030	1
0.000000	0.000000	310	3098	6
0.000000	0.000000	253	3114	2
0.000000	0.000000	261	3108	1
0.000000	0.000000	268	3211	1
0.000000	0.000000	249	3039	3
0.000000	0.000000	245	3204	4
0.000000	0.000000	291	3144	2
0.000000	0.000000	253	3203	1
0.000000	0.000000	248	3187	0
0.000000	0.000000	281	3189	2
0.000000	0.000000	309	3156	1
0.000000	0.000000	286	3110	0
0.000000	0.000000	302	3117	0
0.000000	0.000000	309	3130	1
0.000000	0.000000	277	3162	6
0.000000	0.000000	313	3166	2
0.000000	0.000000	263	3071	2
0.000000	0.000000	294	3112	3
0.000000	0.000000	283	3185	3
0.000000	0.000000	260	3191	3
0.000000	0.000000	270	3084	2
0.000000	0.000000	255	3189	2
0.000000	0.000000	282	3159	4
0.000000	0.000000	294	3143	0
0.000000	0.000000	316	3217	4
0.000000	0.000000	248	3240	0
0.000000	0.000000	285	3167	2
0.000000	0.000000	264	3137	0
0.000000	0.000000	264	3144	1
0.000000	0.000000	308	3114	1
0.000000	0.000000	277	3100	3
0.000000	0.000000	257	3101	0
0.000000	0.000000	250	3173	0
0.000000	0.000000	248	3102	5
0.000000	0.000000	269	3122	0
0.000000	0.000000	275	3182	1
0.000000	0.000000	273	3135	3
0.000000	0.000000	267	3129	2
0.000000	0.000000	306	3139	1
0.000000	0.000000	0	0	0
0.000000	0.000000	285	3038	2
0.000000	0.000000	257	3180	2
0.000000	0.000000	252	3080	2
0.000000	0.000000	284	3050	0
0.000000	0.000000	258	3103	4
0.000000	0.000000	280	3033	1
0.000000	0.000000	273	3071	2
0.000000	0.000000	279	3121	3
0.000000	0.000000	282	3043	1
0.000000	0.000000	267	3082	0
0.000000	0.000000	285	3030	4
0.000000	0.000000	272	3118	4
0.000000	0.000000	269	3078	2
0.000000	0.000000	284	3119	1
0.000000	0.000000	254	3084	1
0.000000	0.000000	301	3126	2
0.000000	0.000000	268	3001	0
0.000000	0.000000	274	3118	0
0.000000	0.000000	322	3167	0
0.000000	0.000000	247	3088	4
0.000000	0.000000	258	2998	2
0.000000	0.000000	308	3094	3
0.000000	0.000000	258	3164	1
0.000000	0.000000	312	3121	3
0.000000	0.000000	293	3068	2
0.000000	0.000000	289	3183	1
0.000000	0.000000	278	3135	1
0.000000	0.000000	267	3254	2
0.000000	0.000000	277	3111	4
0.000000	0.000000	278	3166	0
0.000000	0.000000	257	3159	0
0.000000	0.000000	299	3123	4
0.000000	0.000000	283	3146	0
0.000000	0.000000	284	3081	1
0.000000	0.000000	254	3123	1
0.000000	0.000000	295	3176	0
0.000000	0.000000	268	3117	2
0.000000	0.000000	271	3139	1
0.000000	0.000000	300	3161	1
0.000000	0.000000	256	3084	2
0.000000	0.000000	0	0	0
0.000000	0.000000	248	3145	0
0.000000	0.000000	312	3167	0
0.000000	0.000000	260	3115	4
0.000000	0.000000	284	3137	3
0.000000	0.000000	241	3076	3
0.000000	0.000000	274	3212	0
0.000000	0.000000	298	3210	2
0.000000	0.000000	253	3136	3
0.000000	0.000000	259	3053	1
0.000000	0.000000	282	3126	0
0.000000	0.000000	217	3076	3
0.000000	0.000000	283	3091	0
0.000000	0.000000	267	3033	0
0.000000	0.000000	265	3063	0
0.000000	0.000000	301	3076	0
0.000000	0.000000	245	3080	4
0.000000	0.000000	298	2976	2
0.000000	0.000000	266	3095	0
0.000000	0.000000	280	3098	0
0.000000	0.000000	262	3064	3
0.000000	0.000000	304	3019	0
0.000000	0.000000	294	3126	2
0.000000	0.000000	242	3071	1
0.000000	0.000000	257	3079	3
0.000000	0.000000	290	3075	1
0.000000	0.000000	255	3040	0
0.000000	0.000000	275	3051	3
0.000000	0.000000	257	3045	4
0.000000	0.000000	284	3031	0
0.000000	0.000000	280	3064	1
0.000000	0.000000	268	3047	3
0.000000	0.000000	225	3105	0
0.000000	0.000000	268	3063	4
0.000000	0.000000	274	3113	0
0.000000	0.000000	262	3035	2
0.000000	0.000000	280	3070	2
0.000000	0.000000	265	3085	0
0.000000	0.000000	298	3047	0
0.000000	0.000000	264	3153	0
0.000000	0.000000	309	3150	1
0.000000	0.000000	0	0	0
0.000000	0.000000	287	2974	2
0.000000	0.000000	246	3122	0
0.000000	0.000000	263	3104	0
0.000000	0.000000	246	3045	1
0.000000	0.000000	299	3150	3
0.000000	0.000000	308	3148	2
0.000000	0.000000	271	3119	1
0.000000	0.000000	312	3127	2
0.000000	0.000000	282	3114	2
0.000000	0.000000	318	3107	3
0.000000	0.000000	264	3104	2
0.000000	0.000000	230	3075	4
0.000000	0.000000	284	3095	2
0.000000	0.000000	278	3121	3
0.000000	0.000000	264	3161	3
0.000000	0.000000	302	3109	3
0.000000	0.000000	298	3120	0
0.000000	0.000000	278	3025	4
0.000000	0.000000	270	3104	4
0.000000	0.000000	254	3064	1
0.000000	0.000000	244	3011	3
0.000000	0.000000	284	3080	2
0.000000	0.000000	263	3028	0
0.000000	0.000000	241	3122	4
0.000000	0.000000	241	3079	0
0.000000	0.000000	261	2997	1
0.000000	0.000000	285	3063	2
0.000000	0.000000	271	3103	4
0.000000	0.000000	251	3067	2
0.000000	0.000000	270	3135	2
0.000000	0.000000	268	3086	0
0.000000	0.000000	302	3071	1
0.000000	0.000000	251	3146	2
0.000000	0.000000	292	3176	1
0.000000	0.000000	250	3133	0
0.000000	0.000000	270	3152	2
0.000000	0.000000	285	3116	3
0.000000	0.000000	262	3124	1
0.000000	0.000000	297	3117	5
0.000000	0.000000	271	3081	0
0.000000	0.000000	0	0	0
0.000000	0.000000	282	3141	2
0.000000	0.000000	285	3080	2
0.000000	0.000000	249	3029	0
0.000000	0.000000	275	2982	2
0.000000	0.000000	270	2998	2
0.000000	0.000000	249	3073	0
0.000000	0.000000	284	3032	0
0.000000	0.000000	290	3052	1
0.000000	0.000000	264	3089	2
0.000000	0.000000	283	3037	2
0.000000	0.000000	285	2983	1
0.000000	0.000000	224	3112	3
0.000000	0.000000	283	3005	1
0.000000	0.000000	236	3111	1
0.000000	0.000000	249	3022	4
0.000000	0.000000	264	3074	0
0.000000	0.000000	287	3040	0
0.000000	0.000000	279	3033	2
0.000000	0.000000	272	3031	0
0.000000	0.000000	273	3153	0
0.000000	0.000000	256	3054	1
0.000000	0.000000	246	3221	0
0.000000	0.000000	256	3161	1
0.000000	0.000000	319	3142	1
0.000000	0.000000	280	3204	3
0.000000	0.000000	277	3189	3
0.000000	0.000000	244	3204	6
0.000000	0.000000	235	3156	0
0.000000	0.000000	275	3105	4
0.000000	0.000000	259	3114	3
0.000000	0.000000	260	3157	0
0.000000	0.000000	307	3152	3
0.000000	0.000000	303	3018	0
0.000000	0.000000	246	3041	2
0.000000	0.000000	255	3066	1
0.000000	0.000000	283	3063	3
0.000000	0.000000	311	3169	0
0.000000	0.000000	312	3068	3
0.000000	0.000000	281	3085	4
0.000000	0.000000	281	3195	1
0.000000	0.000000	0	0	0
0.000000	0.000000	285	3066	3
0.000000	0.000000	241	3077	1
0.000000	0.000000	244	3006	0
0.000000	0.000000	278	3024	3
0.000000	0.000000	254	3035	0
0.000000	0.000000	240	2920	0
0.000000	0.000000	302	3038	0
0.000000	0.000000	233	3115	1
0.000000	0.000000	284	3111	2
0.000000	0.000000	217	3053	0
0.000000	0.000000	288	3012	1
0.000000	0.000000	263	3091	2
0.000000	0.000000	272	3139	2
0.000000	0.000000	273	3129	0
0.000000	0.000000	294	3180	4
0.000000	0.000000	276	3080	2
0.000000	0.000000	270	3133	2
0.000000	0.000000	285	3061	1
0.000000	0.000000	266	3062	1
0.000000	0.000000	253	3061	0
0.000000	0.000000	293	3063	0
0.000000	0.000000	275	3056	0
0.000000	0.000000	253	3119	1
0.000000	0.000000	282	3098	1
0.000000	0.000000	263	3039	1
0.000000	0.000000	286	3080	1
0.000000	0.000000	290	3009	2
0.000000	0.000000	260	3104	0
0.000000	0.000000	259	3086	2
0.000000	0.000000	276	3097	1
0.000000	0.000000	258	3057	4
0.000000	0.000000	289	3073	0
0.000000	0.000000	257	3054	3
0.000000	0.000000	261	3117	1
0.000000	0.000000	246	3136	0
0.000000	0.000000	282	3022	0
0.000000	0.000000	264	3160	4
0.000000	0.000000	279	3076	3
0.000000	0.000000	255	3062	2
0.000000	0.000000	308	3096	1
0.000000	0.000000	0	0	0
0.000000	0.000000	242	3109	1
0.000000	0.000000	254	3077	2
0.000000	0.000000	288	3111	1
0.000000	0.000000	257	3117	0
0.000000	0.000000	299	3073	3
0.000000	0.000000	324	3075	4
0.000000	0.000000	330	3128	4
0.000000	0.000000	282	3118	1
0.000000	0.000000	260	3068	1
0.000000	0.000000	295	3068	0
0.000000	0.000000	252	3004	0
0.000000	0.000000	286	3022	1
0.000000	0.000000	265	3102	0
0.000000	0.000000	315	3129	1
0.000000	0.000000	272	3084	0
0.000000	0.000000	289	3014	1
0.000000	0.000000	310	3125	0
0.000000	0.000000	274	3031	0
0.000000	0.000000	307	3116	2
0.000000	0.000000	267	3092	1
0.000000	0.000000	262	3058	0
0.000000	0.000000	304	3055	4
0.000000	0.000000	286	3064	5
0.000000	0.000000	290	3069	0
0.000000	0.000000	272	3064	0
0.000000	0.000000	291	3109	3
0.000000	0.000000	325	3113	2
0.000000	0.000000	297	3216	1
0.000000	0.000000	284	3136	0
0.000000	0.000000	257	3109	4
0.000000	0.000000	306	3074	3
0.000000	0.000000	283	3036	0
0.000000	0.000000	261	3052	1
0.000000	0.000000	261	3111	1
0.000000	0.000000	262	3100	0
0.000000	0.000000	292	3001	4
0.000000	0.000000	264	3091	2
0.000000	0.000000	266	3160	1
0.000000	0.000000	316	3146	2
0.000000	0.000000	300	3147	1
0.000000	0.000000	0	0	0
0.000000	0.000000	299	3180	3
0.000000	0.000000	309	3159	1
0.000000	0.000000	254	3080	0
0.000000	0.000000	274	3134	2
0.000000	0.000000	284	3159	2
0.000000	0.000000	264	3139	4
0.000000	0.000000	278	3037	3
0.000000	0.000000	275	3084	0
0.000000	0.000000	255	3087	2
0.000000	0.000000	259	3151	3
0.000000	0.000000	254	3049	1
0.000000	0.000000	308	3046	0
0.000000	0.000000	260	3158	5
0.000000	0.000000	257	3067	1
0.000000	0.000000	269	3071	1
0.000000	0.000000	281	3054	3
0.000000	0.000000	289	3062	1
0.000000	0.000000	235	3129	1
0.000000	0.000000	310	3101	0
0.000000	0.000000	259	3160	0
0.000000	0.000000	279	3217	0
0.000000	0.000000	273	3177	1
0.000000	0.000000	271	3320	2
0.000000	0.000000	303	3173	1
0.000000	0.000000	281	3098	1
0.000000	0.000000	297	3063	0
0.000000	0.000000	297	3131	1
0.000000	0.000000	282	3105	2
0.000000	0.000000	277	3146	2
0.000000	0.000000	263	3160	4
0.000000	0.000000	306	3049	5
0.000000	0.000000	300	3133	3
0.000000	0.000000	271	3131	4
0.000000	0.000000	288	3012	4
0.000000	0.000000	276	3101	1
0.000000	0.000000	295	3089	3
0.000000	0.000000	240	3181	0
0.000000	0.000000	334	3141	4
0.000000	0.000000	309	3114	0
0.000000	0.000000	290	3236	1
0.000000	0.000000	0	0	0
0.000000	0.000000	270	3147	1
0.000000	0.000000	307	3106	3
0.000000	0.000000	286	3142	4
0.000000	0.000000	254	3059	1
0.000000	0.000000	303	3180	3
0.000000	0.000000	252	3162	1
0.000000	0.000000	261	3141	1
0.000000	0.000000	271	3144	2
0.000000	0.000000	254	3041	1
0.000000	0.000000	264	3107	1
0.000000	0.000000	249	3130	1
0.000000	0.000000	273	3081	0
0.000000	0.000000	237	3097	2
0.000000	0.000000	258	3173	0
0.000000	0.000000	284	3117	0
0.000000	0.000000	245	3166	4
0.000000	0.000000	308	3098	0
0.000000	0.000000	271	3162	0
0.000000	0.000000	268	3110	0
0.000000	0.000000	299	3156	5
0.000000	0.000000	298	3102	3
0.000000	0.000000	289	3148	3
0.000000	0.000000	256	3089	0
0.000000	0.000000	261	3071	4
0.000000	0.000000	258	3153	2
0.000000	0.000000	282	3154	4
0.000000	0.000000	268	3048	0
0.000000	0.000000	264	3077	1
0.000000	0.000000	327	3107	1
0.000000	0.000000	245	3123	0
0.000000	0.000000	283	3164	4
0.000000	0.000000	260	3120	0
0.000000	0.000000	294	3077	6
0.000000	0.000000	264	3134	1
0.000000	0.000000	275	3112	1
0.000000	0.000000	272	3051	0
0.000000	0.000000	312	3032	3
0.000000	0.000000	295	3164	0
0.000000	0.000000	231	3111	1
0.000000	0.000000	264	3091	3
0.000000	0.000000	0	0	0
0.000000	0.000000	241	3039	2
0.000000	0.000000	278	3100	1
0.000000	0.000000	260	3074	2
0.000000	0.000000	261	3076	3
0.000000	0.000000	252	3091	1
0.000000	0.000000	282	3082	2
0.000000	0.000000	232	3112	1
0.000000	0.000000	282	3076	1
0.000000	0.000000	282	3053	1
0.000000	0.000000	225	3061	2
0.000000	0.000000	262	3047	3
0.000000	0.000000	275	3085	1
0.000000	0.000000	252	3069	0
0.000000	0.000000	280	3179	0
0.000000	0.000000	273	3056	0
0.000000	0.000000	331	3079	5
0.000000	0.000000	251	2984	0
0.000000	0.000000	287	3042	3
0.000000	0.000000	230	3123	3
0.000000	0.000000	270	3115	0
0.000000	0.000000	281	3156	3
0.000000	0.000000	282	3126	7
0.000000	0.000000	227	3129	4
0.000000	0.000000	266	3066	1
0.000000	0.000000	266	3117	3
0.000000	0.000000	276	3142	5
0.000000	0.000000	294	3165	2
0.000000	0.000000	236	3125	0
0.000000	0.000000	269	3198	1
0.000000	0.000000	234	3113	0
0.000000	0.000000	269	3130	1
0.000000	0.000000	272	3026	1
0.000000	0.000000	292	3123	6
0.000000	0.000000	289	3101	0
0.000000	0.000000	313	3075	1
0.000000	0.000000	253	3077	0
0.000000	0.000000	256	3070	2
0.000000	0.000000	302	3101	0
0.000000	0.000000	267	3138	0
0.000000	0.000000	298	3062	2
0.000000	0.000000	0	0	0
0.000000	0.000000	279	3037	2
0.000000	0.000000	239	3037	1
0.000000	0.000000	295	3042	0
0.000000	0.000000	253	3076	1
0.000000	0.000000	256	3113	0
0.000000	0.000000	263	3112	0
0.000000	0.000000	267	3128	1
0.000000	0.000000	307	3051	2
0.000000	0.000000	257	3101	0
0.000000	0.000000	303	3090	1
0.000000	0.000000	272	3137	1
0.000000	0.000000	256	3058	2
0.000000	0.000000	248	3075	0
0.000000	0.000000	234	3025	4
0.000000	0.000000	245	3081	3
0.000000	0.000000	243	3137	4
0.000000	0.000000	246	3092	0
0.000000	0.000000	301	3070	2
0.000000	0.000000	282	3072	4
0.000000	0.000000	244	3063	1
0.000000	0.000000	318	3076	1
0.000000	0.000000	279	3025	2
0.000000	0.000000	278	3080	1
0.000000	0.000000	299	3118	0
0.000000	0.000000	288	3091	1
0.000000	0.000000	234	3119	0
0.000000	0.000000	255	3074	0
0.000000	0.000000	304	3118	0
0.000000	0.000000	259	3091	3
0.000000	0.000000	253	3107	3
0.000000	0.000000	285	3099	2
0.000000	0.000000	258	3140	0
0.000000	0.000000	235	3116	3
0.000000	0.000000	278	3167	1
0.000000	0.000000	287	3119	1
0.000000	0.000000	283	3050	0
0.000000	0.000000	255	3111	2
0.000000	0.000000	291	3083	2
0.000000	0.000000	283	3096	0
0.000000	0.000000	274	3083	5
0.000000	0.000000	0	0	0
0.000000	0.000000	259	3029	2
0.000000	0.000000	228	3112	5
0.000000	0.000000	267	3077	1
0.000000	0.000000	263	3091	4
0.000000	0.000000	270	3192	2
0.000000	0.000000	264	3079	3
0.000000	0.000000	263	3037	2
0.000000	0.000000	261	3068	2
0.000000	0.000000	260	3074	2
0.000000	0.000000	275	3061	0
0.000000	0.000000	221	3059	3
0.000000	0.000000	287	3110	2
0.000000	0.000000	257	3130	3
0.000000	0.000000	273	3103	3
0.000000	0.000000	269	3072	2
0.000000	0.000000	258	3166	2
0.000000	0.000000	276	3077	1
0.000000	0.000000	265	3076	2
0.000000	0.000000	290	3078	0
0.000000	0.000000	292	3131	0
0.000000	0.000000	234	3073	2
0.000000	0.000000	272	3137	0
0.000000	0.000000	273	2996	0
0.000000	0.000000	262	3099	0
0.000000	0.000000	285	3032	0
0.000000	0.000000	283	3022	1
0.000000	0.000000	242	3097	6
0.000000	0.000000	226	3120	1
0.000000	0.000000	253	3124	2
0.000000	0.000000	285	3106	0
0.000000	0.000000	273	3144	0
0.000000	0.000000	240	3162	0
0.000000	0.000000	288	3149	2
0.000000	0.000000	253	3141	0
0.000000	0.000000	291	3054	0
0.000000	0.000000	253	3075	3
0.000000	0.000000	298	2972	0
0.000000	0.000000	268	3073	2
0.000000	0.000000	222	3084	2
0.000000	0.000000	306	3068	4
0.000000	0.000000	0	0	0
0.000000	0.000000	276	3127	3
0.000000	0.000000	299	3145	1
0.000000	0.000000	267	3137	3
0.000000	0.000000	264	3084	3
0.000000	0.000000	334	3180	2
0.000000	0.000000	319	3144	1
0.000000	0.000000	295	3135	1
0.000000	0.000000	309	3138	0
0.000000	0.000000	290	3095	8
0.000000	0.000000	255	3059	2
0.000000	0.000000	289	3154	3
0.000000	0.000000	289	3098	0
0.000000	0.000000	257	3097	1
0.000000	0.000000	292	3069	2
0.000000	0.000000	290	3173	1
0.000000	0.000000	268	3117	6
0.000000	0.000000	248	2969	2
0.000000	0.000000	274	3021	1
0.000000	0.000000	264	3058	3
0.000000	0.000000	253	3035	2
0.000000	0.000000	267	3073	1
0.000000	0.000000	278	3069	2
0.000000	0.000000	279	3038	2
0.000000	0.000000	273	3058	1
0.000000	0.000000	272	3001	0
0.000000	0.000000	248	2983	2
0.000000	0.000000	267	3099	0
0.000000	0.000000	291	3060	0
0.000000	0.000000	286	3098	2
0.000000	0.000000	301	3099	0
0.000000	0.000000	292	3125	0
0.000000	0.000000	280	3051	0
0.000000	0.000000	289	3115	0
0.000000	0.000000	263	3087	0
0.000000	0.000000	269	3140	1
0.000000	0.000000	321	3099	4
0.000000	0.000000	309	3093	1
0.000000	0.000000	282	3043	2
0.000000	0.000000	253	3079	3
0.000000	0.000000	293	3056	1
0.000000	0.000000	0	0	0
0.000000	0.000000	222	3098	0
0.000000	0.000000	249	3036	0
0.000000	0.000000	268	3097	0
0.000000	0.000000	272	3089	1
0.000000	0.000000	262	3136	1
0.000000	0.000000	280	3116	0
0.000000	0.000000	266	3090	1
0.000000	0.000000	308	3077	4
0.000000	0.000000	235	2995	2
0.000000	0.000000	267	3058	4
0.000000	0.000000	292	3041	1
0.000000	0.000000	261	3020	1
0.000000	0.000000	250	3050	3
0.000000	0.000000	241	3075	2
0.000000	0.000000	271	3048	2
0.000000	0.000000	278	3061	0
0.000000	0.000000	283	3073	1
0.000000	0.000000	269	3143	4
0.000000	0.000000	285	3058	2
0.000000	0.000000	278	3005	1
0.000000	0.000000	262	3043	2
0.000000	0.000000	314	3020	3
0.000000	0.000000	275	3029	1
0.000000	0.000000	292	2996	2
0.000000	0.000000	267	3013	1
0.000000	0.000000	270	3160	0
0.000000	0.000000	245	3092	0
0.000000	0.000000	256	3045	0
0.000000	0.000000	255	3091	0
0.000000	0.000000	307	3036	2
0.000000	0.000000	328	3158	2
0.000000	0.000000	279	3094	1
0.000000	0.000000	270	2978	1
0.000000	0.000000	275	3009	3
0.000000	0.000000	262	3002	1
0.000000	0.000000	265	3002	1
0.000000	0.000000	302	3061	0
0.000000	0.000000	259	3075	0
0.000000	0.000000	283	3116	1
0.000000	0.000000	248	3056	2
0.000000	0.000000	0	0	0
0.000000	0.000000	274	3028	3
0.000000	0.000000	293	3128	2
0.000000	0.000000	306	3109	3
0.000000	0.000000	272	3000	1
0.000000	0.000000	240	3101	1
0.000000	0.000000	245	3123	2
0.000000	0.000000	263	3140	1
0.000000	0.000000	269	3110	0
0.000000	0.000000	289	3107	0
0.000000	0.000000	281	3126	0
0.000000	0.000000	259	3101	3
0.000000	0.000000	269	3072	1
0.000000	0.000000	271	3041	1
0.000000	0.000000	307	3176	6
0.000000	0.000000	276	3147	1
0.000000	0.000000	302	3164	0
0.000000	0.000000	294	3099	0
0.000000	0.000000	266	3052	3
0.000000	0.000000	228	3103	0
0.000000	0.000000	277	3153	0
0.000000	0.000000	313	3077	2
0.000000	0.000000	259	3108	1
0.000000	0.000000	270	3083	0
0.000000	0.000000	226	3069	2
0.000000	0.000000	231	3077	0
0.000000	0.000000	286	3087	2
0.000000	0.000000	285	3028	0
0.000000	0.000000	279	3027	0
0.000000	0.000000	280	3019	2
0.000000	0.000000	256	3070	0
0.000000	0.000000	267	3041	0
[truncated: 8,000 more rows]
