# Supplementary material for: Photon-counting statistics-based support vector machine with multi-mode photon illumination for quantum imaging
Source: Sci Rep. 2022 Oct 5;12:16594. doi: 10.1038/s41598-022-20501-3 (PMC9534992; doi:10.1038/s41598-022-20501-3)
Supplement: Supplementary file 1 — Supplementary Information 1. [file 41598_2022_20501_MOESM1_ESM.zip › Learning_Reflected_with_lamp.csv]

0.000000	0.000000	0	0	0
0.000000	0.000000	579	3459	3
0.000000	0.000000	502	3524	1
0.000000	0.000000	599	3453	0
0.000000	0.000000	592	3452	2
0.000000	0.000000	520	3424	2
0.000000	0.000000	561	3532	0
0.000000	0.000000	508	3396	3
0.000000	0.000000	555	3462	4
0.000000	0.000000	588	3420	0
0.000000	0.000000	591	3490	0
0.000000	0.000000	546	3506	0
0.000000	0.000000	537	3417	2
0.000000	0.000000	506	3515	0
0.000000	0.000000	570	3486	3
0.000000	0.000000	551	3509	3
0.000000	0.000000	549	3459	5
0.000000	0.000000	572	3418	0
0.000000	0.000000	564	3483	4
0.000000	0.000000	577	3499	0
0.000000	0.000000	554	3468	3
0.000000	0.000000	538	3469	3
0.000000	0.000000	590	3463	0
0.000000	0.000000	531	3451	1
0.000000	0.000000	590	3365	0
0.000000	0.000000	569	3520	1
0.000000	0.000000	590	3476	0
0.000000	0.000000	553	3473	2
0.000000	0.000000	554	3508	5
0.000000	0.000000	522	3506	1
0.000000	0.000000	527	3459	1
0.000000	0.000000	580	3487	3
0.000000	0.000000	549	3482	3
0.000000	0.000000	578	3495	2
0.000000	0.000000	516	3542	1
0.000000	0.000000	573	3438	0
0.000000	0.000000	494	3472	2
0.000000	0.000000	558	3419	1
0.000000	0.000000	545	3394	2
0.000000	0.000000	587	3458	0
0.000000	0.000000	532	3413	2
0.000000	0.000000	0	0	0
0.000000	0.000000	552	3355	0
0.000000	0.000000	567	3366	0
0.000000	0.000000	555	3450	3
0.000000	0.000000	517	3446	0
0.000000	0.000000	621	3505	1
0.000000	0.000000	542	3507	0
0.000000	0.000000	564	3480	0
0.000000	0.000000	557	3470	0
0.000000	0.000000	579	3497	8
0.000000	0.000000	600	3448	2
0.000000	0.000000	557	3384	0
0.000000	0.000000	547	3528	3
0.000000	0.000000	559	3475	0
0.000000	0.000000	571	3517	3
0.000000	0.000000	584	3451	0
0.000000	0.000000	546	3421	3
0.000000	0.000000	577	3404	1
0.000000	0.000000	549	3544	0
0.000000	0.000000	542	3418	1
0.000000	0.000000	594	3480	2
0.000000	0.000000	528	3493	0
0.000000	0.000000	579	3428	2
0.000000	0.000000	586	3442	0
0.000000	0.000000	522	3415	0
0.000000	0.000000	610	3440	1
0.000000	0.000000	624	3482	1
0.000000	0.000000	548	3556	2
0.000000	0.000000	545	3438	4
0.000000	0.000000	589	3363	0
0.000000	0.000000	627	3409	1
0.000000	0.000000	564	3369	1
0.000000	0.000000	582	3457	4
0.000000	0.000000	559	3470	5
0.000000	0.000000	594	3440	0
0.000000	0.000000	563	3387	3
0.000000	0.000000	600	3479	2
0.000000	0.000000	560	3522	2
0.000000	0.000000	561	3531	1
0.000000	0.000000	564	3409	0
0.000000	0.000000	545	3516	0
0.000000	0.000000	0	0	0
0.000000	0.000000	572	3505	3
0.000000	0.000000	571	3522	4
0.000000	0.000000	570	3490	2
0.000000	0.000000	565	3472	6
0.000000	0.000000	559	3460	1
0.000000	0.000000	580	3469	0
0.000000	0.000000	532	3400	2
0.000000	0.000000	523	3463	2
0.000000	0.000000	549	3457	1
0.000000	0.000000	591	3405	2
0.000000	0.000000	574	3516	0
0.000000	0.000000	580	3445	4
0.000000	0.000000	598	3552	0
0.000000	0.000000	566	3460	1
0.000000	0.000000	542	3380	0
0.000000	0.000000	574	3366	0
0.000000	0.000000	539	3404	0
0.000000	0.000000	546	3457	3
0.000000	0.000000	562	3393	2
0.000000	0.000000	566	3504	3
0.000000	0.000000	579	3390	2
0.000000	0.000000	494	3480	0
0.000000	0.000000	541	3386	1
0.000000	0.000000	541	3414	1
0.000000	0.000000	604	3465	0
0.000000	0.000000	562	3383	0
0.000000	0.000000	525	3453	2
0.000000	0.000000	510	3428	0
0.000000	0.000000	574	3487	0
0.000000	0.000000	584	3459	0
0.000000	0.000000	566	3530	2
0.000000	0.000000	545	3423	2
0.000000	0.000000	554	3442	1
0.000000	0.000000	513	3488	0
0.000000	0.000000	586	3484	0
0.000000	0.000000	635	3533	0
0.000000	0.000000	538	3495	1
0.000000	0.000000	599	3420	0
0.000000	0.000000	560	3440	4
0.000000	0.000000	539	3423	0
0.000000	0.000000	0	0	0
0.000000	0.000000	573	3413	1
0.000000	0.000000	554	3481	0
0.000000	0.000000	600	3415	2
0.000000	0.000000	543	3430	0
0.000000	0.000000	532	3453	0
0.000000	0.000000	585	3456	1
0.000000	0.000000	536	3454	0
0.000000	0.000000	583	3431	3
0.000000	0.000000	521	3435	0
0.000000	0.000000	555	3500	2
0.000000	0.000000	572	3509	2
0.000000	0.000000	568	3362	0
0.000000	0.000000	586	3495	4
0.000000	0.000000	509	3412	1
0.000000	0.000000	523	3472	0
0.000000	0.000000	562	3404	4
0.000000	0.000000	556	3414	5
0.000000	0.000000	564	3438	3
0.000000	0.000000	556	3406	1
0.000000	0.000000	574	3428	3
0.000000	0.000000	559	3454	0
0.000000	0.000000	594	3462	1
0.000000	0.000000	538	3543	1
0.000000	0.000000	565	3431	1
0.000000	0.000000	509	3435	2
0.000000	0.000000	586	3370	0
0.000000	0.000000	594	3418	0
0.000000	0.000000	527	3353	2
0.000000	0.000000	580	3477	5
0.000000	0.000000	556	3528	1
0.000000	0.000000	485	3445	1
0.000000	0.000000	561	3471	0
0.000000	0.000000	522	3504	1
0.000000	0.000000	586	3495	1
0.000000	0.000000	597	3498	0
0.000000	0.000000	529	3414	5
0.000000	0.000000	519	3540	2
0.000000	0.000000	552	3482	2
0.000000	0.000000	516	3495	1
0.000000	0.000000	590	3474	2
0.000000	0.000000	0	0	0
0.000000	0.000000	542	3539	4
0.000000	0.000000	568	3519	3
0.000000	0.000000	555	3391	0
0.000000	0.000000	542	3414	1
0.000000	0.000000	550	3389	0
0.000000	0.000000	544	3447	0
0.000000	0.000000	552	3553	0
0.000000	0.000000	633	3486	4
0.000000	0.000000	568	3480	4
0.000000	0.000000	557	3497	3
0.000000	0.000000	523	3392	2
0.000000	0.000000	597	3453	3
0.000000	0.000000	565	3503	0
0.000000	0.000000	659	3435	2
0.000000	0.000000	562	3435	0
0.000000	0.000000	550	3522	2
0.000000	0.000000	558	3469	2
0.000000	0.000000	544	3448	4
0.000000	0.000000	543	3495	3
0.000000	0.000000	616	3451	0
0.000000	0.000000	582	3490	1
0.000000	0.000000	628	3415	2
0.000000	0.000000	529	3349	2
0.000000	0.000000	535	3442	2
0.000000	0.000000	571	3529	0
0.000000	0.000000	519	3391	1
0.000000	0.000000	602	3434	1
0.000000	0.000000	542	3473	0
0.000000	0.000000	542	3387	0
0.000000	0.000000	582	3486	3
0.000000	0.000000	568	3435	2
0.000000	0.000000	544	3440	0
0.000000	0.000000	538	3432	4
0.000000	0.000000	529	3433	1
0.000000	0.000000	557	3358	3
0.000000	0.000000	535	3429	1
0.000000	0.000000	521	3412	4
0.000000	0.000000	560	3463	1
0.000000	0.000000	551	3393	1
0.000000	0.000000	599	3418	3
0.000000	0.000000	0	0	0
0.000000	0.000000	571	3398	2
0.000000	0.000000	506	3481	4
0.000000	0.000000	534	3501	1
0.000000	0.000000	664	3525	1
0.000000	0.000000	597	3456	5
0.000000	0.000000	563	3471	2
0.000000	0.000000	595	3557	10
0.000000	0.000000	573	3433	2
0.000000	0.000000	567	3521	4
0.000000	0.000000	565	3475	2
0.000000	0.000000	583	3411	1
0.000000	0.000000	624	3530	0
0.000000	0.000000	545	3423	0
0.000000	0.000000	544	3486	3
0.000000	0.000000	516	3308	2
0.000000	0.000000	501	3429	3
0.000000	0.000000	625	3398	1
0.000000	0.000000	573	3430	0
0.000000	0.000000	548	3513	4
0.000000	0.000000	577	3487	0
0.000000	0.000000	495	3516	3
0.000000	0.000000	559	3430	3
0.000000	0.000000	537	3496	2
0.000000	0.000000	589	3527	2
0.000000	0.000000	539	3453	3
0.000000	0.000000	581	3572	2
0.000000	0.000000	546	3560	3
0.000000	0.000000	549	3476	4
0.000000	0.000000	532	3483	0
0.000000	0.000000	555	3454	0
0.000000	0.000000	583	3488	1
0.000000	0.000000	527	3453	0
0.000000	0.000000	548	3496	1
0.000000	0.000000	545	3562	2
0.000000	0.000000	555	3480	2
0.000000	0.000000	613	3437	3
0.000000	0.000000	559	3356	0
0.000000	0.000000	555	3416	1
0.000000	0.000000	520	3432	0
0.000000	0.000000	552	3429	2
0.000000	0.000000	0	0	0
0.000000	0.000000	571	3451	2
0.000000	0.000000	568	3392	2
0.000000	0.000000	561	3491	1
0.000000	0.000000	575	3507	0
0.000000	0.000000	562	3505	3
0.000000	0.000000	541	3430	2
0.000000	0.000000	495	3480	2
0.000000	0.000000	513	3431	0
0.000000	0.000000	575	3427	6
0.000000	0.000000	568	3524	0
0.000000	0.000000	511	3407	3
0.000000	0.000000	561	3433	1
0.000000	0.000000	536	3409	0
0.000000	0.000000	589	3486	1
0.000000	0.000000	635	3467	0
0.000000	0.000000	546	3454	1
0.000000	0.000000	592	3480	1
0.000000	0.000000	502	3416	3
0.000000	0.000000	553	3503	0
0.000000	0.000000	543	3456	2
0.000000	0.000000	565	3440	0
0.000000	0.000000	595	3522	3
0.000000	0.000000	577	3451	2
0.000000	0.000000	581	3452	2
0.000000	0.000000	544	3455	3
0.000000	0.000000	546	3381	0
0.000000	0.000000	550	3576	2
0.000000	0.000000	561	3442	1
0.000000	0.000000	605	3421	2
0.000000	0.000000	542	3464	3
0.000000	0.000000	501	3475	1
0.000000	0.000000	592	3479	1
0.000000	0.000000	531	3485	1
0.000000	0.000000	567	3444	0
0.000000	0.000000	526	3542	1
0.000000	0.000000	591	3405	2
0.000000	0.000000	553	3484	2
0.000000	0.000000	538	3523	4
0.000000	0.000000	606	3530	2
0.000000	0.000000	599	3500	5
0.000000	0.000000	0	0	0
0.000000	0.000000	491	3418	0
0.000000	0.000000	555	3419	2
0.000000	0.000000	536	3452	0
0.000000	0.000000	561	3422	0
0.000000	0.000000	541	3432	4
0.000000	0.000000	567	3402	0
0.000000	0.000000	578	3379	1
0.000000	0.000000	589	3477	3
0.000000	0.000000	563	3448	1
0.000000	0.000000	530	3415	1
0.000000	0.000000	528	3458	2
0.000000	0.000000	542	3502	5
0.000000	0.000000	590	3437	3
0.000000	0.000000	591	3348	2
0.000000	0.000000	591	3471	1
0.000000	0.000000	558	3412	0
0.000000	0.000000	533	3369	2
0.000000	0.000000	534	3360	4
0.000000	0.000000	552	3343	0
0.000000	0.000000	566	3358	2
0.000000	0.000000	559	3402	3
0.000000	0.000000	515	3330	2
0.000000	0.000000	573	3395	3
0.000000	0.000000	565	3358	0
0.000000	0.000000	595	3389	4
0.000000	0.000000	510	3357	2
0.000000	0.000000	558	3411	1
0.000000	0.000000	520	3398	1
0.000000	0.000000	540	3413	0
0.000000	0.000000	532	3362	1
0.000000	0.000000	562	3454	2
0.000000	0.000000	533	3437	0
0.000000	0.000000	649	3478	0
0.000000	0.000000	545	3496	4
0.000000	0.000000	536	3447	1
0.000000	0.000000	586	3415	3
0.000000	0.000000	517	3429	0
0.000000	0.000000	513	3330	2
0.000000	0.000000	486	3473	4
0.000000	0.000000	593	3448	2
0.000000	0.000000	0	0	0
0.000000	0.000000	547	3525	3
0.000000	0.000000	531	3366	0
0.000000	0.000000	566	3287	1
0.000000	0.000000	594	3425	4
0.000000	0.000000	548	3385	0
0.000000	0.000000	538	3398	2
0.000000	0.000000	570	3440	2
0.000000	0.000000	568	3425	0
0.000000	0.000000	544	3434	0
0.000000	0.000000	579	3417	0
0.000000	0.000000	573	3436	2
0.000000	0.000000	566	3495	4
0.000000	0.000000	513	3466	1
0.000000	0.000000	523	3403	2
0.000000	0.000000	540	3476	2
0.000000	0.000000	545	3346	0
0.000000	0.000000	549	3419	1
0.000000	0.000000	546	3371	0
0.000000	0.000000	552	3437	0
0.000000	0.000000	512	3473	2
0.000000	0.000000	566	3432	2
0.000000	0.000000	580	3399	4
0.000000	0.000000	525	3461	1
0.000000	0.000000	524	3537	0
0.000000	0.000000	527	3404	0
0.000000	0.000000	570	3382	0
0.000000	0.000000	572	3363	5
0.000000	0.000000	570	3469	2
0.000000	0.000000	584	3453	1
0.000000	0.000000	558	3469	0
0.000000	0.000000	547	3397	3
0.000000	0.000000	515	3350	0
0.000000	0.000000	584	3474	3
0.000000	0.000000	548	3427	1
0.000000	0.000000	531	3477	1
0.000000	0.000000	536	3454	4
0.000000	0.000000	529	3401	7
0.000000	0.000000	566	3335	1
0.000000	0.000000	548	3454	1
0.000000	0.000000	574	3434	4
0.000000	0.000000	0	0	0
0.000000	0.000000	556	3470	1
0.000000	0.000000	540	3501	1
0.000000	0.000000	535	3389	4
0.000000	0.000000	518	3359	2
0.000000	0.000000	606	3426	0
0.000000	0.000000	593	3353	3
0.000000	0.000000	496	3444	1
0.000000	0.000000	566	3412	2
0.000000	0.000000	518	3414	0
0.000000	0.000000	578	3399	3
0.000000	0.000000	577	3432	3
0.000000	0.000000	583	3410	0
0.000000	0.000000	556	3405	1
0.000000	0.000000	539	3368	1
0.000000	0.000000	617	3405	3
0.000000	0.000000	555	3406	3
0.000000	0.000000	544	3410	2
0.000000	0.000000	540	3430	0
0.000000	0.000000	613	3529	2
0.000000	0.000000	537	3352	2
0.000000	0.000000	591	3433	2
0.000000	0.000000	541	3422	2
0.000000	0.000000	540	3367	0
0.000000	0.000000	544	3305	0
0.000000	0.000000	531	3388	1
0.000000	0.000000	547	3263	2
0.000000	0.000000	562	3444	1
0.000000	0.000000	568	3484	0
0.000000	0.000000	538	3457	0
0.000000	0.000000	537	3294	1
0.000000	0.000000	577	3379	2
0.000000	0.000000	546	3378	0
0.000000	0.000000	555	3399	1
0.000000	0.000000	562	3491	4
0.000000	0.000000	581	3383	3
0.000000	0.000000	588	3364	0
0.000000	0.000000	500	3384	4
0.000000	0.000000	496	3387	1
0.000000	0.000000	554	3533	2
0.000000	0.000000	575	3390	0
0.000000	0.000000	0	0	0
0.000000	0.000000	600	3344	0
0.000000	0.000000	533	3403	3
0.000000	0.000000	522	3425	1
0.000000	0.000000	580	3358	1
0.000000	0.000000	524	3421	2
0.000000	0.000000	605	3501	1
0.000000	0.000000	546	3438	0
0.000000	0.000000	579	3388	3
0.000000	0.000000	610	3454	1
0.000000	0.000000	594	3521	3
0.000000	0.000000	614	3516	0
0.000000	0.000000	551	3499	2
0.000000	0.000000	530	3409	2
0.000000	0.000000	539	3434	1
0.000000	0.000000	565	3458	2
0.000000	0.000000	553	3499	0
0.000000	0.000000	537	3505	2
0.000000	0.000000	514	3513	3
0.000000	0.000000	642	3378	0
0.000000	0.000000	549	3445	2
0.000000	0.000000	616	3415	2
0.000000	0.000000	561	3492	3
0.000000	0.000000	561	3477	1
0.000000	0.000000	531	3485	3
0.000000	0.000000	606	3307	2
0.000000	0.000000	553	3364	2
0.000000	0.000000	529	3367	2
0.000000	0.000000	544	3372	1
0.000000	0.000000	578	3365	2
0.000000	0.000000	547	3346	1
0.000000	0.000000	526	3521	0
0.000000	0.000000	525	3358	0
0.000000	0.000000	581	3432	4
0.000000	0.000000	573	3495	2
0.000000	0.000000	568	3432	1
0.000000	0.000000	543	3444	0
0.000000	0.000000	551	3343	1
0.000000	0.000000	536	3384	0
0.000000	0.000000	522	3448	2
0.000000	0.000000	609	3397	0
0.000000	0.000000	0	0	0
0.000000	0.000000	587	3392	1
0.000000	0.000000	552	3426	0
0.000000	0.000000	524	3479	1
0.000000	0.000000	544	3397	2
0.000000	0.000000	493	3510	2
0.000000	0.000000	566	3485	4
0.000000	0.000000	546	3410	2
0.000000	0.000000	508	3458	0
0.000000	0.000000	523	3399	0
0.000000	0.000000	543	3386	3
0.000000	0.000000	567	3435	3
0.000000	0.000000	548	3432	2
0.000000	0.000000	560	3372	1
0.000000	0.000000	508	3440	1
0.000000	0.000000	529	3399	4
0.000000	0.000000	522	3397	0
0.000000	0.000000	512	3395	3
0.000000	0.000000	534	3448	3
0.000000	0.000000	549	3370	0
0.000000	0.000000	618	3352	3
0.000000	0.000000	486	3372	3
0.000000	0.000000	554	3467	0
0.000000	0.000000	576	3431	0
0.000000	0.000000	574	3421	1
0.000000	0.000000	551	3532	3
0.000000	0.000000	577	3528	0
0.000000	0.000000	539	3434	4
0.000000	0.000000	548	3450	2
0.000000	0.000000	536	3417	1
0.000000	0.000000	538	3420	1
0.000000	0.000000	537	3416	1
0.000000	0.000000	570	3556	2
0.000000	0.000000	554	3501	1
0.000000	0.000000	598	3457	1
0.000000	0.000000	612	3445	5
0.000000	0.000000	565	3507	2
0.000000	0.000000	538	3520	2
0.000000	0.000000	566	3462	0
0.000000	0.000000	581	3407	1
0.000000	0.000000	547	3534	3
0.000000	0.000000	0	0	0
0.000000	0.000000	530	3487	3
0.000000	0.000000	534	3460	0
0.000000	0.000000	547	3397	2
0.000000	0.000000	584	3429	2
0.000000	0.000000	494	3391	4
0.000000	0.000000	564	3406	0
0.000000	0.000000	539	3400	5
0.000000	0.000000	585	3401	1
0.000000	0.000000	629	3486	1
0.000000	0.000000	507	3365	0
0.000000	0.000000	546	3454	0
0.000000	0.000000	552	3457	1
0.000000	0.000000	558	3457	1
0.000000	0.000000	555	3467	0
0.000000	0.000000	563	3448	2
0.000000	0.000000	512	3555	3
0.000000	0.000000	531	3429	2
0.000000	0.000000	560	3404	3
0.000000	0.000000	519	3423	0
0.000000	0.000000	558	3386	0
0.000000	0.000000	486	3498	2
0.000000	0.000000	526	3431	2
0.000000	0.000000	581	3486	2
0.000000	0.000000	539	3515	0
0.000000	0.000000	544	3477	1
0.000000	0.000000	586	3371	0
0.000000	0.000000	541	3485	2
0.000000	0.000000	520	3421	2
0.000000	0.000000	612	3376	1
0.000000	0.000000	561	3406	6
0.000000	0.000000	529	3518	2
0.000000	0.000000	570	3441	2
0.000000	0.000000	555	3453	1
0.000000	0.000000	520	3439	2
0.000000	0.000000	557	3358	2
0.000000	0.000000	559	3386	3
0.000000	0.000000	532	3510	1
0.000000	0.000000	525	3495	0
0.000000	0.000000	556	3457	5
0.000000	0.000000	592	3394	2
0.000000	0.000000	0	0	0
0.000000	0.000000	514	3430	2
0.000000	0.000000	515	3452	2
0.000000	0.000000	551	3436	1
0.000000	0.000000	567	3396	1
0.000000	0.000000	535	3465	3
0.000000	0.000000	573	3460	1
0.000000	0.000000	578	3412	0
0.000000	0.000000	539	3375	4
0.000000	0.000000	591	3408	2
0.000000	0.000000	532	3401	2
0.000000	0.000000	575	3400	0
0.000000	0.000000	534	3418	0
0.000000	0.000000	560	3460	0
0.000000	0.000000	555	3524	0
0.000000	0.000000	604	3535	1
0.000000	0.000000	579	3492	3
0.000000	0.000000	550	3403	5
0.000000	0.000000	591	3418	0
0.000000	0.000000	565	3443	3
0.000000	0.000000	537	3409	1
0.000000	0.000000	513	3520	0
0.000000	0.000000	567	3490	1
0.000000	0.000000	538	3446	0
0.000000	0.000000	569	3462	0
0.000000	0.000000	637	3343	1
0.000000	0.000000	519	3408	4
0.000000	0.000000	522	3397	0
0.000000	0.000000	569	3428	2
0.000000	0.000000	566	3382	2
0.000000	0.000000	537	3407	3
0.000000	0.000000	561	3403	5
0.000000	0.000000	530	3531	2
0.000000	0.000000	586	3509	1
0.000000	0.000000	549	3360	4
0.000000	0.000000	520	3496	1
0.000000	0.000000	588	3406	0
0.000000	0.000000	553	3484	1
0.000000	0.000000	508	3424	1
0.000000	0.000000	520	3467	4
0.000000	0.000000	551	3497	0
0.000000	0.000000	0	0	0
0.000000	0.000000	546	3471	2
0.000000	0.000000	536	3453	0
0.000000	0.000000	529	3378	1
0.000000	0.000000	557	3464	1
0.000000	0.000000	544	3432	1
0.000000	0.000000	519	3408	2
0.000000	0.000000	564	3475	0
0.000000	0.000000	582	3439	4
0.000000	0.000000	570	3495	1
0.000000	0.000000	534	3437	1
0.000000	0.000000	565	3456	5
0.000000	0.000000	573	3439	2
0.000000	0.000000	574	3441	0
0.000000	0.000000	524	3520	0
0.000000	0.000000	561	3441	1
0.000000	0.000000	570	3410	0
0.000000	0.000000	529	3355	2
0.000000	0.000000	532	3420	0
0.000000	0.000000	568	3499	4
0.000000	0.000000	524	3393	2
0.000000	0.000000	571	3285	1
0.000000	0.000000	585	3303	1
0.000000	0.000000	529	3267	0
0.000000	0.000000	532	3267	1
0.000000	0.000000	502	3317	0
0.000000	0.000000	543	3345	0
0.000000	0.000000	578	3327	3
0.000000	0.000000	586	3446	4
0.000000	0.000000	553	3430	1
0.000000	0.000000	562	3485	2
0.000000	0.000000	574	3469	2
0.000000	0.000000	533	3449	2
0.000000	0.000000	582	3412	2
0.000000	0.000000	600	3523	2
0.000000	0.000000	539	3450	2
0.000000	0.000000	562	3465	2
0.000000	0.000000	594	3456	1
0.000000	0.000000	590	3505	6
0.000000	0.000000	570	3539	3
0.000000	0.000000	483	3381	0
0.000000	0.000000	0	0	0
0.000000	0.000000	504	3481	0
0.000000	0.000000	564	3495	0
0.000000	0.000000	550	3491	0
0.000000	0.000000	592	3459	0
0.000000	0.000000	580	3503	3
0.000000	0.000000	523	3350	3
0.000000	0.000000	579	3481	5
0.000000	0.000000	498	3511	2
0.000000	0.000000	537	3471	1
0.000000	0.000000	535	3447	0
0.000000	0.000000	594	3367	2
0.000000	0.000000	526	3413	5
0.000000	0.000000	566	3463	2
0.000000	0.000000	563	3406	0
0.000000	0.000000	553	3452	1
0.000000	0.000000	565	3346	0
0.000000	0.000000	578	3477	3
0.000000	0.000000	601	3514	4
0.000000	0.000000	595	3419	2
0.000000	0.000000	562	3510	3
0.000000	0.000000	612	3416	2
0.000000	0.000000	500	3431	0
0.000000	0.000000	556	3411	0
0.000000	0.000000	584	3414	0
0.000000	0.000000	532	3434	5
0.000000	0.000000	509	3474	2
0.000000	0.000000	545	3451	0
0.000000	0.000000	593	3404	0
0.000000	0.000000	516	3427	1
0.000000	0.000000	528	3420	2
0.000000	0.000000	503	3467	3
0.000000	0.000000	579	3411	0
0.000000	0.000000	563	3510	1
0.000000	0.000000	518	3462	1
0.000000	0.000000	574	3462	0
0.000000	0.000000	563	3405	2
0.000000	0.000000	569	3444	1
0.000000	0.000000	528	3400	2
0.000000	0.000000	557	3371	3
0.000000	0.000000	579	3390	2
0.000000	0.000000	0	0	0
0.000000	0.000000	595	3449	3
0.000000	0.000000	536	3390	0
0.000000	0.000000	483	3463	1
0.000000	0.000000	595	3432	0
0.000000	0.000000	553	3476	0
0.000000	0.000000	539	3410	3
0.000000	0.000000	572	3427	5
0.000000	0.000000	573	3437	2
0.000000	0.000000	539	3488	1
0.000000	0.000000	536	3419	1
0.000000	0.000000	532	3435	3
0.000000	0.000000	567	3420	0
0.000000	0.000000	602	3460	6
0.000000	0.000000	590	3445	4
0.000000	0.000000	540	3423	2
0.000000	0.000000	570	3462	0
0.000000	0.000000	600	3446	1
0.000000	0.000000	522	3492	0
0.000000	0.000000	580	3513	1
0.000000	0.000000	556	3388	5
0.000000	0.000000	585	3492	2
0.000000	0.000000	552	3537	1
0.000000	0.000000	582	3501	1
0.000000	0.000000	574	3422	2
0.000000	0.000000	490	3460	3
0.000000	0.000000	506	3431	2
0.000000	0.000000	620	3439	3
0.000000	0.000000	547	3447	0
0.000000	0.000000	559	3408	2
0.000000	0.000000	611	3419	1
0.000000	0.000000	564	3417	2
0.000000	0.000000	577	3488	1
0.000000	0.000000	585	3457	0
0.000000	0.000000	568	3474	1
0.000000	0.000000	543	3452	2
0.000000	0.000000	620	3515	0
0.000000	0.000000	579	3431	5
0.000000	0.000000	601	3393	2
0.000000	0.000000	591	3351	2
0.000000	0.000000	611	3468	0
0.000000	0.000000	0	0	0
0.000000	0.000000	557	3398	1
0.000000	0.000000	545	3381	1
0.000000	0.000000	527	3475	4
0.000000	0.000000	558	3483	1
0.000000	0.000000	577	3475	0
0.000000	0.000000	573	3445	2
0.000000	0.000000	524	3427	2
0.000000	0.000000	582	3430	1
0.000000	0.000000	538	3478	0
0.000000	0.000000	559	3421	6
0.000000	0.000000	566	3495	2
0.000000	0.000000	562	3425	1
0.000000	0.000000	585	3530	0
0.000000	0.000000	557	3402	0
0.000000	0.000000	535	3436	0
0.000000	0.000000	558	3458	0
0.000000	0.000000	498	3391	1
0.000000	0.000000	536	3476	4
0.000000	0.000000	597	3423	0
0.000000	0.000000	573	3437	1
0.000000	0.000000	563	3456	0
0.000000	0.000000	557	3459	1
0.000000	0.000000	587	3448	3
0.000000	0.000000	560	3338	1
0.000000	0.000000	541	3401	2
0.000000	0.000000	526	3444	5
0.000000	0.000000	539	3535	1
0.000000	0.000000	563	3405	1
0.000000	0.000000	600	3529	2
0.000000	0.000000	547	3449	1
0.000000	0.000000	507	3401	1
0.000000	0.000000	584	3484	1
0.000000	0.000000	564	3498	1
0.000000	0.000000	532	3415	1
0.000000	0.000000	562	3461	4
0.000000	0.000000	562	3432	0
0.000000	0.000000	585	3435	0
0.000000	0.000000	577	3485	3
0.000000	0.000000	569	3394	0
0.000000	0.000000	535	3380	0
0.000000	0.000000	0	0	0
0.000000	0.000000	581	3553	2
0.000000	0.000000	524	3528	4
0.000000	0.000000	568	3393	2
0.000000	0.000000	532	3461	2
0.000000	0.000000	564	3431	1
0.000000	0.000000	530	3452	1
0.000000	0.000000	557	3389	2
0.000000	0.000000	553	3455	2
0.000000	0.000000	570	3377	2
0.000000	0.000000	595	3460	1
0.000000	0.000000	605	3440	0
0.000000	0.000000	583	3393	0
0.000000	0.000000	550	3378	2
0.000000	0.000000	582	3441	1
0.000000	0.000000	521	3465	1
0.000000	0.000000	602	3469	2
0.000000	0.000000	530	3434	0
0.000000	0.000000	567	3389	0
0.000000	0.000000	529	3389	0
0.000000	0.000000	550	3369	3
0.000000	0.000000	514	3460	1
0.000000	0.000000	581	3431	2
0.000000	0.000000	529	3462	4
0.000000	0.000000	505	3474	0
0.000000	0.000000	502	3287	1
0.000000	0.000000	512	3417	0
0.000000	0.000000	557	3398	1
0.000000	0.000000	565	3443	4
0.000000	0.000000	544	3363	3
0.000000	0.000000	600	3413	4
0.000000	0.000000	568	3477	2
0.000000	0.000000	575	3400	1
0.000000	0.000000	631	3443	2
0.000000	0.000000	579	3436	0
0.000000	0.000000	580	3414	0
0.000000	0.000000	566	3429	1
0.000000	0.000000	525	3390	3
0.000000	0.000000	582	3320	0
0.000000	0.000000	570	3443	2
0.000000	0.000000	557	3416	0
0.000000	0.000000	0	0	0
0.000000	0.000000	516	3395	1
0.000000	0.000000	580	3363	1
0.000000	0.000000	583	3422	2
0.000000	0.000000	535	3501	1
0.000000	0.000000	575	3441	2
0.000000	0.000000	541	3406	0
0.000000	0.000000	518	3486	0
0.000000	0.000000	540	3427	2
0.000000	0.000000	544	3467	3
0.000000	0.000000	543	3441	1
0.000000	0.000000	541	3471	2
0.000000	0.000000	607	3493	2
0.000000	0.000000	628	3400	0
0.000000	0.000000	569	3371	0
0.000000	0.000000	576	3379	2
0.000000	0.000000	556	3468	1
0.000000	0.000000	529	3430	2
0.000000	0.000000	563	3420	0
0.000000	0.000000	556	3345	3
0.000000	0.000000	600	3395	0
0.000000	0.000000	582	3386	4
0.000000	0.000000	569	3424	3
0.000000	0.000000	545	3408	4
0.000000	0.000000	554	3450	4
0.000000	0.000000	564	3411	4
0.000000	0.000000	532	3491	1
0.000000	0.000000	556	3417	0
0.000000	0.000000	535	3462	2
0.000000	0.000000	547	3382	0
0.000000	0.000000	583	3410	3
0.000000	0.000000	566	3461	2
0.000000	0.000000	560	3396	0
0.000000	0.000000	608	3484	3
0.000000	0.000000	570	3456	2
0.000000	0.000000	556	3393	1
0.000000	0.000000	547	3328	0
0.000000	0.000000	574	3429	1
0.000000	0.000000	560	3366	2
0.000000	0.000000	578	3475	2
0.000000	0.000000	487	3405	0
0.000000	0.000000	0	0	0
0.000000	0.000000	573	3542	1
0.000000	0.000000	529	3453	1
0.000000	0.000000	558	3466	1
0.000000	0.000000	532	3422	4
0.000000	0.000000	613	3439	1
0.000000	0.000000	521	3435	3
0.000000	0.000000	586	3396	3
0.000000	0.000000	603	3353	0
0.000000	0.000000	526	3430	0
0.000000	0.000000	556	3406	4
0.000000	0.000000	550	3457	2
0.000000	0.000000	525	3388	1
0.000000	0.000000	554	3395	5
0.000000	0.000000	536	3418	3
0.000000	0.000000	567	3405	1
0.000000	0.000000	544	3468	0
0.000000	0.000000	532	3343	1
0.000000	0.000000	532	3451	0
0.000000	0.000000	542	3417	1
0.000000	0.000000	581	3431	1
0.000000	0.000000	551	3418	3
0.000000	0.000000	583	3461	2
0.000000	0.000000	521	3484	1
0.000000	0.000000	569	3390	1
0.000000	0.000000	553	3381	3
0.000000	0.000000	603	3396	0
0.000000	0.000000	542	3491	5
0.000000	0.000000	584	3453	1
0.000000	0.000000	550	3485	3
0.000000	0.000000	542	3421	1
0.000000	0.000000	571	3415	3
0.000000	0.000000	576	3479	2
0.000000	0.000000	519	3478	2
0.000000	0.000000	509	3486	2
0.000000	0.000000	532	3479	0
0.000000	0.000000	593	3495	0
0.000000	0.000000	546	3560	2
0.000000	0.000000	583	3429	2
0.000000	0.000000	542	3386	0
0.000000	0.000000	528	3397	0
0.000000	0.000000	0	0	0
0.000000	0.000000	553	3471	0
0.000000	0.000000	550	3462	1
0.000000	0.000000	522	3453	2
0.000000	0.000000	559	3454	1
0.000000	0.000000	557	3472	0
0.000000	0.000000	561	3461	4
0.000000	0.000000	512	3490	6
0.000000	0.000000	525	3435	2
0.000000	0.000000	531	3380	1
0.000000	0.000000	516	3419	1
0.000000	0.000000	568	3344	3
0.000000	0.000000	552	3429	0
0.000000	0.000000	587	3466	0
0.000000	0.000000	525	3393	4
0.000000	0.000000	541	3317	0
0.000000	0.000000	535	3453	4
0.000000	0.000000	548	3359	1
0.000000	0.000000	567	3398	3
0.000000	0.000000	606	3451	2
0.000000	0.000000	539	3420	3
0.000000	0.000000	570	3439	3
0.000000	0.000000	530	3350	3
0.000000	0.000000	578	3449	0
0.000000	0.000000	573	3500	0
0.000000	0.000000	554	3449	0
0.000000	0.000000	521	3460	0
0.000000	0.000000	529	3481	1
0.000000	0.000000	586	3439	3
0.000000	0.000000	531	3426	0
0.000000	0.000000	565	3408	1
0.000000	0.000000	562	3480	0
0.000000	0.000000	571	3434	2
0.000000	0.000000	492	3438	3
0.000000	0.000000	544	3474	2
0.000000	0.000000	558	3406	2
0.000000	0.000000	561	3497	0
0.000000	0.000000	537	3391	3
0.000000	0.000000	589	3445	0
0.000000	0.000000	510	3501	2
0.000000	0.000000	585	3456	1
0.000000	0.000000	0	0	0
0.000000	0.000000	543	3320	1
0.000000	0.000000	595	3317	2
0.000000	0.000000	554	3287	3
0.000000	0.000000	594	3422	5
0.000000	0.000000	517	3358	2
0.000000	0.000000	625	3459	0
0.000000	0.000000	563	3388	2
0.000000	0.000000	526	3436	0
0.000000	0.000000	550	3425	3
0.000000	0.000000	576	3390	1
0.000000	0.000000	580	3437	1
0.000000	0.000000	589	3389	3
0.000000	0.000000	581	3383	3
0.000000	0.000000	513	3518	4
0.000000	0.000000	541	3444	5
0.000000	0.000000	531	3400	1
0.000000	0.000000	528	3475	4
0.000000	0.000000	508	3427	2
0.000000	0.000000	610	3413	1
0.000000	0.000000	556	3535	0
0.000000	0.000000	493	3523	6
0.000000	0.000000	553	3423	3
0.000000	0.000000	485	3478	0
0.000000	0.000000	543	3503	5
0.000000	0.000000	565	3512	0
0.000000	0.000000	556	3433	3
0.000000	0.000000	587	3440	0
0.000000	0.000000	524	3444	2
0.000000	0.000000	530	3482	3
0.000000	0.000000	551	3445	2
0.000000	0.000000	602	3498	4
0.000000	0.000000	510	3387	0
0.000000	0.000000	571	3428	1
0.000000	0.000000	538	3460	0
0.000000	0.000000	596	3456	1
0.000000	0.000000	513	3407	1
0.000000	0.000000	569	3445	1
0.000000	0.000000	528	3532	1
0.000000	0.000000	625	3474	3
0.000000	0.000000	604	3441	1
0.000000	0.000000	0	0	0
0.000000	0.000000	550	3349	1
0.000000	0.000000	541	3440	0
0.000000	0.000000	551	3439	3
0.000000	0.000000	565	3483	2
0.000000	0.000000	529	3395	0
0.000000	0.000000	526	3424	3
0.000000	0.000000	583	3482	0
0.000000	0.000000	583	3415	0
0.000000	0.000000	506	3444	1
0.000000	0.000000	617	3496	1
0.000000	0.000000	522	3481	0
0.000000	0.000000	532	3479	0
0.000000	0.000000	593	3477	3
0.000000	0.000000	568	3431	0
0.000000	0.000000	585	3508	1
0.000000	0.000000	540	3467	1
0.000000	0.000000	528	3445	1
0.000000	0.000000	586	3437	3
0.000000	0.000000	560	3359	4
0.000000	0.000000	598	3415	3
0.000000	0.000000	592	3406	2
0.000000	0.000000	603	3415	1
0.000000	0.000000	551	3413	4
0.000000	0.000000	547	3399	6
0.000000	0.000000	540	3367	2
0.000000	0.000000	553	3473	0
0.000000	0.000000	589	3418	5
0.000000	0.000000	588	3436	0
0.000000	0.000000	511	3512	1
0.000000	0.000000	561	3430	3
0.000000	0.000000	495	3471	1
0.000000	0.000000	557	3457	0
0.000000	0.000000	538	3347	4
0.000000	0.000000	564	3510	3
0.000000	0.000000	611	3457	4
0.000000	0.000000	561	3457	0
0.000000	0.000000	549	3411	3
0.000000	0.000000	565	3485	3
0.000000	0.000000	542	3422	0
0.000000	0.000000	567	3499	1
0.000000	0.000000	0	0	0
0.000000	0.000000	519	3375	1
0.000000	0.000000	526	3402	1
0.000000	0.000000	536	3365	0
0.000000	0.000000	559	3463	0
0.000000	0.000000	496	3368	0
0.000000	0.000000	544	3369	0
0.000000	0.000000	578	3383	1
0.000000	0.000000	549	3466	4
0.000000	0.000000	550	3471	2
0.000000	0.000000	530	3486	2
0.000000	0.000000	544	3430	0
0.000000	0.000000	583	3414	0
0.000000	0.000000	562	3390	3
0.000000	0.000000	533	3397	3
0.000000	0.000000	595	3385	2
0.000000	0.000000	539	3430	1
0.000000	0.000000	556	3450	1
0.000000	0.000000	556	3458	3
0.000000	0.000000	536	3398	1
0.000000	0.000000	549	3417	1
0.000000	0.000000	564	3378	2
0.000000	0.000000	492	3497	2
0.000000	0.000000	532	3364	2
0.000000	0.000000	539	3348	2
0.000000	0.000000	532	3475	3
0.000000	0.000000	520	3476	0
0.000000	0.000000	572	3517	6
0.000000	0.000000	552	3465	1
0.000000	0.000000	531	3423	4
0.000000	0.000000	559	3507	3
0.000000	0.000000	565	3455	1
0.000000	0.000000	497	3526	1
0.000000	0.000000	543	3414	1
0.000000	0.000000	590	3389	0
0.000000	0.000000	480	3419	3
0.000000	0.000000	577	3421	0
0.000000	0.000000	624	3403	0
0.000000	0.000000	560	3358	3
0.000000	0.000000	577	3390	2
0.000000	0.000000	569	3472	3
0.000000	0.000000	0	0	0
0.000000	0.000000	556	3349	2
0.000000	0.000000	496	3563	2
0.000000	0.000000	552	3458	2
0.000000	0.000000	580	3445	2
0.000000	0.000000	560	3423	3
0.000000	0.000000	523	3572	0
0.000000	0.000000	472	3512	0
0.000000	0.000000	560	3484	2
0.000000	0.000000	547	3406	2
0.000000	0.000000	504	3438	2
0.000000	0.000000	564	3390	0
0.000000	0.000000	550	3417	1
0.000000	0.000000	581	3356	2
0.000000	0.000000	610	3398	0
0.000000	0.000000	574	3466	1
0.000000	0.000000	550	3394	0
0.000000	0.000000	485	3501	0
0.000000	0.000000	573	3417	1
0.000000	0.000000	552	3390	0
0.000000	0.000000	578	3486	3
0.000000	0.000000	514	3415	1
0.000000	0.000000	618	3460	0
0.000000	0.000000	558	3406	2
0.000000	0.000000	552	3413	1
0.000000	0.000000	590	3392	4
0.000000	0.000000	559	3298	3
0.000000	0.000000	540	3409	0
0.000000	0.000000	524	3389	1
0.000000	0.000000	536	3391	0
0.000000	0.000000	537	3377	2
0.000000	0.000000	546	3338	0
0.000000	0.000000	568	3432	1
0.000000	0.000000	549	3516	3
0.000000	0.000000	557	3448	2
0.000000	0.000000	525	3488	1
0.000000	0.000000	564	3325	0
0.000000	0.000000	538	3460	0
0.000000	0.000000	559	3355	0
0.000000	0.000000	541	3389	1
0.000000	0.000000	524	3456	3
0.000000	0.000000	0	0	0
0.000000	0.000000	579	3489	4
0.000000	0.000000	529	3399	1
0.000000	0.000000	506	3447	0
0.000000	0.000000	572	3358	3
0.000000	0.000000	546	3449	3
0.000000	0.000000	568	3351	7
0.000000	0.000000	584	3412	1
0.000000	0.000000	554	3434	0
0.000000	0.000000	550	3441	3
0.000000	0.000000	569	3372	1
0.000000	0.000000	552	3423	3
0.000000	0.000000	551	3463	1
0.000000	0.000000	550	3491	0
0.000000	0.000000	574	3449	3
0.000000	0.000000	599	3455	2
0.000000	0.000000	562	3356	2
0.000000	0.000000	546	3386	2
0.000000	0.000000	537	3385	2
0.000000	0.000000	571	3495	0
0.000000	0.000000	556	3382	0
0.000000	0.000000	591	3401	2
0.000000	0.000000	551	3462	0
0.000000	0.000000	556	3414	0
0.000000	0.000000	499	3375	0
0.000000	0.000000	547	3403	0
0.000000	0.000000	557	3418	0
0.000000	0.000000	546	3404	1
0.000000	0.000000	484	3351	0
0.000000	0.000000	514	3390	3
0.000000	0.000000	513	3350	3
0.000000	0.000000	514	3443	0
0.000000	0.000000	573	3401	2
0.000000	0.000000	562	3374	4
0.000000	0.000000	570	3365	1
0.000000	0.000000	490	3339	1
0.000000	0.000000	540	3418	5
0.000000	0.000000	564	3327	0
0.000000	0.000000	541	3392	0
0.000000	0.000000	563	3391	3
0.000000	0.000000	555	3393	0
0.000000	0.000000	0	0	0
0.000000	0.000000	593	3355	3
0.000000	0.000000	549	3403	4
0.000000	0.000000	533	3452	0
0.000000	0.000000	563	3392	1
0.000000	0.000000	575	3372	2
0.000000	0.000000	591	3406	3
0.000000	0.000000	571	3436	0
0.000000	0.000000	524	3413	0
0.000000	0.000000	514	3421	2
0.000000	0.000000	586	3314	3
0.000000	0.000000	527	3378	2
0.000000	0.000000	534	3354	1
0.000000	0.000000	614	3353	4
0.000000	0.000000	581	3410	2
0.000000	0.000000	551	3491	0
0.000000	0.000000	497	3467	1
0.000000	0.000000	564	3434	3
0.000000	0.000000	529	3321	0
0.000000	0.000000	558	3491	3
0.000000	0.000000	512	3472	2
0.000000	0.000000	562	3380	2
0.000000	0.000000	600	3471	1
0.000000	0.000000	601	3431	2
0.000000	0.000000	558	3382	1
0.000000	0.000000	553	3504	1
0.000000	0.000000	545	3442	2
0.000000	0.000000	536	3401	0
0.000000	0.000000	602	3426	4
0.000000	0.000000	564	3460	0
0.000000	0.000000	557	3414	2
0.000000	0.000000	549	3351	1
0.000000	0.000000	565	3436	0
0.000000	0.000000	529	3386	3
0.000000	0.000000	574	3377	1
0.000000	0.000000	596	3491	0
0.000000	0.000000	549	3515	0
0.000000	0.000000	518	3427	1
0.000000	0.000000	566	3426	3
0.000000	0.000000	587	3536	0
0.000000	0.000000	567	3430	3
0.000000	0.000000	0	0	0
0.000000	0.000000	564	3423	3
0.000000	0.000000	578	3429	1
0.000000	0.000000	564	3477	4
0.000000	0.000000	525	3396	3
0.000000	0.000000	542	3384	2
0.000000	0.000000	564	3494	1
0.000000	0.000000	563	3408	2
0.000000	0.000000	582	3408	3
0.000000	0.000000	561	3409	3
0.000000	0.000000	588	3492	2
0.000000	0.000000	577	3398	1
0.000000	0.000000	581	3480	2
0.000000	0.000000	569	3457	1
0.000000	0.000000	573	3424	3
0.000000	0.000000	561	3406	0
0.000000	0.000000	546	3410	2
0.000000	0.000000	592	3509	2
0.000000	0.000000	583	3419	3
0.000000	0.000000	506	3244	3
0.000000	0.000000	506	3419	0
0.000000	0.000000	540	3418	2
0.000000	0.000000	585	3519	2
0.000000	0.000000	597	3495	3
0.000000	0.000000	567	3478	1
0.000000	0.000000	537	3464	0
0.000000	0.000000	536	3414	4
0.000000	0.000000	579	3433	0
0.000000	0.000000	571	3482	5
0.000000	0.000000	527	3393	1
0.000000	0.000000	566	3420	2
0.000000	0.000000	557	3519	2
0.000000	0.000000	569	3459	2
0.000000	0.000000	573	3498	3
0.000000	0.000000	585	3482	0
0.000000	0.000000	573	3453	4
0.000000	0.000000	569	3545	2
0.000000	0.000000	547	3526	2
0.000000	0.000000	572	3457	2
0.000000	0.000000	560	3397	2
0.000000	0.000000	569	3464	1
0.000000	0.000000	0	0	0
0.000000	0.000000	562	3414	5
0.000000	0.000000	547	3504	2
0.000000	0.000000	550	3447	2
0.000000	0.000000	544	3412	2
0.000000	0.000000	558	3374	1
0.000000	0.000000	557	3399	2
0.000000	0.000000	510	3371	0
0.000000	0.000000	547	3446	2
0.000000	0.000000	535	3494	1
0.000000	0.000000	580	3423	3
0.000000	0.000000	581	3503	0
0.000000	0.000000	471	3450	1
0.000000	0.000000	574	3419	0
0.000000	0.000000	618	3410	6
0.000000	0.000000	581	3480	0
0.000000	0.000000	547	3479	1
0.000000	0.000000	573	3548	1
0.000000	0.000000	530	3460	0
0.000000	0.000000	522	3468	1
0.000000	0.000000	568	3475	1
0.000000	0.000000	564	3478	0
0.000000	0.000000	560	3484	0
0.000000	0.000000	578	3486	4
0.000000	0.000000	577	3426	0
0.000000	0.000000	570	3484	3
0.000000	0.000000	562	3469	0
0.000000	0.000000	584	3439	0
0.000000	0.000000	576	3357	0
0.000000	0.000000	556	3465	2
0.000000	0.000000	514	3417	3
0.000000	0.000000	508	3458	0
0.000000	0.000000	552	3379	1
0.000000	0.000000	566	3412	4
0.000000	0.000000	561	3469	5
0.000000	0.000000	590	3414	0
0.000000	0.000000	526	3431	4
0.000000	0.000000	532	3380	0
0.000000	0.000000	559	3483	8
0.000000	0.000000	545	3455	0
0.000000	0.000000	557	3500	2
0.000000	0.000000	0	0	0
0.000000	0.000000	563	3421	0
0.000000	0.000000	552	3396	1
0.000000	0.000000	562	3391	3
0.000000	0.000000	525	3425	0
0.000000	0.000000	578	3502	2
0.000000	0.000000	490	3498	0
0.000000	0.000000	517	3511	0
0.000000	0.000000	527	3445	1
0.000000	0.000000	558	3415	3
0.000000	0.000000	595	3404	1
0.000000	0.000000	600	3392	4
0.000000	0.000000	539	3487	0
0.000000	0.000000	557	3502	3
0.000000	0.000000	561	3452	1
0.000000	0.000000	535	3470	3
0.000000	0.000000	592	3469	1
0.000000	0.000000	542	3460	2
0.000000	0.000000	613	3489	0
0.000000	0.000000	534	3461	4
0.000000	0.000000	517	3443	1
0.000000	0.000000	539	3556	2
0.000000	0.000000	502	3425	1
0.000000	0.000000	601	3465	2
0.000000	0.000000	603	3535	3
0.000000	0.000000	626	3515	3
0.000000	0.000000	551	3505	0
0.000000	0.000000	563	3439	0
0.000000	0.000000	581	3525	2
0.000000	0.000000	571	3398	0
0.000000	0.000000	492	3461	2
0.000000	0.000000	559	3551	3
0.000000	0.000000	535	3513	1
0.000000	0.000000	551	3416	2
0.000000	0.000000	566	3429	3
0.000000	0.000000	573	3445	2
0.000000	0.000000	562	3414	3
0.000000	0.000000	579	3426	2
0.000000	0.000000	562	3386	3
0.000000	0.000000	527	3467	5
0.000000	0.000000	557	3402	3
0.000000	0.000000	0	0	0
0.000000	0.000000	551	3417	2
0.000000	0.000000	596	3402	3
0.000000	0.000000	527	3444	0
0.000000	0.000000	544	3389	0
0.000000	0.000000	543	3465	3
0.000000	0.000000	515	3416	0
0.000000	0.000000	567	3495	1
0.000000	0.000000	527	3494	3
0.000000	0.000000	524	3342	3
0.000000	0.000000	521	3361	2
0.000000	0.000000	550	3464	0
0.000000	0.000000	589	3493	1
0.000000	0.000000	549	3408	0
0.000000	0.000000	508	3336	1
0.000000	0.000000	571	3436	3
0.000000	0.000000	574	3409	2
0.000000	0.000000	555	3447	0
0.000000	0.000000	541	3509	1
0.000000	0.000000	527	3450	2
0.000000	0.000000	555	3428	0
0.000000	0.000000	545	3423	2
0.000000	0.000000	536	3388	1
0.000000	0.000000	537	3380	2
0.000000	0.000000	557	3424	7
0.000000	0.000000	535	3402	2
0.000000	0.000000	551	3413	4
0.000000	0.000000	634	3414	2
0.000000	0.000000	536	3460	1
0.000000	0.000000	576	3413	0
0.000000	0.000000	521	3407	1
0.000000	0.000000	506	3467	1
0.000000	0.000000	554	3466	1
0.000000	0.000000	583	3335	2
0.000000	0.000000	518	3489	2
0.000000	0.000000	552	3450	6
0.000000	0.000000	515	3391	2
0.000000	0.000000	548	3430	1
0.000000	0.000000	556	3379	0
0.000000	0.000000	602	3417	4
0.000000	0.000000	545	3475	1
0.000000	0.000000	0	0	0
0.000000	0.000000	533	3423	4
0.000000	0.000000	619	3515	2
0.000000	0.000000	603	3470	3
0.000000	0.000000	617	3482	0
0.000000	0.000000	568	3433	2
0.000000	0.000000	615	3447	1
0.000000	0.000000	598	3380	3
0.000000	0.000000	550	3469	0
0.000000	0.000000	499	3405	2
0.000000	0.000000	532	3391	2
0.000000	0.000000	491	3472	0
0.000000	0.000000	505	3422	1
0.000000	0.000000	581	3465	1
0.000000	0.000000	573	3399	1
0.000000	0.000000	570	3511	1
0.000000	0.000000	520	3433	0
0.000000	0.000000	547	3406	1
0.000000	0.000000	562	3437	3
0.000000	0.000000	596	3466	4
0.000000	0.000000	506	3577	2
0.000000	0.000000	562	3560	2
0.000000	0.000000	587	3481	1
0.000000	0.000000	542	3412	1
0.000000	0.000000	547	3492	0
0.000000	0.000000	523	3401	2
0.000000	0.000000	584	3503	1
0.000000	0.000000	571	3415	2
0.000000	0.000000	553	3524	2
0.000000	0.000000	541	3389	0
0.000000	0.000000	560	3488	0
0.000000	0.000000	618	3429	3
0.000000	0.000000	554	3489	4
0.000000	0.000000	541	3430	0
0.000000	0.000000	561	3423	3
0.000000	0.000000	528	3416	2
0.000000	0.000000	621	3506	1
0.000000	0.000000	545	3431	0
0.000000	0.000000	540	3426	0
0.000000	0.000000	583	3446	0
0.000000	0.000000	568	3475	5
0.000000	0.000000	0	0	0
0.000000	0.000000	538	3378	1
0.000000	0.000000	576	3319	3
0.000000	0.000000	629	3418	1
0.000000	0.000000	557	3374	0
0.000000	0.000000	547	3375	2
0.000000	0.000000	560	3326	2
0.000000	0.000000	567	3363	0
0.000000	0.000000	556	3316	0
0.000000	0.000000	558	3402	0
0.000000	0.000000	596	3467	0
0.000000	0.000000	531	3355	1
0.000000	0.000000	523	3402	2
0.000000	0.000000	480	3466	3
0.000000	0.000000	527	3410	0
0.000000	0.000000	597	3483	1
0.000000	0.000000	541	3438	3
0.000000	0.000000	516	3401	2
0.000000	0.000000	601	3427	1
0.000000	0.000000	582	3494	1
0.000000	0.000000	542	3532	0
0.000000	0.000000	589	3462	4
0.000000	0.000000	541	3437	0
0.000000	0.000000	543	3449	0
0.000000	0.000000	580	3436	2
0.000000	0.000000	582	3430	1
0.000000	0.000000	581	3455	2
0.000000	0.000000	599	3406	0
0.000000	0.000000	573	3440	1
0.000000	0.000000	531	3466	3
0.000000	0.000000	506	3448	0
0.000000	0.000000	539	3497	3
0.000000	0.000000	560	3406	0
0.000000	0.000000	578	3436	1
0.000000	0.000000	563	3526	2
0.000000	0.000000	563	3450	4
0.000000	0.000000	538	3448	0
0.000000	0.000000	510	3449	2
0.000000	0.000000	518	3376	4
0.000000	0.000000	564	3433	2
0.000000	0.000000	586	3361	0
0.000000	0.000000	0	0	0
0.000000	0.000000	577	3388	0
0.000000	0.000000	563	3355	4
0.000000	0.000000	561	3362	1
0.000000	0.000000	529	3334	2
0.000000	0.000000	532	3313	2
0.000000	0.000000	544	3386	3
0.000000	0.000000	574	3405	3
0.000000	0.000000	579	3413	0
0.000000	0.000000	554	3358	0
0.000000	0.000000	541	3363	1
0.000000	0.000000	559	3341	1
0.000000	0.000000	508	3335	3
0.000000	0.000000	559	3383	3
0.000000	0.000000	546	3382	0
0.000000	0.000000	545	3434	2
0.000000	0.000000	571	3424	1
0.000000	0.000000	553	3426	2
0.000000	0.000000	563	3509	1
0.000000	0.000000	602	3467	0
0.000000	0.000000	549	3422	0
0.000000	0.000000	597	3489	1
0.000000	0.000000	524	3475	0
0.000000	0.000000	536	3406	0
0.000000	0.000000	576	3442	1
0.000000	0.000000	555	3419	2
0.000000	0.000000	509	3453	1
0.000000	0.000000	545	3458	0
0.000000	0.000000	558	3491	0
0.000000	0.000000	582	3506	2
0.000000	0.000000	541	3542	1
0.000000	0.000000	535	3448	0
0.000000	0.000000	549	3381	1
0.000000	0.000000	564	3415	2
0.000000	0.000000	570	3446	3
0.000000	0.000000	562	3486	1
0.000000	0.000000	565	3403	2
0.000000	0.000000	596	3448	0
0.000000	0.000000	550	3448	1
0.000000	0.000000	587	3435	1
0.000000	0.000000	608	3518	0
0.000000	0.000000	0	0	0
0.000000	0.000000	611	3478	1
0.000000	0.000000	521	3476	1
0.000000	0.000000	530	3561	1
0.000000	0.000000	543	3527	1
0.000000	0.000000	568	3481	3
0.000000	0.000000	575	3523	2
0.000000	0.000000	571	3476	0
0.000000	0.000000	598	3493	0
0.000000	0.000000	537	3443	5
0.000000	0.000000	526	3379	0
0.000000	0.000000	579	3329	2
0.000000	0.000000	537	3422	3
0.000000	0.000000	562	3448	2
0.000000	0.000000	562	3464	4
0.000000	0.000000	536	3376	4
0.000000	0.000000	559	3396	3
0.000000	0.000000	556	3295	2
0.000000	0.000000	546	3430	2
0.000000	0.000000	567	3417	1
0.000000	0.000000	505	3383	2
0.000000	0.000000	569	3416	4
0.000000	0.000000	550	3391	2
0.000000	0.000000	486	3354	1
0.000000	0.000000	557	3417	0
0.000000	0.000000	553	3361	1
0.000000	0.000000	581	3344	2
0.000000	0.000000	553	3360	1
0.000000	0.000000	538	3446	0
0.000000	0.000000	599	3424	2
0.000000	0.000000	589	3394	2
0.000000	0.000000	512	3463	0
0.000000	0.000000	564	3463	0
0.000000	0.000000	587	3473	0
0.000000	0.000000	534	3430	1
0.000000	0.000000	557	3412	2
0.000000	0.000000	533	3442	1
0.000000	0.000000	562	3367	2
0.000000	0.000000	569	3458	0
0.000000	0.000000	550	3436	2
0.000000	0.000000	591	3521	1
0.000000	0.000000	0	0	0
0.000000	0.000000	583	3418	2
0.000000	0.000000	490	3407	1
0.000000	0.000000	514	3438	3
0.000000	0.000000	508	3388	1
0.000000	0.000000	580	3414	3
0.000000	0.000000	611	3501	0
0.000000	0.000000	509	3413	0
0.000000	0.000000	535	3334	2
0.000000	0.000000	573	3379	2
0.000000	0.000000	542	3468	0
0.000000	0.000000	577	3428	0
0.000000	0.000000	534	3477	5
0.000000	0.000000	567	3451	3
0.000000	0.000000	542	3455	3
0.000000	0.000000	525	3439	1
0.000000	0.000000	555	3493	1
0.000000	0.000000	536	3426	4
0.000000	0.000000	556	3389	3
0.000000	0.000000	526	3404	2
0.000000	0.000000	552	3400	3
0.000000	0.000000	546	3423	2
0.000000	0.000000	543	3512	1
0.000000	0.000000	543	3414	4
0.000000	0.000000	565	3334	0
0.000000	0.000000	572	3417	3
0.000000	0.000000	536	3334	0
0.000000	0.000000	582	3372	1
0.000000	0.000000	546	3397	1
0.000000	0.000000	576	3373	4
0.000000	0.000000	551	3383	2
0.000000	0.000000	563	3350	1
0.000000	0.000000	610	3293	2
0.000000	0.000000	531	3305	3
0.000000	0.000000	493	3378	0
0.000000	0.000000	535	3308	2
0.000000	0.000000	517	3391	0
0.000000	0.000000	557	3457	1
0.000000	0.000000	593	3405	1
0.000000	0.000000	554	3427	6
0.000000	0.000000	512	3434	0
0.000000	0.000000	0	0	0
0.000000	0.000000	525	3407	4
0.000000	0.000000	567	3469	2
0.000000	0.000000	537	3454	2
0.000000	0.000000	557	3417	1
0.000000	0.000000	563	3455	0
0.000000	0.000000	540	3498	2
0.000000	0.000000	574	3428	3
0.000000	0.000000	511	3510	1
0.000000	0.000000	537	3473	2
0.000000	0.000000	553	3492	1
0.000000	0.000000	549	3374	2
0.000000	0.000000	518	3363	1
0.000000	0.000000	559	3411	1
0.000000	0.000000	608	3486	0
0.000000	0.000000	513	3460	0
0.000000	0.000000	569	3356	0
0.000000	0.000000	555	3474	0
0.000000	0.000000	578	3542	2
0.000000	0.000000	576	3414	4
0.000000	0.000000	524	3465	1
0.000000	0.000000	606	3408	1
0.000000	0.000000	517	3508	1
0.000000	0.000000	554	3413	1
0.000000	0.000000	603	3451	0
0.000000	0.000000	537	3396	4
0.000000	0.000000	575	3457	0
0.000000	0.000000	607	3463	2
0.000000	0.000000	511	3371	1
0.000000	0.000000	603	3404	0
0.000000	0.000000	521	3431	3
0.000000	0.000000	569	3384	2
0.000000	0.000000	592	3352	1
0.000000	0.000000	555	3363	0
0.000000	0.000000	541	3470	4
0.000000	0.000000	600	3538	2
0.000000	0.000000	599	3531	3
0.000000	0.000000	485	3382	3
0.000000	0.000000	573	3435	2
0.000000	0.000000	554	3418	2
0.000000	0.000000	613	3467	2
0.000000	0.000000	0	0	0
0.000000	0.000000	543	3478	3
0.000000	0.000000	533	3522	1
0.000000	0.000000	528	3453	1
0.000000	0.000000	554	3448	4
0.000000	0.000000	518	3449	1
0.000000	0.000000	554	3501	2
0.000000	0.000000	564	3403	1
0.000000	0.000000	508	3295	1
0.000000	0.000000	623	3379	0
0.000000	0.000000	557	3555	2
0.000000	0.000000	560	3412	1
0.000000	0.000000	576	3503	3
0.000000	0.000000	630	3411	3
0.000000	0.000000	529	3445	2
0.000000	0.000000	550	3419	0
0.000000	0.000000	542	3467	2
0.000000	0.000000	515	3428	1
0.000000	0.000000	600	3389	4
0.000000	0.000000	564	3325	2
0.000000	0.000000	570	3370	1
0.000000	0.000000	556	3376	1
0.000000	0.000000	494	3409	1
0.000000	0.000000	480	3415	0
0.000000	0.000000	550	3393	2
0.000000	0.000000	514	3395	2
0.000000	0.000000	526	3387	1
0.000000	0.000000	575	3408	4
0.000000	0.000000	607	3311	0
0.000000	0.000000	552	3317	3
0.000000	0.000000	546	3348	1
0.000000	0.000000	630	3476	2
0.000000	0.000000	586	3425	1
0.000000	0.000000	540	3447	1
0.000000	0.000000	543	3465	1
0.000000	0.000000	566	3409	0
0.000000	0.000000	610	3434	0
0.000000	0.000000	586	3530	1
0.000000	0.000000	564	3386	5
0.000000	0.000000	551	3396	0
0.000000	0.000000	542	3496	4
0.000000	0.000000	0	0	0
0.000000	0.000000	605	3389	0
0.000000	0.000000	564	3535	0
0.000000	0.000000	611	3435	2
0.000000	0.000000	588	3447	4
0.000000	0.000000	534	3549	3
0.000000	0.000000	579	3383	1
0.000000	0.000000	575	3525	0
0.000000	0.000000	515	3424	2
0.000000	0.000000	523	3494	2
0.000000	0.000000	588	3413	3
0.000000	0.000000	510	3466	2
0.000000	0.000000	491	3420	3
0.000000	0.000000	533	3469	7
0.000000	0.000000	600	3421	2
0.000000	0.000000	533	3486	3
0.000000	0.000000	585	3412	1
0.000000	0.000000	566	3332	0
0.000000	0.000000	522	3357	3
0.000000	0.000000	452	3318	0
0.000000	0.000000	528	3332	1
0.000000	0.000000	558	3339	2
0.000000	0.000000	529	3437	1
0.000000	0.000000	607	3491	3
0.000000	0.000000	574	3417	6
0.000000	0.000000	625	3477	2
0.000000	0.000000	555	3563	1
0.000000	0.000000	533	3432	0
0.000000	0.000000	567	3536	3
0.000000	0.000000	593	3491	1
0.000000	0.000000	572	3501	1
0.000000	0.000000	583	3534	2
0.000000	0.000000	527	3491	5
0.000000	0.000000	522	3473	1
0.000000	0.000000	612	3485	5
0.000000	0.000000	524	3412	0
0.000000	0.000000	526	3455	3
0.000000	0.000000	511	3395	1
0.000000	0.000000	578	3415	1
0.000000	0.000000	604	3421	0
0.000000	0.000000	550	3371	0
0.000000	0.000000	0	0	0
0.000000	0.000000	523	3498	2
0.000000	0.000000	518	3400	1
0.000000	0.000000	528	3364	2
0.000000	0.000000	512	3434	2
0.000000	0.000000	502	3435	2
0.000000	0.000000	583	3539	2
0.000000	0.000000	582	3469	1
0.000000	0.000000	593	3384	3
0.000000	0.000000	534	3461	0
0.000000	0.000000	519	3420	3
0.000000	0.000000	478	3377	0
0.000000	0.000000	542	3405	5
0.000000	0.000000	552	3505	1
0.000000	0.000000	554	3430	4
0.000000	0.000000	514	3459	3
0.000000	0.000000	580	3400	0
0.000000	0.000000	601	3449	2
0.000000	0.000000	545	3448	4
0.000000	0.000000	548	3433	2
0.000000	0.000000	546	3408	1
0.000000	0.000000	557	3401	2
0.000000	0.000000	555	3460	2
0.000000	0.000000	620	3408	2
0.000000	0.000000	550	3342	0
0.000000	0.000000	569	3453	1
0.000000	0.000000	530	3464	0
0.000000	0.000000	553	3350	0
0.000000	0.000000	553	3435	2
0.000000	0.000000	561	3453	0
0.000000	0.000000	563	3462	2
0.000000	0.000000	573	3393	5
0.000000	0.000000	518	3454	0
0.000000	0.000000	494	3329	3
0.000000	0.000000	533	3444	4
0.000000	0.000000	554	3431	1
0.000000	0.000000	491	3317	5
0.000000	0.000000	606	3421	1
0.000000	0.000000	551	3395	0
0.000000	0.000000	571	3352	1
0.000000	0.000000	535	3359	4
0.000000	0.000000	0	0	0
0.000000	0.000000	592	3392	3
0.000000	0.000000	516	3439	2
0.000000	0.000000	567	3437	3
0.000000	0.000000	587	3415	2
0.000000	0.000000	541	3488	4
0.000000	0.000000	525	3477	2
0.000000	0.000000	552	3567	6
0.000000	0.000000	538	3500	3
0.000000	0.000000	610	3444	0
0.000000	0.000000	525	3437	0
0.000000	0.000000	533	3452	0
0.000000	0.000000	624	3407	2
0.000000	0.000000	543	3449	6
0.000000	0.000000	516	3466	0
0.000000	0.000000	582	3423	2
0.000000	0.000000	586	3447	0
0.000000	0.000000	563	3550	2
0.000000	0.000000	547	3461	0
0.000000	0.000000	523	3398	4
0.000000	0.000000	559	3466	2
0.000000	0.000000	497	3507	0
0.000000	0.000000	523	3426	0
0.000000	0.000000	577	3388	0
0.000000	0.000000	551	3440	6
0.000000	0.000000	563	3421	2
0.000000	0.000000	557	3451	2
0.000000	0.000000	567	3392	1
0.000000	0.000000	570	3379	2
0.000000	0.000000	492	3373	0
0.000000	0.000000	564	3390	4
0.000000	0.000000	574	3368	1
0.000000	0.000000	568	3381	3
0.000000	0.000000	550	3420	3
0.000000	0.000000	557	3492	1
0.000000	0.000000	483	3413	2
0.000000	0.000000	590	3510	1
0.000000	0.000000	591	3445	1
0.000000	0.000000	577	3484	4
0.000000	0.000000	546	3530	1
0.000000	0.000000	539	3535	5
0.000000	0.000000	0	0	0
0.000000	0.000000	506	3390	3
0.000000	0.000000	551	3408	3
0.000000	0.000000	557	3425	3
0.000000	0.000000	543	3432	1
0.000000	0.000000	569	3491	1
0.000000	0.000000	548	3527	2
0.000000	0.000000	546	3547	1
0.000000	0.000000	512	3518	3
0.000000	0.000000	587	3417	0
0.000000	0.000000	560	3519	2
0.000000	0.000000	598	3538	3
0.000000	0.000000	607	3437	3
0.000000	0.000000	549	3518	1
0.000000	0.000000	577	3432	4
0.000000	0.000000	511	3467	5
0.000000	0.000000	555	3496	0
0.000000	0.000000	577	3450	1
0.000000	0.000000	544	3492	0
0.000000	0.000000	557	3438	1
0.000000	0.000000	546	3476	1
0.000000	0.000000	560	3372	6
0.000000	0.000000	603	3480	0
0.000000	0.000000	586	3451	2
0.000000	0.000000	559	3460	4
0.000000	0.000000	550	3413	3
0.000000	0.000000	563	3410	1
0.000000	0.000000	494	3526	1
0.000000	0.000000	557	3363	5
0.000000	0.000000	572	3460	4
0.000000	0.000000	560	3436	4
0.000000	0.000000	536	3381	0
0.000000	0.000000	523	3360	1
0.000000	0.000000	530	3457	1
0.000000	0.000000	512	3374	0
0.000000	0.000000	573	3383	2
0.000000	0.000000	537	3415	3
0.000000	0.000000	561	3421	3
0.000000	0.000000	539	3427	1
0.000000	0.000000	559	3473	0
0.000000	0.000000	555	3457	6
0.000000	0.000000	0	0	0
0.000000	0.000000	567	3369	1
0.000000	0.000000	514	3392	0
0.000000	0.000000	538	3423	0
0.000000	0.000000	555	3400	1
0.000000	0.000000	572	3392	1
0.000000	0.000000	642	3440	2
0.000000	0.000000	513	3505	6
0.000000	0.000000	544	3449	0
0.000000	0.000000	576	3406	0
0.000000	0.000000	577	3385	0
0.000000	0.000000	546	3444	1
0.000000	0.000000	574	3358	2
0.000000	0.000000	532	3440	2
0.000000	0.000000	589	3401	0
0.000000	0.000000	530	3416	6
0.000000	0.000000	584	3474	1
0.000000	0.000000	549	3349	0
0.000000	0.000000	599	3444	2
0.000000	0.000000	575	3439	2
0.000000	0.000000	584	3485	2
0.000000	0.000000	558	3513	4
0.000000	0.000000	570	3411	2
0.000000	0.000000	527	3411	0
0.000000	0.000000	545	3446	2
0.000000	0.000000	567	3428	1
0.000000	0.000000	568	3490	2
0.000000	0.000000	511	3409	1
0.000000	0.000000	567	3408	0
0.000000	0.000000	552	3384	1
0.000000	0.000000	585	3489	2
0.000000	0.000000	529	3398	2
0.000000	0.000000	555	3487	3
0.000000	0.000000	553	3526	2
0.000000	0.000000	578	3388	1
0.000000	0.000000	587	3451	5
0.000000	0.000000	566	3455	0
0.000000	0.000000	531	3435	1
0.000000	0.000000	562	3428	0
0.000000	0.000000	581	3468	2
0.000000	0.000000	582	3426	0
0.000000	0.000000	0	0	0
0.000000	0.000000	557	3339	1
0.000000	0.000000	597	3430	1
0.000000	0.000000	521	3332	0
0.000000	0.000000	522	3250	0
0.000000	0.000000	535	3315	1
0.000000	0.000000	500	3303	3
0.000000	0.000000	553	3484	2
0.000000	0.000000	568	3402	3
0.000000	0.000000	522	3383	0
0.000000	0.000000	574	3347	3
0.000000	0.000000	577	3397	3
0.000000	0.000000	583	3423	3
0.000000	0.000000	542	3461	2
0.000000	0.000000	612	3412	1
0.000000	0.000000	604	3426	1
0.000000	0.000000	545	3417	1
0.000000	0.000000	523	3428	3
0.000000	0.000000	511	3340	0
0.000000	0.000000	583	3336	1
0.000000	0.000000	511	3400	2
0.000000	0.000000	575	3460	0
0.000000	0.000000	559	3375	1
0.000000	0.000000	547	3449	1
0.000000	0.000000	542	3431	0
0.000000	0.000000	587	3404	4
0.000000	0.000000	539	3431	1
0.000000	0.000000	581	3457	5
0.000000	0.000000	514	3401	0
0.000000	0.000000	561	3441	4
0.000000	0.000000	495	3417	1
0.000000	0.000000	592	3457	3
0.000000	0.000000	564	3435	0
0.000000	0.000000	550	3420	2
0.000000	0.000000	576	3426	1
0.000000	0.000000	610	3375	1
0.000000	0.000000	567	3347	1
0.000000	0.000000	537	3316	3
0.000000	0.000000	483	3344	3
0.000000	0.000000	497	3383	1
0.000000	0.000000	532	3333	4
0.000000	0.000000	0	0	0
0.000000	0.000000	570	3391	1
0.000000	0.000000	599	3461	3
0.000000	0.000000	543	3470	1
0.000000	0.000000	561	3408	1
0.000000	0.000000	578	3358	0
0.000000	0.000000	582	3377	4
0.000000	0.000000	574	3367	1
0.000000	0.000000	554	3377	1
0.000000	0.000000	537	3330	2
0.000000	0.000000	564	3488	3
0.000000	0.000000	532	3487	3
0.000000	0.000000	603	3427	2
0.000000	0.000000	568	3403	2
0.000000	0.000000	555	3336	0
0.000000	0.000000	560	3444	3
0.000000	0.000000	562	3371	2
0.000000	0.000000	543	3332	1
0.000000	0.000000	505	3367	0
0.000000	0.000000	537	3359	7
0.000000	0.000000	530	3431	1
0.000000	0.000000	532	3394	1
0.000000	0.000000	640	3417	1
0.000000	0.000000	569	3428	4
0.000000	0.000000	499	3438	2
0.000000	0.000000	582	3439	2
0.000000	0.000000	555	3451	2
0.000000	0.000000	569	3458	1
0.000000	0.000000	507	3426	2
0.000000	0.000000	544	3419	4
0.000000	0.000000	618	3455	0
0.000000	0.000000	560	3349	1
0.000000	0.000000	556	3425	1
0.000000	0.000000	521	3448	0
0.000000	0.000000	477	3401	0
0.000000	0.000000	566	3407	0
0.000000	0.000000	581	3391	3
0.000000	0.000000	606	3395	3
0.000000	0.000000	524	3429	5
0.000000	0.000000	508	3508	1
0.000000	0.000000	530	3448	4
0.000000	0.000000	0	0	0
0.000000	0.000000	540	3430	0
0.000000	0.000000	587	3456	0
0.000000	0.000000	544	3399	3
0.000000	0.000000	565	3350	1
0.000000	0.000000	539	3417	4
0.000000	0.000000	559	3484	0
0.000000	0.000000	596	3376	0
0.000000	0.000000	551	3389	3
0.000000	0.000000	542	3445	0
0.000000	0.000000	586	3368	1
0.000000	0.000000	590	3496	5
0.000000	0.000000	576	3505	3
0.000000	0.000000	561	3466	7
0.000000	0.000000	544	3448	1
0.000000	0.000000	543	3398	2
0.000000	0.000000	571	3477	0
0.000000	0.000000	559	3375	1
0.000000	0.000000	604	3338	0
0.000000	0.000000	557	3368	1
0.000000	0.000000	553	3379	4
0.000000	0.000000	523	3395	3
0.000000	0.000000	534	3441	0
0.000000	0.000000	557	3426	1
0.000000	0.000000	512	3308	2
0.000000	0.000000	560	3454	0
0.000000	0.000000	574	3458	1
0.000000	0.000000	589	3411	0
0.000000	0.000000	576	3394	1
0.000000	0.000000	590	3371	1
0.000000	0.000000	569	3404	0
0.000000	0.000000	540	3379	1
0.000000	0.000000	543	3387	2
0.000000	0.000000	535	3465	2
0.000000	0.000000	608	3556	0
0.000000	0.000000	536	3429	2
0.000000	0.000000	537	3402	3
0.000000	0.000000	523	3400	5
0.000000	0.000000	590	3468	0
0.000000	0.000000	524	3369	0
0.000000	0.000000	562	3369	4
0.000000	0.000000	0	0	0
0.000000	0.000000	602	3475	0
0.000000	0.000000	546	3530	1
0.000000	0.000000	559	3400	1
0.000000	0.000000	556	3375	1
0.000000	0.000000	584	3403	1
0.000000	0.000000	568	3409	0
0.000000	0.000000	540	3474	0
0.000000	0.000000	552	3476	0
0.000000	0.000000	570	3335	1
0.000000	0.000000	573	3542	2
0.000000	0.000000	626	3368	0
0.000000	0.000000	576	3392	0
0.000000	0.000000	572	3451	0
0.000000	0.000000	556	3517	1
0.000000	0.000000	558	3466	1
0.000000	0.000000	552	3490	3
0.000000	0.000000	563	3421	3
0.000000	0.000000	562	3435	1
0.000000	0.000000	526	3357	3
0.000000	0.000000	599	3526	1
0.000000	0.000000	581	3410	3
0.000000	0.000000	593	3466	4
0.000000	0.000000	600	3502	2
0.000000	0.000000	598	3505	5
0.000000	0.000000	574	3413	1
0.000000	0.000000	505	3550	0
0.000000	0.000000	541	3420	1
0.000000	0.000000	589	3460	1
0.000000	0.000000	559	3525	1
0.000000	0.000000	549	3536	0
0.000000	0.000000	564	3489	1
0.000000	0.000000	557	3554	1
0.000000	0.000000	586	3506	3
0.000000	0.000000	559	3481	3
0.000000	0.000000	571	3455	1
0.000000	0.000000	576	3525	2
0.000000	0.000000	585	3532	3
0.000000	0.000000	519	3516	0
0.000000	0.000000	549	3507	0
0.000000	0.000000	570	3515	1
0.000000	0.000000	0	0	0
0.000000	0.000000	555	3471	2
0.000000	0.000000	570	3480	1
0.000000	0.000000	565	3453	5
0.000000	0.000000	673	3403	5
0.000000	0.000000	519	3461	3
0.000000	0.000000	541	3486	2
0.000000	0.000000	549	3482	1
0.000000	0.000000	554	3493	0
0.000000	0.000000	582	3619	1
0.000000	0.000000	579	3482	0
0.000000	0.000000	529	3472	0
0.000000	0.000000	541	3498	5
0.000000	0.000000	540	3549	1
0.000000	0.000000	565	3522	7
0.000000	0.000000	594	3488	1
0.000000	0.000000	549	3564	0
0.000000	0.000000	551	3526	2
0.000000	0.000000	579	3432	3
0.000000	0.000000	523	3440	1
0.000000	0.000000	559	3451	0
0.000000	0.000000	570	3558	3
0.000000	0.000000	583	3552	1
0.000000	0.000000	581	3415	3
0.000000	0.000000	596	3400	2
0.000000	0.000000	580	3478	5
0.000000	0.000000	588	3538	2
0.000000	0.000000	638	3425	0
0.000000	0.000000	512	3435	0
0.000000	0.000000	569	3439	2
0.000000	0.000000	587	3499	5
0.000000	0.000000	568	3424	0
[truncated: 8,000 more rows]
