# Supplementary material for: Photon-counting statistics-based support vector machine with multi-mode photon illumination for quantum imaging
Source: Sci Rep. 2022 Oct 5;12:16594. doi: 10.1038/s41598-022-20501-3 (PMC9534992; doi:10.1038/s41598-022-20501-3)
Supplement: Supplementary file 3 — Supplementary Information 3. [file 41598_2022_20501_MOESM3_ESM.zip]

Archive with 10 entries (10 files):
- Suppl_testdata_10_Blocked.csv
- Suppl_testdata_10_Reflected.csv
- Suppl_testdata_15_Blocked.csv
- Suppl_testdata_15_Reflected.csv
- Suppl_testdata_30_Blocked.csv
- Suppl_testdata_30_Reflected.csv
- Suppl_testdata_200_Blocked.csv
- Suppl_testdata_200_Reflected.csv
- Suppl_traindata_22_Blocked.csv
- Suppl_traindata_22_Reflected.csv
