# Supplementary material for: Photon-counting statistics-based support vector machine with multi-mode photon illumination for quantum imaging
Source: Sci Rep. 2022 Oct 5;12:16594. doi: 10.1038/s41598-022-20501-3 (PMC9534992; doi:10.1038/s41598-022-20501-3)
Supplement: Supplementary file 3 — Supplementary Information 3. [file 41598_2022_20501_MOESM3_ESM.zip › Suppl_testdata_10_Blocked.csv]

0.500000	0.000000	311	9047	0
0.500000	0.000000	354	9335	0
0.500000	0.000000	304	9330	0
0.500000	0.000000	311	9349	1
0.500000	0.000000	343	9402	0
0.500000	0.000000	344	9456	1
0.500000	0.000000	355	9422	3
0.500000	0.000000	329	9395	0
0.500000	0.000000	302	9477	3
0.500000	0.000000	324	9358	1
0.500000	0.000000	392	9422	1
0.500000	0.000000	346	9465	0
0.500000	0.000000	367	9365	2
0.500000	0.000000	371	9414	1
0.500000	0.000000	332	9365	1
0.500000	0.000000	359	9506	0
0.500000	0.000000	376	9447	0
0.500000	0.000000	327	9389	1
0.500000	0.000000	354	9460	0
0.500000	0.000000	296	9467	0
0.500000	0.000000	328	9406	0
0.500000	0.000000	368	9433	3
0.500000	0.000000	314	9342	0
0.500000	0.000000	300	9394	0
0.500000	0.000000	354	9363	1
0.500000	0.000000	323	9385	0
0.500000	0.000000	351	9358	3
0.500000	0.000000	342	9383	0
0.500000	0.000000	333	9415	2
0.500000	0.000000	339	9399	0
0.500000	0.000000	321	9460	1
0.500000	0.000000	334	9428	1
0.500000	0.000000	329	9457	2
0.500000	0.000000	341	9363	2
0.500000	0.000000	323	9359	1
0.500000	0.000000	331	9395	0
0.500000	0.000000	356	9429	0
0.500000	0.000000	381	9338	0
0.500000	0.000000	346	9325	2
0.500000	0.000000	391	9343	2
0.500000	0.000000	369	9020	2
0.500000	0.000000	321	9367	2
0.500000	0.000000	343	9401	0
0.500000	0.000000	362	9435	0
0.500000	0.000000	348	9385	2
0.500000	0.000000	316	9397	2
0.500000	0.000000	345	9433	1
0.500000	0.000000	323	9476	0
0.500000	0.000000	368	9408	0
0.500000	0.000000	317	9399	0
0.500000	0.000000	336	9368	3
0.500000	0.000000	344	9437	0
0.500000	0.000000	345	9417	1
0.500000	0.000000	330	9469	0
0.500000	0.000000	352	9393	1
0.500000	0.000000	300	9354	0
0.500000	0.000000	329	9402	0
0.500000	0.000000	354	9333	0
0.500000	0.000000	335	9457	0
0.500000	0.000000	343	9394	0
0.500000	0.000000	342	9408	3
0.500000	0.000000	369	9330	4
0.500000	0.000000	350	9347	0
0.500000	0.000000	358	9479	1
0.500000	0.000000	350	9377	1
0.500000	0.000000	308	9344	0
0.500000	0.000000	336	9353	0
0.500000	0.000000	361	9459	3
0.500000	0.000000	331	9330	1
0.500000	0.000000	328	9406	2
0.500000	0.000000	360	9426	0
0.500000	0.000000	329	9385	1
0.500000	0.000000	363	9490	0
0.500000	0.000000	345	9359	2
0.500000	0.000000	319	9368	0
0.500000	0.000000	313	9392	0
0.500000	0.000000	344	9369	0
0.500000	0.000000	339	9474	2
0.500000	0.000000	322	9425	2
0.500000	0.000000	361	9388	0
0.500000	0.000000	361	9004	4
0.500000	0.000000	367	9475	0
0.500000	0.000000	357	9360	0
0.500000	0.000000	345	9315	0
0.500000	0.000000	285	9520	2
0.500000	0.000000	276	9486	0
0.500000	0.000000	274	9378	0
0.500000	0.000000	376	9442	0
0.500000	0.000000	304	9416	1
0.500000	0.000000	339	9345	1
0.500000	0.000000	329	9462	0
0.500000	0.000000	375	9439	1
0.500000	0.000000	305	9475	1
0.500000	0.000000	372	9503	3
0.500000	0.000000	369	9566	0
0.500000	0.000000	326	9444	2
0.500000	0.000000	323	9493	0
0.500000	0.000000	332	9344	0
0.500000	0.000000	364	9397	0
0.500000	0.000000	354	9287	0
0.500000	0.000000	345	9414	0
0.500000	0.000000	363	9456	3
0.500000	0.000000	316	9426	2
0.500000	0.000000	376	9490	1
0.500000	0.000000	330	9456	0
0.500000	0.000000	335	9431	0
0.500000	0.000000	348	9440	0
0.500000	0.000000	356	9367	3
0.500000	0.000000	335	9453	2
0.500000	0.000000	323	9452	3
0.500000	0.000000	348	9381	1
0.500000	0.000000	333	9373	2
0.500000	0.000000	321	9355	3
0.500000	0.000000	335	9335	1
0.500000	0.000000	382	9335	1
0.500000	0.000000	353	9352	2
0.500000	0.000000	351	9370	0
0.500000	0.000000	327	9401	2
0.500000	0.000000	313	9427	0
0.500000	0.000000	369	9281	0
0.500000	0.000000	298	9064	3
0.500000	0.000000	355	9336	4
0.500000	0.000000	323	9426	2
0.500000	0.000000	345	9437	1
0.500000	0.000000	315	9456	0
0.500000	0.000000	396	9441	0
0.500000	0.000000	377	9459	3
0.500000	0.000000	324	9454	2
0.500000	0.000000	299	9363	3
0.500000	0.000000	353	9387	2
0.500000	0.000000	353	9400	2
0.500000	0.000000	323	9439	4
0.500000	0.000000	338	9448	0
0.500000	0.000000	321	9440	1
0.500000	0.000000	317	9441	2
0.500000	0.000000	351	9370	3
0.500000	0.000000	304	9337	0
0.500000	0.000000	345	9401	0
0.500000	0.000000	362	9413	0
0.500000	0.000000	348	9466	0
0.500000	0.000000	359	9330	1
0.500000	0.000000	328	9306	1
0.500000	0.000000	329	9470	0
0.500000	0.000000	376	9418	0
0.500000	0.000000	321	9390	0
0.500000	0.000000	401	9322	0
0.500000	0.000000	323	9389	0
0.500000	0.000000	354	9378	0
0.500000	0.000000	350	9463	1
0.500000	0.000000	384	9368	0
0.500000	0.000000	304	9426	0
0.500000	0.000000	328	9315	1
0.500000	0.000000	342	9278	2
0.500000	0.000000	366	9390	0
0.500000	0.000000	341	9354	1
0.500000	0.000000	304	9366	0
0.500000	0.000000	352	9509	2
0.500000	0.000000	367	9420	2
0.500000	0.000000	304	9504	0
0.500000	0.000000	355	9448	0
0.500000	0.000000	298	9103	3
0.500000	0.000000	290	9469	0
0.500000	0.000000	363	9435	0
0.500000	0.000000	343	9373	2
0.500000	0.000000	333	9424	2
0.500000	0.000000	349	9447	2
0.500000	0.000000	303	9295	0
0.500000	0.000000	337	9418	1
0.500000	0.000000	361	9342	1
0.500000	0.000000	372	9423	3
0.500000	0.000000	337	9492	2
0.500000	0.000000	331	9371	0
0.500000	0.000000	345	9437	1
0.500000	0.000000	334	9396	1
0.500000	0.000000	340	9415	1
0.500000	0.000000	348	9459	0
0.500000	0.000000	311	9465	0
0.500000	0.000000	358	9433	2
0.500000	0.000000	319	9470	1
0.500000	0.000000	341	9464	0
0.500000	0.000000	289	9380	0
0.500000	0.000000	358	9424	1
0.500000	0.000000	335	9317	2
0.500000	0.000000	337	9400	0
0.500000	0.000000	327	9496	0
0.500000	0.000000	344	9442	0
0.500000	0.000000	372	9427	2
0.500000	0.000000	343	9450	0
0.500000	0.000000	340	9414	0
0.500000	0.000000	325	9495	0
0.500000	0.000000	336	9413	0
0.500000	0.000000	354	9425	2
0.500000	0.000000	332	9416	1
0.500000	0.000000	362	9446	1
0.500000	0.000000	334	9386	1
0.500000	0.000000	313	9492	2
0.500000	0.000000	355	9368	3
0.500000	0.000000	297	9435	2
0.500000	0.000000	318	9455	0
0.500000	0.000000	336	9419	0
0.500000	0.000000	293	9080	1
0.500000	0.000000	325	9435	0
0.500000	0.000000	335	9353	1
0.500000	0.000000	347	9401	2
0.500000	0.000000	339	9282	1
0.500000	0.000000	342	9345	2
0.500000	0.000000	337	9398	1
0.500000	0.000000	331	9329	1
0.500000	0.000000	324	9359	1
0.500000	0.000000	372	9328	0
0.500000	0.000000	300	9368	3
0.500000	0.000000	330	9208	0
0.500000	0.000000	330	9410	1
0.500000	0.000000	282	9377	0
0.500000	0.000000	329	9422	2
0.500000	0.000000	340	9348	0
0.500000	0.000000	321	9431	3
0.500000	0.000000	341	9402	3
0.500000	0.000000	331	9341	2
0.500000	0.000000	312	9307	0
0.500000	0.000000	333	9428	3
0.500000	0.000000	303	9379	1
0.500000	0.000000	336	9364	5
0.500000	0.000000	348	9446	0
0.500000	0.000000	341	9400	3
0.500000	0.000000	311	9446	1
0.500000	0.000000	372	9526	0
0.500000	0.000000	360	9444	2
0.500000	0.000000	349	9451	2
0.500000	0.000000	324	9329	2
0.500000	0.000000	322	9281	1
0.500000	0.000000	377	9396	0
0.500000	0.000000	378	9476	0
0.500000	0.000000	320	9388	0
0.500000	0.000000	344	9438	3
0.500000	0.000000	326	9419	0
0.500000	0.000000	316	9409	2
0.500000	0.000000	338	9461	0
0.500000	0.000000	325	9430	0
0.500000	0.000000	355	9478	0
0.500000	0.000000	353	9023	0
0.500000	0.000000	353	9327	0
0.500000	0.000000	326	9345	0
0.500000	0.000000	317	9398	0
0.500000	0.000000	353	9365	0
0.500000	0.000000	347	9388	1
0.500000	0.000000	333	9508	3
0.500000	0.000000	325	9409	1
0.500000	0.000000	365	9466	2
0.500000	0.000000	343	9306	0
0.500000	0.000000	328	9429	2
0.500000	0.000000	356	9383	1
0.500000	0.000000	324	9449	4
0.500000	0.000000	377	9403	0
0.500000	0.000000	326	9483	1
0.500000	0.000000	337	9394	0
0.500000	0.000000	330	9437	0
0.500000	0.000000	327	9356	3
0.500000	0.000000	366	9452	0
0.500000	0.000000	301	9456	0
0.500000	0.000000	341	9411	1
0.500000	0.000000	351	9407	2
0.500000	0.000000	315	9469	2
0.500000	0.000000	309	9454	4
0.500000	0.000000	323	9377	2
0.500000	0.000000	338	9328	1
0.500000	0.000000	322	9394	0
0.500000	0.000000	338	9287	2
0.500000	0.000000	351	9460	2
0.500000	0.000000	364	9434	2
0.500000	0.000000	334	9402	3
0.500000	0.000000	330	9354	1
0.500000	0.000000	368	9514	1
0.500000	0.000000	315	9412	1
0.500000	0.000000	315	9495	0
0.500000	0.000000	300	9471	2
0.500000	0.000000	344	9409	4
0.500000	0.000000	291	9476	0
0.500000	0.000000	285	9414	1
0.500000	0.000000	347	9523	2
0.500000	0.000000	312	9033	3
0.500000	0.000000	310	9443	0
0.500000	0.000000	317	9485	1
0.500000	0.000000	358	9473	2
0.500000	0.000000	307	9375	1
0.500000	0.000000	314	9461	3
0.500000	0.000000	292	9356	1
0.500000	0.000000	363	9358	1
0.500000	0.000000	352	9370	0
0.500000	0.000000	316	9319	0
0.500000	0.000000	328	9422	0
0.500000	0.000000	357	9453	5
0.500000	0.000000	348	9341	0
0.500000	0.000000	321	9357	0
0.500000	0.000000	314	9346	0
0.500000	0.000000	348	9398	3
0.500000	0.000000	331	9500	0
0.500000	0.000000	335	9305	0
0.500000	0.000000	311	9385	0
0.500000	0.000000	330	9443	0
0.500000	0.000000	308	9355	0
0.500000	0.000000	314	9453	1
0.500000	0.000000	315	9306	1
0.500000	0.000000	290	9314	0
0.500000	0.000000	353	9388	2
0.500000	0.000000	355	9506	0
0.500000	0.000000	299	9360	2
0.500000	0.000000	361	9458	3
0.500000	0.000000	316	9430	0
0.500000	0.000000	381	9488	0
0.500000	0.000000	333	9386	2
0.500000	0.000000	335	9304	2
0.500000	0.000000	349	9304	1
0.500000	0.000000	348	9462	0
0.500000	0.000000	374	9308	0
0.500000	0.000000	335	9419	0
0.500000	0.000000	345	9355	0
0.500000	0.000000	342	9396	0
0.500000	0.000000	363	9369	0
0.500000	0.000000	330	9377	0
0.500000	0.000000	364	9071	0
0.500000	0.000000	345	9450	1
0.500000	0.000000	347	9350	0
0.500000	0.000000	326	9464	0
0.500000	0.000000	349	9406	1
0.500000	0.000000	339	9359	0
0.500000	0.000000	334	9301	0
0.500000	0.000000	337	9457	0
0.500000	0.000000	358	9348	1
0.500000	0.000000	361	9346	0
0.500000	0.000000	342	9436	1
0.500000	0.000000	305	9344	2
0.500000	0.000000	334	9353	2
0.500000	0.000000	354	9367	2
0.500000	0.000000	307	9493	0
0.500000	0.000000	339	9366	1
0.500000	0.000000	339	9349	2
0.500000	0.000000	312	9376	0
0.500000	0.000000	331	9373	0
0.500000	0.000000	356	9423	0
0.500000	0.000000	340	9361	1
0.500000	0.000000	341	9377	0
0.500000	0.000000	314	9362	2
0.500000	0.000000	300	9417	0
0.500000	0.000000	332	9413	0
0.500000	0.000000	340	9397	2
0.500000	0.000000	338	9353	0
0.500000	0.000000	347	9292	0
0.500000	0.000000	306	9435	2
0.500000	0.000000	317	9361	0
0.500000	0.000000	320	9402	0
0.500000	0.000000	330	9447	4
0.500000	0.000000	348	9323	1
0.500000	0.000000	347	9465	0
0.500000	0.000000	370	9454	2
0.500000	0.000000	333	9434	0
0.500000	0.000000	340	9319	0
0.500000	0.000000	366	9403	2
0.500000	0.000000	354	9429	0
0.500000	0.000000	363	9401	0
0.500000	0.000000	322	8986	0
0.500000	0.000000	335	9456	2
0.500000	0.000000	304	9414	1
0.500000	0.000000	307	9306	0
0.500000	0.000000	341	9378	1
0.500000	0.000000	339	9446	0
0.500000	0.000000	352	9377	1
0.500000	0.000000	345	9416	2
0.500000	0.000000	343	9321	0
0.500000	0.000000	306	9460	2
0.500000	0.000000	335	9294	0
0.500000	0.000000	372	9443	4
0.500000	0.000000	313	9405	0
0.500000	0.000000	336	9294	0
0.500000	0.000000	298	9433	0
0.500000	0.000000	317	9402	0
0.500000	0.000000	367	9369	0
0.500000	0.000000	354	9458	1
0.500000	0.000000	349	9362	0
0.500000	0.000000	324	9358	0
0.500000	0.000000	324	9389	2
0.500000	0.000000	312	9351	4
0.500000	0.000000	368	9349	0
0.500000	0.000000	338	9391	0
0.500000	0.000000	312	9450	2
0.500000	0.000000	304	9427	2
0.500000	0.000000	341	9405	2
0.500000	0.000000	304	9383	0
0.500000	0.000000	315	9323	2
0.500000	0.000000	358	9315	0
0.500000	0.000000	325	9338	0
0.500000	0.000000	363	9316	1
0.500000	0.000000	339	9328	1
0.500000	0.000000	386	9315	3
0.500000	0.000000	341	9446	0
0.500000	0.000000	323	9391	0
0.500000	0.000000	368	9466	0
0.500000	0.000000	357	9355	0
0.500000	0.000000	342	9349	2
0.500000	0.000000	328	9419	0
0.500000	0.000000	321	9048	2
0.500000	0.000000	350	9441	0
0.500000	0.000000	383	9388	1
0.500000	0.000000	351	9300	1
0.500000	0.000000	345	9384	0
0.500000	0.000000	346	9444	0
0.500000	0.000000	358	9428	0
0.500000	0.000000	334	9406	2
0.500000	0.000000	340	9387	0
0.500000	0.000000	353	9363	0
0.500000	0.000000	349	9434	0
0.500000	0.000000	319	9467	0
0.500000	0.000000	361	9532	0
0.500000	0.000000	347	9444	2
0.500000	0.000000	353	9418	0
0.500000	0.000000	347	9493	1
0.500000	0.000000	334	9469	1
0.500000	0.000000	347	9331	1
0.500000	0.000000	333	9480	0
0.500000	0.000000	347	9452	1
0.500000	0.000000	320	9326	2
0.500000	0.000000	322	9416	0
0.500000	0.000000	328	9425	0
0.500000	0.000000	352	9444	1
0.500000	0.000000	340	9449	0
0.500000	0.000000	321	9400	0
0.500000	0.000000	329	9397	1
0.500000	0.000000	374	9442	1
0.500000	0.000000	317	9368	1
0.500000	0.000000	341	9407	1
0.500000	0.000000	356	9349	0
0.500000	0.000000	310	9389	0
0.500000	0.000000	333	9468	1
0.500000	0.000000	376	9344	0
0.500000	0.000000	328	9442	2
0.500000	0.000000	365	9432	2
0.500000	0.000000	349	9360	3
0.500000	0.000000	352	9424	3
0.500000	0.000000	340	9469	1
0.500000	0.000000	321	9371	1
0.500000	0.000000	357	9059	4
0.500000	0.000000	292	9491	1
0.500000	0.000000	384	9336	5
0.500000	0.000000	331	9410	2
0.500000	0.000000	314	9324	0
0.500000	0.000000	336	9424	0
0.500000	0.000000	351	9479	0
0.500000	0.000000	327	9416	0
0.500000	0.000000	336	9342	1
0.500000	0.000000	318	9367	0
0.500000	0.000000	360	9404	0
0.500000	0.000000	304	9428	3
0.500000	0.000000	316	9451	0
0.500000	0.000000	362	9412	1
0.500000	0.000000	304	9366	0
0.500000	0.000000	338	9401	2
0.500000	0.000000	331	9373	0
0.500000	0.000000	360	9383	1
0.500000	0.000000	332	9497	0
0.500000	0.000000	319	9476	3
0.500000	0.000000	300	9367	0
0.500000	0.000000	328	9447	1
0.500000	0.000000	340	9411	0
0.500000	0.000000	309	9446	1
0.500000	0.000000	325	9373	0
0.500000	0.000000	318	9388	0
0.500000	0.000000	316	9423	3
0.500000	0.000000	327	9442	0
0.500000	0.000000	327	9368	2
0.500000	0.000000	381	9466	0
0.500000	0.000000	355	9418	0
0.500000	0.000000	390	9369	3
0.500000	0.000000	326	9467	0
0.500000	0.000000	297	9379	1
0.500000	0.000000	342	9469	2
0.500000	0.000000	313	9391	1
0.500000	0.000000	344	9490	0
0.500000	0.000000	369	9462	0
0.500000	0.000000	292	9343	5
0.500000	0.000000	315	9402	0
0.500000	0.000000	275	9153	0
0.500000	0.000000	338	9515	3
0.500000	0.000000	290	9431	2
0.500000	0.000000	317	9384	0
0.500000	0.000000	344	9419	2
0.500000	0.000000	318	9454	0
0.500000	0.000000	317	9391	0
0.500000	0.000000	321	9360	2
0.500000	0.000000	337	9438	1
0.500000	0.000000	321	9430	0
0.500000	0.000000	292	9473	0
0.500000	0.000000	329	9411	1
0.500000	0.000000	330	9418	0
0.500000	0.000000	361	9446	3
0.500000	0.000000	391	9406	2
0.500000	0.000000	360	9450	4
0.500000	0.000000	309	9411	1
0.500000	0.000000	333	9345	2
0.500000	0.000000	340	9378	0
0.500000	0.000000	345	9430	2
0.500000	0.000000	325	9338	0
0.500000	0.000000	301	9470	0
0.500000	0.000000	346	9459	0
0.500000	0.000000	321	9433	2
0.500000	0.000000	388	9399	0
0.500000	0.000000	337	9377	1
0.500000	0.000000	374	9430	0
0.500000	0.000000	336	9464	1
0.500000	0.000000	314	9408	0
0.500000	0.000000	353	9432	1
0.500000	0.000000	316	9418	0
0.500000	0.000000	362	9391	0
0.500000	0.000000	355	9365	0
0.500000	0.000000	328	9527	1
0.500000	0.000000	342	9386	0
0.500000	0.000000	342	9421	1
0.500000	0.000000	338	9542	4
0.500000	0.000000	338	9479	0
0.500000	0.000000	339	9451	0
0.500000	0.000000	320	9408	0
0.500000	0.000000	321	9136	0
0.500000	0.000000	311	9443	0
0.500000	0.000000	334	9503	0
0.500000	0.000000	309	9455	0
0.500000	0.000000	326	9357	1
0.500000	0.000000	339	9475	1
0.500000	0.000000	330	9416	0
0.500000	0.000000	317	9503	2
0.500000	0.000000	329	9447	0
0.500000	0.000000	353	9366	3
0.500000	0.000000	344	9378	2
0.500000	0.000000	325	9370	2
0.500000	0.000000	324	9393	0
0.500000	0.000000	334	9408	1
0.500000	0.000000	344	9317	0
0.500000	0.000000	297	9422	0
0.500000	0.000000	304	9381	0
0.500000	0.000000	312	9369	0
0.500000	0.000000	326	9473	1
0.500000	0.000000	366	9457	1
0.500000	0.000000	339	9428	0
0.500000	0.000000	362	9443	0
0.500000	0.000000	355	9313	0
0.500000	0.000000	316	9497	1
0.500000	0.000000	343	9404	0
0.500000	0.000000	293	9357	0
0.500000	0.000000	335	9401	0
0.500000	0.000000	354	9446	0
0.500000	0.000000	310	9395	0
0.500000	0.000000	303	9478	1
0.500000	0.000000	310	9455	0
0.500000	0.000000	316	9395	3
0.500000	0.000000	346	9491	0
0.500000	0.000000	305	9504	0
0.500000	0.000000	307	9451	1
0.500000	0.000000	349	9513	0
0.500000	0.000000	340	9412	0
0.500000	0.000000	325	9335	0
0.500000	0.000000	353	9466	1
0.500000	0.000000	307	9348	0
0.500000	0.000000	318	9108	2
0.500000	0.000000	347	9501	1
0.500000	0.000000	374	9424	2
0.500000	0.000000	356	9318	1
0.500000	0.000000	322	9324	0
0.500000	0.000000	299	9392	0
0.500000	0.000000	306	9405	0
0.500000	0.000000	338	9387	0
0.500000	0.000000	335	9375	2
0.500000	0.000000	341	9392	1
0.500000	0.000000	348	9490	0
0.500000	0.000000	370	9389	0
0.500000	0.000000	308	9483	1
0.500000	0.000000	380	9392	3
0.500000	0.000000	321	9385	1
0.500000	0.000000	300	9402	1
0.500000	0.000000	318	9392	2
0.500000	0.000000	344	9443	0
0.500000	0.000000	318	9373	0
0.500000	0.000000	351	9489	0
0.500000	0.000000	337	9472	0
0.500000	0.000000	314	9348	0
0.500000	0.000000	330	9420	0
0.500000	0.000000	338	9393	1
0.500000	0.000000	306	9347	0
0.500000	0.000000	338	9382	0
0.500000	0.000000	353	9355	3
0.500000	0.000000	345	9363	0
0.500000	0.000000	328	9424	1
0.500000	0.000000	332	9343	0
0.500000	0.000000	333	9415	0
0.500000	0.000000	372	9366	1
0.500000	0.000000	309	9380	0
0.500000	0.000000	333	9374	0
0.500000	0.000000	347	9359	2
0.500000	0.000000	350	9440	0
0.500000	0.000000	325	9461	2
0.500000	0.000000	334	9403	2
0.500000	0.000000	362	9369	0
0.500000	0.000000	305	9535	0
0.500000	0.000000	331	9059	3
0.500000	0.000000	361	9394	3
0.500000	0.000000	348	9309	0
0.500000	0.000000	305	9359	1
0.500000	0.000000	329	9306	5
0.500000	0.000000	322	9384	0
0.500000	0.000000	336	9514	3
0.500000	0.000000	337	9272	0
0.500000	0.000000	325	9388	0
0.500000	0.000000	355	9360	0
0.500000	0.000000	353	9391	0
0.500000	0.000000	329	9490	0
0.500000	0.000000	345	9325	3
0.500000	0.000000	346	9336	1
0.500000	0.000000	334	9313	1
0.500000	0.000000	330	9352	0
0.500000	0.000000	341	9405	2
0.500000	0.000000	322	9374	1
0.500000	0.000000	374	9447	2
0.500000	0.000000	310	9340	1
0.500000	0.000000	340	9380	1
0.500000	0.000000	356	9374	0
0.500000	0.000000	281	9429	0
0.500000	0.000000	335	9425	1
0.500000	0.000000	341	9492	0
0.500000	0.000000	339	9396	0
0.500000	0.000000	339	9383	1
0.500000	0.000000	336	9435	0
0.500000	0.000000	311	9364	0
0.500000	0.000000	319	9421	0
0.500000	0.000000	322	9264	1
0.500000	0.000000	372	9398	0
0.500000	0.000000	331	9303	0
0.500000	0.000000	390	9385	0
0.500000	0.000000	340	9403	2
0.500000	0.000000	311	9279	1
0.500000	0.000000	335	9417	1
0.500000	0.000000	351	9282	3
0.500000	0.000000	395	9391	0
0.500000	0.000000	343	9399	0
0.500000	0.000000	343	8952	2
0.500000	0.000000	343	9317	0
0.500000	0.000000	315	9297	1
0.500000	0.000000	338	9357	0
0.500000	0.000000	342	9401	0
0.500000	0.000000	321	9287	2
0.500000	0.000000	318	9513	2
0.500000	0.000000	296	9381	1
0.500000	0.000000	340	9384	1
0.500000	0.000000	326	9496	0
0.500000	0.000000	348	9290	0
0.500000	0.000000	331	9306	0
0.500000	0.000000	361	9444	0
0.500000	0.000000	371	9460	2
0.500000	0.000000	343	9386	2
0.500000	0.000000	341	9317	1
0.500000	0.000000	379	9420	0
0.500000	0.000000	341	9413	0
0.500000	0.000000	329	9420	4
0.500000	0.000000	349	9362	0
0.500000	0.000000	310	9378	1
0.500000	0.000000	354	9386	3
0.500000	0.000000	353	9369	5
0.500000	0.000000	338	9425	2
0.500000	0.000000	343	9310	4
0.500000	0.000000	303	9401	0
0.500000	0.000000	345	9339	1
0.500000	0.000000	312	9254	5
0.500000	0.000000	318	9447	1
0.500000	0.000000	287	9392	0
0.500000	0.000000	327	9364	2
0.500000	0.000000	313	9267	0
0.500000	0.000000	330	9260	3
0.500000	0.000000	396	9347	2
0.500000	0.000000	333	9305	0
0.500000	0.000000	342	9269	0
0.500000	0.000000	278	9389	2
0.500000	0.000000	309	9381	0
0.500000	0.000000	364	9380	3
0.500000	0.000000	332	9360	1
0.500000	0.000000	324	8927	0
0.500000	0.000000	337	9324	1
0.500000	0.000000	391	9376	0
0.500000	0.000000	371	9400	0
0.500000	0.000000	322	9336	2
0.500000	0.000000	294	9362	3
0.500000	0.000000	321	9266	0
0.500000	0.000000	347	9333	1
0.500000	0.000000	356	9408	1
0.500000	0.000000	379	9323	1
0.500000	0.000000	317	9335	3
0.500000	0.000000	362	9363	0
0.500000	0.000000	334	9395	1
0.500000	0.000000	376	9415	2
0.500000	0.000000	365	9448	2
0.500000	0.000000	321	9307	3
0.500000	0.000000	299	9305	0
0.500000	0.000000	319	9310	2
0.500000	0.000000	335	9313	4
0.500000	0.000000	308	9387	1
0.500000	0.000000	321	9440	0
0.500000	0.000000	329	9285	0
0.500000	0.000000	388	9352	3
0.500000	0.000000	316	9404	0
0.500000	0.000000	293	9413	1
0.500000	0.000000	347	9213	3
0.500000	0.000000	284	9242	0
0.500000	0.000000	375	9341	1
0.500000	0.000000	348	9465	2
0.500000	0.000000	340	9352	4
0.500000	0.000000	307	9399	3
0.500000	0.000000	344	9416	1
0.500000	0.000000	355	9341	3
0.500000	0.000000	316	9339	1
0.500000	0.000000	324	9453	3
0.500000	0.000000	350	9329	0
0.500000	0.000000	332	9461	0
0.500000	0.000000	325	9470	2
0.500000	0.000000	333	9368	1
0.500000	0.000000	354	9405	0
0.500000	0.000000	343	8994	0
0.500000	0.000000	342	9341	2
0.500000	0.000000	355	9452	1
0.500000	0.000000	345	9332	0
0.500000	0.000000	335	9396	1
0.500000	0.000000	307	9476	0
0.500000	0.000000	334	9448	5
0.500000	0.000000	328	9370	0
0.500000	0.000000	331	9294	3
0.500000	0.000000	349	9419	0
0.500000	0.000000	319	9443	1
0.500000	0.000000	372	9401	0
0.500000	0.000000	334	9358	2
0.500000	0.000000	369	9418	2
0.500000	0.000000	348	9327	0
0.500000	0.000000	327	9386	1
0.500000	0.000000	355	9392	1
0.500000	0.000000	317	9337	0
0.500000	0.000000	328	9337	2
0.500000	0.000000	307	9348	2
0.500000	0.000000	329	9341	0
0.500000	0.000000	333	9395	0
0.500000	0.000000	332	9367	0
0.500000	0.000000	369	9390	3
0.500000	0.000000	379	9382	1
0.500000	0.000000	308	9379	1
0.500000	0.000000	337	9392	0
0.500000	0.000000	325	9272	0
0.500000	0.000000	336	9354	0
0.500000	0.000000	305	9442	1
0.500000	0.000000	341	9372	4
0.500000	0.000000	293	9404	0
0.500000	0.000000	353	9372	2
0.500000	0.000000	343	9344	0
0.500000	0.000000	370	9368	0
0.500000	0.000000	352	9351	0
0.500000	0.000000	365	9428	2
0.500000	0.000000	361	9482	2
0.500000	0.000000	291	9315	3
0.500000	0.000000	323	9278	1
0.500000	0.000000	373	9005	2
0.500000	0.000000	343	9378	0
0.500000	0.000000	348	9363	2
0.500000	0.000000	326	9310	2
0.500000	0.000000	375	9338	0
0.500000	0.000000	312	9405	3
0.500000	0.000000	383	9308	2
0.500000	0.000000	330	9395	0
0.500000	0.000000	326	9327	4
0.500000	0.000000	345	9347	2
0.500000	0.000000	302	9389	2
0.500000	0.000000	349	9362	4
0.500000	0.000000	311	9436	0
0.500000	0.000000	349	9356	0
0.500000	0.000000	315	9377	0
0.500000	0.000000	338	9271	1
0.500000	0.000000	353	9215	1
0.500000	0.000000	373	9424	1
0.500000	0.000000	365	9363	0
0.500000	0.000000	320	9356	0
0.500000	0.000000	328	9342	0
0.500000	0.000000	368	9414	1
0.500000	0.000000	338	9384	0
0.500000	0.000000	344	9292	0
0.500000	0.000000	303	9388	1
0.500000	0.000000	329	9417	0
0.500000	0.000000	335	9269	2
0.500000	0.000000	357	9296	1
0.500000	0.000000	297	9425	0
0.500000	0.000000	360	9409	2
0.500000	0.000000	336	9428	1
0.500000	0.000000	347	9385	0
0.500000	0.000000	370	9392	1
0.500000	0.000000	308	9331	0
0.500000	0.000000	337	9514	1
0.500000	0.000000	328	9407	0
0.500000	0.000000	354	9392	2
0.500000	0.000000	365	9409	3
0.500000	0.000000	332	9283	1
0.500000	0.000000	321	9429	0
0.500000	0.000000	323	8961	0
0.500000	0.000000	348	9395	1
0.500000	0.000000	335	9364	1
0.500000	0.000000	333	9354	0
0.500000	0.000000	345	9352	2
0.500000	0.000000	278	9356	0
0.500000	0.000000	355	9459	0
0.500000	0.000000	345	9368	4
0.500000	0.000000	333	9344	2
0.500000	0.000000	337	9319	0
0.500000	0.000000	322	9403	0
0.500000	0.000000	327	9415	0
0.500000	0.000000	322	9373	1
0.500000	0.000000	336	9467	0
0.500000	0.000000	314	9499	2
0.500000	0.000000	335	9459	0
0.500000	0.000000	362	9416	1
0.500000	0.000000	347	9440	0
0.500000	0.000000	325	9403	0
0.500000	0.000000	341	9314	0
0.500000	0.000000	329	9322	1
0.500000	0.000000	328	9401	1
0.500000	0.000000	366	9326	2
0.500000	0.000000	378	9345	3
0.500000	0.000000	315	9347	1
0.500000	0.000000	368	9407	2
0.500000	0.000000	366	9314	1
0.500000	0.000000	356	9349	1
0.500000	0.000000	329	9346	2
0.500000	0.000000	322	9431	2
0.500000	0.000000	343	9377	0
0.500000	0.000000	346	9355	0
0.500000	0.000000	344	9448	2
0.500000	0.000000	352	9256	1
0.500000	0.000000	324	9422	0
0.500000	0.000000	372	9398	0
0.500000	0.000000	333	9362	0
0.500000	0.000000	360	9316	2
0.500000	0.000000	348	9418	1
0.500000	0.000000	325	9350	1
0.500000	0.000000	318	9002	0
0.500000	0.000000	346	9360	2
0.500000	0.000000	308	9215	2
0.500000	0.000000	295	9451	0
0.500000	0.000000	337	9404	0
0.500000	0.000000	320	9422	0
0.500000	0.000000	338	9360	0
0.500000	0.000000	327	9347	2
0.500000	0.000000	350	9326	3
0.500000	0.000000	340	9354	0
0.500000	0.000000	366	9394	3
0.500000	0.000000	352	9367	0
0.500000	0.000000	336	9341	1
0.500000	0.000000	347	9354	0
0.500000	0.000000	329	9419	0
0.500000	0.000000	352	9330	0
0.500000	0.000000	330	9346	0
0.500000	0.000000	335	9347	2
0.500000	0.000000	304	9390	0
0.500000	0.000000	354	9335	0
0.500000	0.000000	309	9278	0
0.500000	0.000000	341	9404	3
0.500000	0.000000	370	9355	0
0.500000	0.000000	290	9380	1
0.500000	0.000000	304	9424	1
0.500000	0.000000	298	9310	1
0.500000	0.000000	324	9436	5
0.500000	0.000000	311	9403	1
0.500000	0.000000	318	9403	2
0.500000	0.000000	340	9252	0
0.500000	0.000000	314	9417	1
0.500000	0.000000	346	9283	1
0.500000	0.000000	301	9436	0
0.500000	0.000000	335	9404	0
0.500000	0.000000	369	9355	3
0.500000	0.000000	348	9414	4
0.500000	0.000000	368	9359	2
0.500000	0.000000	378	9283	0
0.500000	0.000000	339	9352	0
0.500000	0.000000	361	9363	3
0.500000	0.000000	333	9074	0
0.500000	0.000000	332	9379	1
0.500000	0.000000	356	9435	2
0.500000	0.000000	366	9403	1
0.500000	0.000000	322	9382	1
0.500000	0.000000	349	9382	1
0.500000	0.000000	325	9366	1
0.500000	0.000000	379	9405	3
0.500000	0.000000	309	9392	0
0.500000	0.000000	346	9355	1
0.500000	0.000000	407	9384	0
0.500000	0.000000	339	9371	1
0.500000	0.000000	333	9397	4
0.500000	0.000000	340	9365	1
0.500000	0.000000	334	9409	0
0.500000	0.000000	344	9360	0
0.500000	0.000000	303	9427	0
0.500000	0.000000	323	9309	1
0.500000	0.000000	349	9325	0
0.500000	0.000000	324	9412	1
0.500000	0.000000	354	9326	0
0.500000	0.000000	355	9438	5
0.500000	0.000000	326	9368	0
0.500000	0.000000	304	9268	2
0.500000	0.000000	327	9392	2
0.500000	0.000000	354	9449	0
0.500000	0.000000	340	9352	0
0.500000	0.000000	361	9414	3
0.500000	0.000000	326	9385	0
0.500000	0.000000	343	9281	3
0.500000	0.000000	330	9421	2
0.500000	0.000000	332	9390	0
0.500000	0.000000	324	9317	1
0.500000	0.000000	349	9456	2
0.500000	0.000000	362	9252	0
0.500000	0.000000	384	9452	1
0.500000	0.000000	343	9343	2
0.500000	0.000000	374	9468	0
0.500000	0.000000	324	9506	1
0.500000	0.000000	320	9477	0
0.500000	0.000000	322	8967	0
0.500000	0.000000	334	9428	0
0.500000	0.000000	338	9486	0
0.500000	0.000000	317	9461	0
0.500000	0.000000	296	9444	1
0.500000	0.000000	380	9385	0
0.500000	0.000000	324	9411	6
0.500000	0.000000	369	9381	2
0.500000	0.000000	311	9344	1
0.500000	0.000000	331	9357	1
0.500000	0.000000	367	9312	3
0.500000	0.000000	369	9320	0
0.500000	0.000000	322	9415	0
0.500000	0.000000	350	9418	0
0.500000	0.000000	353	9348	0
0.500000	0.000000	337	9383	1
0.500000	0.000000	320	9338	2
0.500000	0.000000	380	9307	1
0.500000	0.000000	310	9448	1
0.500000	0.000000	317	9457	0
0.500000	0.000000	322	9332	2
0.500000	0.000000	391	9368	1
0.500000	0.000000	383	9448	2
0.500000	0.000000	354	9300	0
0.500000	0.000000	351	9355	1
0.500000	0.000000	333	9279	0
0.500000	0.000000	313	9325	0
0.500000	0.000000	310	9392	0
0.500000	0.000000	368	9424	1
0.500000	0.000000	302	9420	0
0.500000	0.000000	368	9421	1
0.500000	0.000000	353	9346	0
0.500000	0.000000	330	9379	0
0.500000	0.000000	347	9465	1
0.500000	0.000000	305	9273	2
0.500000	0.000000	324	9452	0
0.500000	0.000000	352	9427	0
0.500000	0.000000	364	9453	1
0.500000	0.000000	363	9412	1
0.500000	0.000000	332	9449	0
0.500000	0.000000	318	8978	0
0.500000	0.000000	339	9457	2
0.500000	0.000000	338	9436	2
0.500000	0.000000	354	9380	1
0.500000	0.000000	329	9345	2
0.500000	0.000000	322	9360	0
0.500000	0.000000	355	9355	0
0.500000	0.000000	320	9439	2
0.500000	0.000000	283	9359	2
0.500000	0.000000	364	9398	1
0.500000	0.000000	325	9398	0
0.500000	0.000000	304	9423	0
0.500000	0.000000	394	9314	0
0.500000	0.000000	318	9502	0
0.500000	0.000000	334	9432	0
0.500000	0.000000	333	9361	0
0.500000	0.000000	312	9397	0
0.500000	0.000000	299	9356	2
0.500000	0.000000	350	9360	0
0.500000	0.000000	308	9506	0
0.500000	0.000000	328	9370	3
0.500000	0.000000	342	9437	0
0.500000	0.000000	345	9327	0
0.500000	0.000000	346	9342	1
0.500000	0.000000	354	9377	1
0.500000	0.000000	304	9332	1
0.500000	0.000000	315	9354	0
0.500000	0.000000	327	9372	0
0.500000	0.000000	320	9367	0
0.500000	0.000000	323	9417	1
0.500000	0.000000	362	9301	0
0.500000	0.000000	340	9464	1
0.500000	0.000000	338	9467	1
0.500000	0.000000	338	9461	0
0.500000	0.000000	338	9367	0
0.500000	0.000000	345	9441	3
0.500000	0.000000	310	9362	0
0.500000	0.000000	329	9486	3
0.500000	0.000000	343	9351	3
0.500000	0.000000	302	9439	1
