# Supplementary material for: Photon-counting statistics-based support vector machine with multi-mode photon illumination for quantum imaging
Source: Sci Rep. 2022 Oct 5;12:16594. doi: 10.1038/s41598-022-20501-3 (PMC9534992; doi:10.1038/s41598-022-20501-3)
Supplement: Supplementary file 3 — Supplementary Information 3. [file 41598_2022_20501_MOESM3_ESM.zip › Suppl_testdata_10_Reflected.csv]

0.500000	0.000000	3192	8968	25
0.500000	0.000000	3427	9278	22
0.500000	0.000000	3338	9317	21
0.500000	0.000000	3347	9357	20
0.500000	0.000000	3273	9307	13
0.500000	0.000000	3402	9281	16
0.500000	0.000000	3355	9380	21
0.500000	0.000000	3302	9289	20
0.500000	0.000000	3364	9323	17
0.500000	0.000000	3367	9390	17
0.500000	0.000000	3395	9310	18
0.500000	0.000000	3298	9324	26
0.500000	0.000000	3380	9265	19
0.500000	0.000000	3289	9375	22
0.500000	0.000000	3326	9336	25
0.500000	0.000000	3462	9337	20
0.500000	0.000000	3379	9362	27
0.500000	0.000000	3337	9286	18
0.500000	0.000000	3379	9266	26
0.500000	0.000000	3469	9291	23
0.500000	0.000000	3422	9219	18
0.500000	0.000000	3352	9361	22
0.500000	0.000000	3285	9243	21
0.500000	0.000000	3397	9331	18
0.500000	0.000000	3348	9373	29
0.500000	0.000000	3372	9296	18
0.500000	0.000000	3363	9460	23
0.500000	0.000000	3321	9314	23
0.500000	0.000000	3373	9326	21
0.500000	0.000000	3350	9350	16
0.500000	0.000000	3365	9227	18
0.500000	0.000000	3380	9406	22
0.500000	0.000000	3334	9388	24
0.500000	0.000000	3346	9284	14
0.500000	0.000000	3413	9287	17
0.500000	0.000000	3360	9265	23
0.500000	0.000000	3303	9407	18
0.500000	0.000000	3427	9300	25
0.500000	0.000000	3341	9335	13
0.500000	0.000000	3293	9209	17
0.500000	0.000000	3224	8934	17
0.500000	0.000000	3365	9344	12
0.500000	0.000000	3336	9331	15
0.500000	0.000000	3265	9311	18
0.500000	0.000000	3338	9370	22
0.500000	0.000000	3291	9221	24
0.500000	0.000000	3339	9326	19
0.500000	0.000000	3338	9296	16
0.500000	0.000000	3362	9283	17
0.500000	0.000000	3411	9271	28
0.500000	0.000000	3476	9387	24
0.500000	0.000000	3330	9345	24
0.500000	0.000000	3415	9266	18
0.500000	0.000000	3234	9361	18
0.500000	0.000000	3406	9280	23
0.500000	0.000000	3428	9319	20
0.500000	0.000000	3340	9293	13
0.500000	0.000000	3332	9425	16
0.500000	0.000000	3366	9379	20
0.500000	0.000000	3341	9339	25
0.500000	0.000000	3353	9380	26
0.500000	0.000000	3352	9335	24
0.500000	0.000000	3501	9409	20
0.500000	0.000000	3451	9355	20
0.500000	0.000000	3365	9255	20
0.500000	0.000000	3355	9288	16
0.500000	0.000000	3320	9375	23
0.500000	0.000000	3326	9284	22
0.500000	0.000000	3365	9306	20
0.500000	0.000000	3405	9307	15
0.500000	0.000000	3415	9392	11
0.500000	0.000000	3354	9323	16
0.500000	0.000000	3388	9321	16
0.500000	0.000000	3338	9307	20
0.500000	0.000000	3351	9357	25
0.500000	0.000000	3415	9432	17
0.500000	0.000000	3373	9357	20
0.500000	0.000000	3298	9382	20
0.500000	0.000000	3390	9391	28
0.500000	0.000000	3391	9295	19
0.500000	0.000000	3278	8930	19
0.500000	0.000000	3311	9230	16
0.500000	0.000000	3345	9267	16
0.500000	0.000000	3381	9424	23
0.500000	0.000000	3369	9402	28
0.500000	0.000000	3405	9259	29
0.500000	0.000000	3386	9299	15
0.500000	0.000000	3259	9266	15
0.500000	0.000000	3369	9259	16
0.500000	0.000000	3344	9295	18
0.500000	0.000000	3311	9369	22
0.500000	0.000000	3285	9439	20
0.500000	0.000000	3408	9401	21
0.500000	0.000000	3352	9378	21
0.500000	0.000000	3385	9355	22
0.500000	0.000000	3297	9365	14
0.500000	0.000000	3312	9354	22
0.500000	0.000000	3459	9368	25
0.500000	0.000000	3301	9356	13
0.500000	0.000000	3261	9331	15
0.500000	0.000000	3297	9335	17
0.500000	0.000000	3344	9302	18
0.500000	0.000000	3380	9411	19
0.500000	0.000000	3370	9376	22
0.500000	0.000000	3262	9339	26
0.500000	0.000000	3350	9344	18
0.500000	0.000000	3327	9295	17
0.500000	0.000000	3397	9278	14
0.500000	0.000000	3359	9337	18
0.500000	0.000000	3316	9360	21
0.500000	0.000000	3288	9346	18
0.500000	0.000000	3365	9323	27
0.500000	0.000000	3370	9198	26
0.500000	0.000000	3458	9455	11
0.500000	0.000000	3391	9408	20
0.500000	0.000000	3386	9353	19
0.500000	0.000000	3329	9326	22
0.500000	0.000000	3373	9343	20
0.500000	0.000000	3346	9294	15
0.500000	0.000000	3372	9332	21
0.500000	0.000000	3142	8978	25
0.500000	0.000000	3279	9443	20
0.500000	0.000000	3392	9363	29
0.500000	0.000000	3427	9403	12
0.500000	0.000000	3422	9328	15
0.500000	0.000000	3348	9433	27
0.500000	0.000000	3348	9407	23
0.500000	0.000000	3380	9252	22
0.500000	0.000000	3406	9353	19
0.500000	0.000000	3353	9220	20
0.500000	0.000000	3328	9405	17
0.500000	0.000000	3406	9309	18
0.500000	0.000000	3317	9385	9
0.500000	0.000000	3418	9318	21
0.500000	0.000000	3384	9342	17
0.500000	0.000000	3356	9577	20
0.500000	0.000000	3286	9312	29
0.500000	0.000000	3345	9298	22
0.500000	0.000000	3256	9339	22
0.500000	0.000000	3393	9363	16
0.500000	0.000000	3318	9275	12
0.500000	0.000000	3303	9300	13
0.500000	0.000000	3316	9287	20
0.500000	0.000000	3356	9334	20
0.500000	0.000000	3359	9326	17
0.500000	0.000000	3310	9344	16
0.500000	0.000000	3388	9340	13
0.500000	0.000000	3379	9340	23
0.500000	0.000000	3342	9350	17
0.500000	0.000000	3368	9360	22
0.500000	0.000000	3393	9274	20
0.500000	0.000000	3380	9381	25
0.500000	0.000000	3397	9327	22
0.500000	0.000000	3347	9397	20
0.500000	0.000000	3357	9271	21
0.500000	0.000000	3407	9301	21
0.500000	0.000000	3380	9206	25
0.500000	0.000000	3340	9339	15
0.500000	0.000000	3399	9234	22
0.500000	0.000000	3445	9335	23
0.500000	0.000000	3214	9013	13
0.500000	0.000000	3405	9397	23
0.500000	0.000000	3404	9317	19
0.500000	0.000000	3347	9393	25
0.500000	0.000000	3372	9335	13
0.500000	0.000000	3343	9380	21
0.500000	0.000000	3422	9335	26
0.500000	0.000000	3347	9358	16
0.500000	0.000000	3372	9368	16
0.500000	0.000000	3305	9247	19
0.500000	0.000000	3290	9305	21
0.500000	0.000000	3454	9406	32
0.500000	0.000000	3449	9480	20
0.500000	0.000000	3370	9324	12
0.500000	0.000000	3292	9172	16
0.500000	0.000000	3356	9334	21
0.500000	0.000000	3351	9341	25
0.500000	0.000000	3327	9394	15
0.500000	0.000000	3428	9412	24
0.500000	0.000000	3396	9403	24
0.500000	0.000000	3333	9355	13
0.500000	0.000000	3300	9294	23
0.500000	0.000000	3377	9385	28
0.500000	0.000000	3349	9390	31
0.500000	0.000000	3429	9397	20
0.500000	0.000000	3357	9361	17
0.500000	0.000000	3320	9418	23
0.500000	0.000000	3287	9297	25
0.500000	0.000000	3288	9368	16
0.500000	0.000000	3343	9415	24
0.500000	0.000000	3363	9373	19
0.500000	0.000000	3348	9337	18
0.500000	0.000000	3359	9371	28
0.500000	0.000000	3343	9335	21
0.500000	0.000000	3409	9457	17
0.500000	0.000000	3347	9313	28
0.500000	0.000000	3396	9294	23
0.500000	0.000000	3267	9287	26
0.500000	0.000000	3372	9320	23
0.500000	0.000000	3384	9308	26
0.500000	0.000000	3246	8951	21
0.500000	0.000000	3387	9324	23
0.500000	0.000000	3271	9309	19
0.500000	0.000000	3446	9341	22
0.500000	0.000000	3446	9292	29
0.500000	0.000000	3355	9350	23
0.500000	0.000000	3357	9381	30
0.500000	0.000000	3395	9345	21
0.500000	0.000000	3413	9330	18
0.500000	0.000000	3320	9336	21
0.500000	0.000000	3284	9312	22
0.500000	0.000000	3382	9269	14
0.500000	0.000000	3430	9288	16
0.500000	0.000000	3332	9371	23
0.500000	0.000000	3285	9293	22
0.500000	0.000000	3344	9298	19
0.500000	0.000000	3323	9329	21
0.500000	0.000000	3385	9320	20
0.500000	0.000000	3287	9358	17
0.500000	0.000000	3296	9282	19
0.500000	0.000000	3370	9315	20
0.500000	0.000000	3412	9374	20
0.500000	0.000000	3404	9229	26
0.500000	0.000000	3328	9285	20
0.500000	0.000000	3329	9258	18
0.500000	0.000000	3304	9311	28
0.500000	0.000000	3273	9359	23
0.500000	0.000000	3355	9346	21
0.500000	0.000000	3331	9321	20
0.500000	0.000000	3329	9302	19
0.500000	0.000000	3356	9402	15
0.500000	0.000000	3350	9314	17
0.500000	0.000000	3481	9314	17
0.500000	0.000000	3377	9418	20
0.500000	0.000000	3329	9335	14
0.500000	0.000000	3430	9334	22
0.500000	0.000000	3353	9285	17
0.500000	0.000000	3364	9390	19
0.500000	0.000000	3353	9280	20
0.500000	0.000000	3351	9313	17
0.500000	0.000000	3319	8949	15
0.500000	0.000000	3307	9359	18
0.500000	0.000000	3298	9391	28
0.500000	0.000000	3408	9324	18
0.500000	0.000000	3410	9339	25
0.500000	0.000000	3277	9330	16
0.500000	0.000000	3413	9285	20
0.500000	0.000000	3304	9368	25
0.500000	0.000000	3273	9291	21
0.500000	0.000000	3338	9420	18
0.500000	0.000000	3278	9356	19
0.500000	0.000000	3334	9303	25
0.500000	0.000000	3392	9309	20
0.500000	0.000000	3399	9335	17
0.500000	0.000000	3351	9306	17
0.500000	0.000000	3420	9387	20
0.500000	0.000000	3316	9337	17
0.500000	0.000000	3323	9325	18
0.500000	0.000000	3357	9314	12
0.500000	0.000000	3330	9327	26
0.500000	0.000000	3351	9402	15
0.500000	0.000000	3357	9386	28
0.500000	0.000000	3315	9288	14
0.500000	0.000000	3450	9365	9
0.500000	0.000000	3369	9335	26
0.500000	0.000000	3399	9266	9
0.500000	0.000000	3396	9275	31
0.500000	0.000000	3429	9332	19
0.500000	0.000000	3367	9365	16
0.500000	0.000000	3283	9332	13
0.500000	0.000000	3385	9277	18
0.500000	0.000000	3384	9356	17
0.500000	0.000000	3364	9268	19
0.500000	0.000000	3345	9370	27
0.500000	0.000000	3464	9423	18
0.500000	0.000000	3379	9310	21
0.500000	0.000000	3377	9355	22
0.500000	0.000000	3322	9242	11
0.500000	0.000000	3420	9325	21
0.500000	0.000000	3380	9345	17
0.500000	0.000000	3246	8938	20
0.500000	0.000000	3414	9295	17
0.500000	0.000000	3348	9463	27
0.500000	0.000000	3401	9304	15
0.500000	0.000000	3277	9322	17
0.500000	0.000000	3383	9258	26
0.500000	0.000000	3353	9323	22
0.500000	0.000000	3333	9331	26
0.500000	0.000000	3315	9430	24
0.500000	0.000000	3418	9281	27
0.500000	0.000000	3412	9278	23
0.500000	0.000000	3304	9364	19
0.500000	0.000000	3343	9278	24
0.500000	0.000000	3347	9403	13
0.500000	0.000000	3337	9297	26
0.500000	0.000000	3350	9360	28
0.500000	0.000000	3398	9334	13
0.500000	0.000000	3428	9357	22
0.500000	0.000000	3296	9411	8
0.500000	0.000000	3337	9396	23
0.500000	0.000000	3313	9449	13
0.500000	0.000000	3299	9491	18
0.500000	0.000000	3318	9348	12
0.500000	0.000000	3452	9336	19
0.500000	0.000000	3329	9454	16
0.500000	0.000000	3322	9397	19
0.500000	0.000000	3359	9309	26
0.500000	0.000000	3311	9346	26
0.500000	0.000000	3352	9345	9
0.500000	0.000000	3314	9351	20
0.500000	0.000000	3374	9371	19
0.500000	0.000000	3300	9271	17
0.500000	0.000000	3343	9439	22
0.500000	0.000000	3225	9359	16
0.500000	0.000000	3463	9354	14
0.500000	0.000000	3376	9363	27
0.500000	0.000000	3403	9331	26
0.500000	0.000000	3325	9266	20
0.500000	0.000000	3265	9391	19
0.500000	0.000000	3422	9338	23
0.500000	0.000000	3254	8997	16
0.500000	0.000000	3342	9432	17
0.500000	0.000000	3397	9406	21
0.500000	0.000000	3351	9304	23
0.500000	0.000000	3313	9318	17
0.500000	0.000000	3373	9297	18
0.500000	0.000000	3297	9386	26
0.500000	0.000000	3399	9461	21
0.500000	0.000000	3386	9434	25
0.500000	0.000000	3297	9380	18
0.500000	0.000000	3407	9464	20
0.500000	0.000000	3394	9282	21
0.500000	0.000000	3352	9359	25
0.500000	0.000000	3397	9332	20
0.500000	0.000000	3317	9395	19
0.500000	0.000000	3300	9338	17
0.500000	0.000000	3356	9360	22
0.500000	0.000000	3387	9341	22
0.500000	0.000000	3382	9286	21
0.500000	0.000000	3316	9353	25
0.500000	0.000000	3421	9292	11
0.500000	0.000000	3439	9255	19
0.500000	0.000000	3324	9316	23
0.500000	0.000000	3284	9344	20
0.500000	0.000000	3389	9270	15
0.500000	0.000000	3365	9358	18
0.500000	0.000000	3380	9406	20
0.500000	0.000000	3375	9406	26
0.500000	0.000000	3299	9361	26
0.500000	0.000000	3318	9392	19
0.500000	0.000000	3379	9309	26
0.500000	0.000000	3356	9365	20
0.500000	0.000000	3254	9347	8
0.500000	0.000000	3456	9325	24
0.500000	0.000000	3381	9347	21
0.500000	0.000000	3397	9367	24
0.500000	0.000000	3354	9252	19
0.500000	0.000000	3386	9320	25
0.500000	0.000000	3375	9327	21
0.500000	0.000000	3263	9361	21
0.500000	0.000000	3226	9091	19
0.500000	0.000000	3336	9454	25
0.500000	0.000000	3282	9283	18
0.500000	0.000000	3323	9332	10
0.500000	0.000000	3295	9340	22
0.500000	0.000000	3405	9293	20
0.500000	0.000000	3365	9370	27
0.500000	0.000000	3267	9367	10
0.500000	0.000000	3410	9314	21
0.500000	0.000000	3365	9390	17
0.500000	0.000000	3375	9377	30
0.500000	0.000000	3397	9347	18
0.500000	0.000000	3399	9330	25
0.500000	0.000000	3392	9400	27
0.500000	0.000000	3257	9440	15
0.500000	0.000000	3317	9389	18
0.500000	0.000000	3291	9387	14
0.500000	0.000000	3357	9370	16
0.500000	0.000000	3438	9328	23
0.500000	0.000000	3206	9381	12
0.500000	0.000000	3352	9391	35
0.500000	0.000000	3322	9361	20
0.500000	0.000000	3340	9314	20
0.500000	0.000000	3331	9374	18
0.500000	0.000000	3335	9424	19
0.500000	0.000000	3413	9519	22
0.500000	0.000000	3282	9416	21
0.500000	0.000000	3334	9386	20
0.500000	0.000000	3255	9460	21
0.500000	0.000000	3369	9457	18
0.500000	0.000000	3299	9282	20
0.500000	0.000000	3266	9347	21
0.500000	0.000000	3277	9288	13
0.500000	0.000000	3357	9367	12
0.500000	0.000000	3466	9525	19
0.500000	0.000000	3310	9356	13
0.500000	0.000000	3327	9483	15
0.500000	0.000000	3378	9472	20
0.500000	0.000000	3296	9410	34
0.500000	0.000000	3391	9401	19
0.500000	0.000000	3258	8989	25
0.500000	0.000000	3392	9368	17
0.500000	0.000000	3369	9244	15
0.500000	0.000000	3373	9369	14
0.500000	0.000000	3436	9326	18
0.500000	0.000000	3283	9422	23
0.500000	0.000000	3379	9423	21
0.500000	0.000000	3302	9371	27
0.500000	0.000000	3396	9392	16
0.500000	0.000000	3328	9392	21
0.500000	0.000000	3326	9395	26
0.500000	0.000000	3366	9299	17
0.500000	0.000000	3339	9434	22
0.500000	0.000000	3328	9369	21
0.500000	0.000000	3374	9335	19
0.500000	0.000000	3404	9427	14
0.500000	0.000000	3404	9401	25
0.500000	0.000000	3298	9496	23
0.500000	0.000000	3362	9363	18
0.500000	0.000000	3382	9359	19
0.500000	0.000000	3334	9427	22
0.500000	0.000000	3319	9479	22
0.500000	0.000000	3420	9423	23
0.500000	0.000000	3264	9370	19
0.500000	0.000000	3402	9375	22
0.500000	0.000000	3357	9458	15
0.500000	0.000000	3391	9417	21
0.500000	0.000000	3379	9385	21
0.500000	0.000000	3387	9290	12
0.500000	0.000000	3275	9332	23
0.500000	0.000000	3368	9430	15
0.500000	0.000000	3273	9254	17
0.500000	0.000000	3388	9390	14
0.500000	0.000000	3343	9383	19
0.500000	0.000000	3373	9323	27
0.500000	0.000000	3362	9372	24
0.500000	0.000000	3356	9516	23
0.500000	0.000000	3352	9435	23
0.500000	0.000000	3222	9395	28
0.500000	0.000000	3362	9473	22
0.500000	0.000000	3224	9130	11
0.500000	0.000000	3390	9477	27
0.500000	0.000000	3360	9342	18
0.500000	0.000000	3476	9297	26
0.500000	0.000000	3401	9376	27
0.500000	0.000000	3339	9388	22
0.500000	0.000000	3391	9339	14
0.500000	0.000000	3477	9361	16
0.500000	0.000000	3402	9404	25
0.500000	0.000000	3355	9326	21
0.500000	0.000000	3380	9431	23
0.500000	0.000000	3398	9429	27
0.500000	0.000000	3337	9326	13
0.500000	0.000000	3328	9378	19
0.500000	0.000000	3263	9267	18
0.500000	0.000000	3341	9343	22
0.500000	0.000000	3346	9395	20
0.500000	0.000000	3477	9347	23
0.500000	0.000000	3364	9324	24
0.500000	0.000000	3378	9353	21
0.500000	0.000000	3346	9306	13
0.500000	0.000000	3387	9377	19
0.500000	0.000000	3284	9352	21
0.500000	0.000000	3372	9325	20
0.500000	0.000000	3444	9433	17
0.500000	0.000000	3223	9285	20
0.500000	0.000000	3404	9368	16
0.500000	0.000000	3295	9419	15
0.500000	0.000000	3391	9408	22
0.500000	0.000000	3354	9338	21
0.500000	0.000000	3384	9402	22
0.500000	0.000000	3427	9359	16
0.500000	0.000000	3383	9319	15
0.500000	0.000000	3308	9438	22
0.500000	0.000000	3314	9460	22
0.500000	0.000000	3383	9388	19
0.500000	0.000000	3357	9390	20
0.500000	0.000000	3464	9488	16
0.500000	0.000000	3369	9410	20
0.500000	0.000000	3366	9387	18
0.500000	0.000000	3152	8991	15
0.500000	0.000000	3417	9364	16
0.500000	0.000000	3287	9504	15
0.500000	0.000000	3316	9506	21
0.500000	0.000000	3384	9377	14
0.500000	0.000000	3393	9373	18
0.500000	0.000000	3519	9275	21
0.500000	0.000000	3398	9373	16
0.500000	0.000000	3353	9385	20
0.500000	0.000000	3394	9433	13
0.500000	0.000000	3338	9313	30
0.500000	0.000000	3435	9345	24
0.500000	0.000000	3265	9360	21
0.500000	0.000000	3314	9467	16
0.500000	0.000000	3408	9391	20
0.500000	0.000000	3417	9517	13
0.500000	0.000000	3345	9379	12
0.500000	0.000000	3311	9428	14
0.500000	0.000000	3281	9379	19
0.500000	0.000000	3386	9399	20
0.500000	0.000000	3437	9464	23
0.500000	0.000000	3271	9483	21
0.500000	0.000000	3346	9527	31
0.500000	0.000000	3398	9421	26
0.500000	0.000000	3327	9412	21
0.500000	0.000000	3411	9473	19
0.500000	0.000000	3464	9430	27
0.500000	0.000000	3362	9409	10
0.500000	0.000000	3302	9364	14
0.500000	0.000000	3307	9439	24
0.500000	0.000000	3370	9388	22
0.500000	0.000000	3458	9304	28
0.500000	0.000000	3406	9426	25
0.500000	0.000000	3271	9402	22
0.500000	0.000000	3412	9391	13
0.500000	0.000000	3226	9366	17
0.500000	0.000000	3286	9396	27
0.500000	0.000000	3373	9390	19
0.500000	0.000000	3356	9449	22
0.500000	0.000000	3378	9378	17
0.500000	0.000000	3249	9069	17
0.500000	0.000000	3309	9340	14
0.500000	0.000000	3391	9405	19
0.500000	0.000000	3323	9310	17
0.500000	0.000000	3374	9418	14
0.500000	0.000000	3368	9387	15
0.500000	0.000000	3302	9458	14
0.500000	0.000000	3316	9475	26
0.500000	0.000000	3318	9421	16
0.500000	0.000000	3327	9405	17
0.500000	0.000000	3249	9371	15
0.500000	0.000000	3386	9331	31
0.500000	0.000000	3307	9522	24
0.500000	0.000000	3436	9330	17
0.500000	0.000000	3375	9389	13
0.500000	0.000000	3423	9422	22
0.500000	0.000000	3344	9335	14
0.500000	0.000000	3270	9403	24
0.500000	0.000000	3352	9393	13
0.500000	0.000000	3327	9356	19
0.500000	0.000000	3276	9330	13
0.500000	0.000000	3363	9409	18
0.500000	0.000000	3338	9444	14
0.500000	0.000000	3255	9400	20
0.500000	0.000000	3463	9349	19
0.500000	0.000000	3400	9403	23
0.500000	0.000000	3376	9391	14
0.500000	0.000000	3439	9432	10
0.500000	0.000000	3373	9500	20
0.500000	0.000000	3419	9356	23
0.500000	0.000000	3285	9311	20
0.500000	0.000000	3382	9408	24
0.500000	0.000000	3365	9367	14
0.500000	0.000000	3358	9383	21
0.500000	0.000000	3316	9405	18
0.500000	0.000000	3365	9474	22
0.500000	0.000000	3291	9389	20
0.500000	0.000000	3293	9402	31
0.500000	0.000000	3441	9331	16
0.500000	0.000000	3435	9436	21
0.500000	0.000000	3165	8997	20
0.500000	0.000000	3370	9315	14
0.500000	0.000000	3319	9464	29
0.500000	0.000000	3381	9410	16
0.500000	0.000000	3438	9374	17
0.500000	0.000000	3278	9273	13
0.500000	0.000000	3301	9385	17
0.500000	0.000000	3396	9408	14
0.500000	0.000000	3371	9399	24
0.500000	0.000000	3383	9493	20
0.500000	0.000000	3395	9384	19
0.500000	0.000000	3406	9426	27
0.500000	0.000000	3451	9367	17
0.500000	0.000000	3299	9315	21
0.500000	0.000000	3386	9335	22
0.500000	0.000000	3278	9349	14
0.500000	0.000000	3401	9447	27
0.500000	0.000000	3356	9334	22
0.500000	0.000000	3348	9403	28
0.500000	0.000000	3333	9439	17
0.500000	0.000000	3352	9403	26
0.500000	0.000000	3475	9323	21
0.500000	0.000000	3310	9358	25
0.500000	0.000000	3422	9454	8
0.500000	0.000000	3335	9461	24
0.500000	0.000000	3306	9387	14
0.500000	0.000000	3402	9329	18
0.500000	0.000000	3404	9345	23
0.500000	0.000000	3436	9314	15
0.500000	0.000000	3285	9249	24
0.500000	0.000000	3379	9382	20
0.500000	0.000000	3398	9457	19
0.500000	0.000000	3272	9398	15
0.500000	0.000000	3313	9301	19
0.500000	0.000000	3322	9374	27
0.500000	0.000000	3439	9495	23
0.500000	0.000000	3331	9333	16
0.500000	0.000000	3285	9427	18
0.500000	0.000000	3262	9403	21
0.500000	0.000000	3367	9416	15
0.500000	0.000000	3244	9038	14
0.500000	0.000000	3296	9415	13
0.500000	0.000000	3333	9416	23
0.500000	0.000000	3424	9445	20
0.500000	0.000000	3323	9349	19
0.500000	0.000000	3417	9383	19
0.500000	0.000000	3325	9327	24
0.500000	0.000000	3382	9376	19
0.500000	0.000000	3335	9375	25
0.500000	0.000000	3398	9340	23
0.500000	0.000000	3356	9395	17
0.500000	0.000000	3337	9350	22
0.500000	0.000000	3374	9374	22
0.500000	0.000000	3413	9308	19
0.500000	0.000000	3251	9417	27
0.500000	0.000000	3344	9354	29
0.500000	0.000000	3276	9409	22
0.500000	0.000000	3512	9419	19
0.500000	0.000000	3424	9406	12
0.500000	0.000000	3332	9416	18
0.500000	0.000000	3399	9343	18
0.500000	0.000000	3439	9442	14
0.500000	0.000000	3347	9455	10
0.500000	0.000000	3359	9411	14
0.500000	0.000000	3351	9287	24
0.500000	0.000000	3285	9406	26
0.500000	0.000000	3342	9351	8
0.500000	0.000000	3377	9332	19
0.500000	0.000000	3346	9368	15
0.500000	0.000000	3417	9236	24
0.500000	0.000000	3242	9375	18
0.500000	0.000000	3332	9432	16
0.500000	0.000000	3423	9427	24
0.500000	0.000000	3441	9395	28
0.500000	0.000000	3378	9290	20
0.500000	0.000000	3420	9386	22
0.500000	0.000000	3372	9458	18
0.500000	0.000000	3354	9412	13
0.500000	0.000000	3381	9281	26
0.500000	0.000000	3332	9372	20
0.500000	0.000000	3230	8957	15
0.500000	0.000000	3287	9333	13
0.500000	0.000000	3340	9424	14
0.500000	0.000000	3459	9298	21
0.500000	0.000000	3350	9448	25
0.500000	0.000000	3253	9348	20
0.500000	0.000000	3417	9361	22
0.500000	0.000000	3323	9396	18
0.500000	0.000000	3297	9350	24
0.500000	0.000000	3361	9364	15
0.500000	0.000000	3296	9428	19
0.500000	0.000000	3458	9410	21
0.500000	0.000000	3375	9378	21
0.500000	0.000000	3404	9383	18
0.500000	0.000000	3366	9301	23
0.500000	0.000000	3410	9295	29
0.500000	0.000000	3382	9413	25
0.500000	0.000000	3430	9333	12
0.500000	0.000000	3429	9346	25
0.500000	0.000000	3426	9406	19
0.500000	0.000000	3336	9398	20
0.500000	0.000000	3409	9272	30
0.500000	0.000000	3323	9371	26
0.500000	0.000000	3428	9397	16
0.500000	0.000000	3341	9343	26
0.500000	0.000000	3305	9404	27
0.500000	0.000000	3236	9331	16
0.500000	0.000000	3343	9357	17
0.500000	0.000000	3372	9363	19
0.500000	0.000000	3407	9390	7
0.500000	0.000000	3214	9302	17
0.500000	0.000000	3316	9367	20
0.500000	0.000000	3345	9404	23
0.500000	0.000000	3354	9349	22
0.500000	0.000000	3390	9478	23
0.500000	0.000000	3347	9325	14
0.500000	0.000000	3317	9396	19
0.500000	0.000000	3391	9280	17
0.500000	0.000000	3352	9373	20
0.500000	0.000000	3448	9328	21
0.500000	0.000000	3192	9097	18
0.500000	0.000000	3315	9376	23
0.500000	0.000000	3310	9260	23
0.500000	0.000000	3342	9335	20
0.500000	0.000000	3408	9321	22
0.500000	0.000000	3447	9331	27
0.500000	0.000000	3334	9368	23
0.500000	0.000000	3374	9432	20
0.500000	0.000000	3316	9452	26
0.500000	0.000000	3434	9320	17
0.500000	0.000000	3317	9419	13
0.500000	0.000000	3354	9378	22
0.500000	0.000000	3413	9521	23
0.500000	0.000000	3349	9379	16
0.500000	0.000000	3338	9392	23
0.500000	0.000000	3351	9414	19
0.500000	0.000000	3322	9414	25
0.500000	0.000000	3423	9402	14
0.500000	0.000000	3417	9340	19
0.500000	0.000000	3350	9365	8
0.500000	0.000000	3388	9253	17
0.500000	0.000000	3377	9382	21
0.500000	0.000000	3472	9435	21
0.500000	0.000000	3298	9321	28
0.500000	0.000000	3286	9375	18
0.500000	0.000000	3332	9396	24
0.500000	0.000000	3381	9405	22
0.500000	0.000000	3275	9390	15
0.500000	0.000000	3324	9356	24
0.500000	0.000000	3369	9434	19
0.500000	0.000000	3399	9392	22
0.500000	0.000000	3347	9324	28
0.500000	0.000000	3357	9308	12
0.500000	0.000000	3360	9418	23
0.500000	0.000000	3412	9362	17
0.500000	0.000000	3438	9360	20
0.500000	0.000000	3303	9315	20
0.500000	0.000000	3328	9445	24
0.500000	0.000000	3428	9465	20
0.500000	0.000000	3307	9472	22
0.500000	0.000000	3222	9018	20
0.500000	0.000000	3328	9338	13
0.500000	0.000000	3291	9347	24
0.500000	0.000000	3307	9365	15
0.500000	0.000000	3378	9296	21
0.500000	0.000000	3357	9251	21
0.500000	0.000000	3414	9415	21
0.500000	0.000000	3373	9466	24
0.500000	0.000000	3334	9404	14
0.500000	0.000000	3405	9345	16
0.500000	0.000000	3320	9343	15
0.500000	0.000000	3240	9328	19
0.500000	0.000000	3306	9503	23
0.500000	0.000000	3321	9431	21
0.500000	0.000000	3268	9370	19
0.500000	0.000000	3300	9398	20
0.500000	0.000000	3322	9463	18
0.500000	0.000000	3314	9508	17
0.500000	0.000000	3360	9393	26
0.500000	0.000000	3336	9335	22
0.500000	0.000000	3369	9438	19
0.500000	0.000000	3388	9381	20
0.500000	0.000000	3286	9382	20
0.500000	0.000000	3298	9437	16
0.500000	0.000000	3364	9427	26
0.500000	0.000000	3403	9410	20
0.500000	0.000000	3333	9474	25
0.500000	0.000000	3357	9354	19
0.500000	0.000000	3415	9299	16
0.500000	0.000000	3364	9349	11
0.500000	0.000000	3372	9285	18
0.500000	0.000000	3325	9343	15
0.500000	0.000000	3336	9305	18
0.500000	0.000000	3359	9374	21
0.500000	0.000000	3451	9466	18
0.500000	0.000000	3368	9419	20
0.500000	0.000000	3421	9402	20
0.500000	0.000000	3349	9398	16
0.500000	0.000000	3322	9381	18
0.500000	0.000000	3334	9339	18
0.500000	0.000000	3083	8946	18
0.500000	0.000000	3268	9322	16
0.500000	0.000000	3336	9349	21
0.500000	0.000000	3261	9320	20
0.500000	0.000000	3473	9380	25
0.500000	0.000000	3294	9321	16
0.500000	0.000000	3349	9387	17
0.500000	0.000000	3381	9393	30
0.500000	0.000000	3403	9350	19
0.500000	0.000000	3299	9292	21
0.500000	0.000000	3328	9408	14
0.500000	0.000000	3393	9462	15
0.500000	0.000000	3317	9410	21
0.500000	0.000000	3384	9490	19
0.500000	0.000000	3268	9317	14
0.500000	0.000000	3471	9442	23
0.500000	0.000000	3323	9413	18
0.500000	0.000000	3321	9466	20
0.500000	0.000000	3371	9417	22
0.500000	0.000000	3280	9401	14
0.500000	0.000000	3333	9296	14
0.500000	0.000000	3335	9319	15
0.500000	0.000000	3339	9411	20
0.500000	0.000000	3289	9403	16
0.500000	0.000000	3386	9378	21
0.500000	0.000000	3378	9433	22
0.500000	0.000000	3367	9444	19
0.500000	0.000000	3377	9365	21
0.500000	0.000000	3398	9387	14
0.500000	0.000000	3371	9437	18
0.500000	0.000000	3389	9354	24
0.500000	0.000000	3330	9462	20
0.500000	0.000000	3358	9311	30
0.500000	0.000000	3289	9298	24
0.500000	0.000000	3302	9545	18
0.500000	0.000000	3368	9306	25
0.500000	0.000000	3373	9427	25
0.500000	0.000000	3468	9373	19
0.500000	0.000000	3420	9422	25
0.500000	0.000000	3280	9275	19
0.500000	0.000000	3164	9048	18
0.500000	0.000000	3349	9359	19
0.500000	0.000000	3351	9367	26
0.500000	0.000000	3421	9416	28
0.500000	0.000000	3285	9412	22
0.500000	0.000000	3325	9266	12
0.500000	0.000000	3362	9343	21
0.500000	0.000000	3391	9466	24
0.500000	0.000000	3423	9303	19
0.500000	0.000000	3429	9388	24
0.500000	0.000000	3380	9422	12
0.500000	0.000000	3392	9361	21
0.500000	0.000000	3315	9367	21
0.500000	0.000000	3324	9308	17
0.500000	0.000000	3420	9393	18
0.500000	0.000000	3375	9265	18
0.500000	0.000000	3370	9325	9
0.500000	0.000000	3293	9389	22
0.500000	0.000000	3226	9318	14
0.500000	0.000000	3265	9441	15
0.500000	0.000000	3359	9503	26
0.500000	0.000000	3349	9341	22
0.500000	0.000000	3296	9255	16
0.500000	0.000000	3346	9394	17
0.500000	0.000000	3366	9321	30
0.500000	0.000000	3376	9296	16
0.500000	0.000000	3350	9260	26
0.500000	0.000000	3392	9256	19
0.500000	0.000000	3272	9362	13
0.500000	0.000000	3321	9360	21
0.500000	0.000000	3374	9386	20
0.500000	0.000000	3331	9365	14
0.500000	0.000000	3373	9268	32
0.500000	0.000000	3390	9438	18
0.500000	0.000000	3418	9310	21
0.500000	0.000000	3332	9308	14
0.500000	0.000000	3359	9330	19
0.500000	0.000000	3404	9369	22
0.500000	0.000000	3315	9439	16
0.500000	0.000000	3433	9319	19
0.500000	0.000000	3133	8954	15
0.500000	0.000000	3391	9348	21
0.500000	0.000000	3375	9308	13
0.500000	0.000000	3370	9427	14
0.500000	0.000000	3411	9363	21
0.500000	0.000000	3410	9401	11
0.500000	0.000000	3401	9409	11
0.500000	0.000000	3426	9386	15
0.500000	0.000000	3233	9462	18
0.500000	0.000000	3361	9435	26
0.500000	0.000000	3292	9458	14
0.500000	0.000000	3379	9279	17
0.500000	0.000000	3260	9383	19
0.500000	0.000000	3463	9448	26
0.500000	0.000000	3452	9280	25
0.500000	0.000000	3355	9299	28
0.500000	0.000000	3448	9365	19
0.500000	0.000000	3396	9415	12
0.500000	0.000000	3417	9357	22
0.500000	0.000000	3385	9365	25
0.500000	0.000000	3442	9350	16
0.500000	0.000000	3358	9370	19
0.500000	0.000000	3379	9452	20
0.500000	0.000000	3379	9365	16
0.500000	0.000000	3336	9467	18
0.500000	0.000000	3296	9319	17
0.500000	0.000000	3372	9306	20
0.500000	0.000000	3300	9394	19
0.500000	0.000000	3301	9397	31
0.500000	0.000000	3353	9422	21
0.500000	0.000000	3331	9399	19
0.500000	0.000000	3322	9295	22
0.500000	0.000000	3407	9410	20
0.500000	0.000000	3347	9364	23
0.500000	0.000000	3302	9387	15
0.500000	0.000000	3287	9408	15
0.500000	0.000000	3270	9451	15
0.500000	0.000000	3472	9392	14
0.500000	0.000000	3438	9387	24
0.500000	0.000000	3373	9447	13
0.500000	0.000000	3264	9023	15
0.500000	0.000000	3357	9318	21
0.500000	0.000000	3379	9371	28
0.500000	0.000000	3327	9313	17
0.500000	0.000000	3395	9353	18
0.500000	0.000000	3346	9391	23
0.500000	0.000000	3297	9418	29
0.500000	0.000000	3363	9382	20
0.500000	0.000000	3402	9388	20
0.500000	0.000000	3445	9413	22
0.500000	0.000000	3315	9500	20
0.500000	0.000000	3349	9429	19
0.500000	0.000000	3441	9402	18
0.500000	0.000000	3441	9452	23
0.500000	0.000000	3324	9390	15
0.500000	0.000000	3274	9395	20
0.500000	0.000000	3371	9357	18
0.500000	0.000000	3350	9328	20
0.500000	0.000000	3406	9370	24
0.500000	0.000000	3298	9467	31
0.500000	0.000000	3363	9431	21
0.500000	0.000000	3404	9404	19
0.500000	0.000000	3279	9344	26
0.500000	0.000000	3362	9374	17
0.500000	0.000000	3319	9473	20
0.500000	0.000000	3275	9433	21
0.500000	0.000000	3326	9366	24
0.500000	0.000000	3275	9352	16
0.500000	0.000000	3356	9399	22
0.500000	0.000000	3335	9393	19
0.500000	0.000000	3326	9322	25
0.500000	0.000000	3347	9283	23
0.500000	0.000000	3364	9393	25
0.500000	0.000000	3416	9309	15
0.500000	0.000000	3356	9361	26
0.500000	0.000000	3314	9334	17
0.500000	0.000000	3414	9387	14
0.500000	0.000000	3249	9405	17
0.500000	0.000000	3359	9392	26
0.500000	0.000000	3348	9441	18
0.500000	0.000000	3188	8995	18
0.500000	0.000000	3285	9414	23
0.500000	0.000000	3313	9480	16
0.500000	0.000000	3379	9363	20
0.500000	0.000000	3363	9330	21
0.500000	0.000000	3339	9390	13
0.500000	0.000000	3394	9373	22
0.500000	0.000000	3381	9294	13
0.500000	0.000000	3291	9339	23
0.500000	0.000000	3438	9412	22
0.500000	0.000000	3425	9346	20
0.500000	0.000000	3259	9364	22
0.500000	0.000000	3362	9377	15
0.500000	0.000000	3339	9310	13
0.500000	0.000000	3306	9379	29
0.500000	0.000000	3390	9336	10
0.500000	0.000000	3409	9342	19
0.500000	0.000000	3348	9476	17
0.500000	0.000000	3251	9380	24
0.500000	0.000000	3333	9441	23
0.500000	0.000000	3386	9437	14
0.500000	0.000000	3478	9384	25
0.500000	0.000000	3289	9322	24
0.500000	0.000000	3384	9375	21
0.500000	0.000000	3369	9431	15
0.500000	0.000000	3391	9430	23
0.500000	0.000000	3428	9326	15
0.500000	0.000000	3401	9304	18
0.500000	0.000000	3360	9337	23
0.500000	0.000000	3352	9417	32
0.500000	0.000000	3383	9335	18
0.500000	0.000000	3384	9354	16
0.500000	0.000000	3338	9425	20
0.500000	0.000000	3399	9402	24
0.500000	0.000000	3428	9372	26
0.500000	0.000000	3281	9410	12
0.500000	0.000000	3421	9349	17
0.500000	0.000000	3362	9287	17
0.500000	0.000000	3367	9358	16
0.500000	0.000000	3357	9354	20
0.500000	0.000000	3151	8999	21
0.500000	0.000000	3355	9403	26
0.500000	0.000000	3289	9360	21
0.500000	0.000000	3368	9380	19
0.500000	0.000000	3377	9366	22
0.500000	0.000000	3337	9404	21
0.500000	0.000000	3391	9391	21
0.500000	0.000000	3332	9426	14
0.500000	0.000000	3450	9339	22
0.500000	0.000000	3339	9415	22
0.500000	0.000000	3322	9372	13
0.500000	0.000000	3355	9408	21
0.500000	0.000000	3333	9409	19
0.500000	0.000000	3351	9407	23
0.500000	0.000000	3280	9408	14
0.500000	0.000000	3389	9364	22
0.500000	0.000000	3425	9356	20
0.500000	0.000000	3337	9326	24
0.500000	0.000000	3362	9422	13
0.500000	0.000000	3346	9409	18
0.500000	0.000000	3358	9404	17
0.500000	0.000000	3471	9385	22
0.500000	0.000000	3316	9364	27
0.500000	0.000000	3409	9310	21
0.500000	0.000000	3376	9371	20
0.500000	0.000000	3290	9297	15
0.500000	0.000000	3422	9286	16
0.500000	0.000000	3238	9357	19
0.500000	0.000000	3394	9327	21
0.500000	0.000000	3382	9431	17
0.500000	0.000000	3296	9406	18
0.500000	0.000000	3384	9359	15
0.500000	0.000000	3420	9309	19
0.500000	0.000000	3316	9289	16
0.500000	0.000000	3365	9362	23
0.500000	0.000000	3370	9377	20
0.500000	0.000000	3304	9378	21
0.500000	0.000000	3345	9442	14
0.500000	0.000000	3357	9402	19
0.500000	0.000000	3319	9432	23
