# Supplementary material for: Photon-counting statistics-based support vector machine with multi-mode photon illumination for quantum imaging
Source: Sci Rep. 2022 Oct 5;12:16594. doi: 10.1038/s41598-022-20501-3 (PMC9534992; doi:10.1038/s41598-022-20501-3)
Supplement: Supplementary file 3 — Supplementary Information 3. [file 41598_2022_20501_MOESM3_ESM.zip › Suppl_testdata_15_Blocked.csv]

0.500000	0.000000	287	9102	0
0.500000	0.000000	308	9525	2
0.500000	0.000000	335	9486	2
0.500000	0.000000	323	9346	2
0.500000	0.000000	344	9376	1
0.500000	0.000000	330	9445	2
0.500000	0.000000	297	9440	2
0.500000	0.000000	335	9374	1
0.500000	0.000000	353	9493	1
0.500000	0.000000	313	9471	3
0.500000	0.000000	363	9435	2
0.500000	0.000000	327	9426	0
0.500000	0.000000	337	9416	2
0.500000	0.000000	276	9475	1
0.500000	0.000000	337	9588	2
0.500000	0.000000	333	9464	0
0.500000	0.000000	287	9438	1
0.500000	0.000000	362	9469	1
0.500000	0.000000	356	9382	3
0.500000	0.000000	337	9366	0
0.500000	0.000000	330	9473	2
0.500000	0.000000	290	9460	0
0.500000	0.000000	320	9405	0
0.500000	0.000000	328	9454	0
0.500000	0.000000	343	9459	1
0.500000	0.000000	337	9552	1
0.500000	0.000000	362	9409	0
0.500000	0.000000	343	9416	3
0.500000	0.000000	345	9498	0
0.500000	0.000000	402	9450	0
0.500000	0.000000	339	9367	1
0.500000	0.000000	333	9506	1
0.500000	0.000000	310	9390	4
0.500000	0.000000	307	9453	1
0.500000	0.000000	302	9447	0
0.500000	0.000000	323	9439	0
0.500000	0.000000	327	9500	0
0.500000	0.000000	334	9446	1
0.500000	0.000000	311	9436	0
0.500000	0.000000	310	9428	0
0.500000	0.000000	298	9032	0
0.500000	0.000000	338	9390	0
0.500000	0.000000	348	9430	0
0.500000	0.000000	310	9485	5
0.500000	0.000000	318	9520	3
0.500000	0.000000	360	9391	1
0.500000	0.000000	278	9429	0
0.500000	0.000000	316	9352	1
0.500000	0.000000	306	9472	0
0.500000	0.000000	297	9423	0
0.500000	0.000000	309	9391	2
0.500000	0.000000	359	9484	1
0.500000	0.000000	369	9398	2
0.500000	0.000000	349	9465	0
0.500000	0.000000	351	9433	1
0.500000	0.000000	299	9452	0
0.500000	0.000000	295	9446	0
0.500000	0.000000	308	9504	1
0.500000	0.000000	346	9465	3
0.500000	0.000000	347	9422	0
0.500000	0.000000	341	9344	0
0.500000	0.000000	342	9415	1
0.500000	0.000000	292	9409	0
0.500000	0.000000	313	9409	0
0.500000	0.000000	310	9483	0
0.500000	0.000000	277	9425	1
0.500000	0.000000	320	9417	1
0.500000	0.000000	300	9391	2
0.500000	0.000000	341	9357	0
0.500000	0.000000	297	9407	1
0.500000	0.000000	327	9456	0
0.500000	0.000000	344	9435	1
0.500000	0.000000	316	9467	3
0.500000	0.000000	316	9449	1
0.500000	0.000000	326	9408	1
0.500000	0.000000	364	9549	2
0.500000	0.000000	309	9493	5
0.500000	0.000000	334	9354	1
0.500000	0.000000	299	9411	4
0.500000	0.000000	308	9429	1
0.500000	0.000000	338	9017	0
0.500000	0.000000	335	9400	2
0.500000	0.000000	342	9422	1
0.500000	0.000000	338	9388	0
0.500000	0.000000	331	9355	0
0.500000	0.000000	329	9481	0
0.500000	0.000000	288	9396	1
0.500000	0.000000	307	9461	0
0.500000	0.000000	323	9353	0
0.500000	0.000000	312	9415	0
0.500000	0.000000	325	9393	3
0.500000	0.000000	300	9330	0
0.500000	0.000000	304	9390	0
0.500000	0.000000	338	9336	0
0.500000	0.000000	261	9414	0
0.500000	0.000000	323	9428	2
0.500000	0.000000	313	9389	2
0.500000	0.000000	305	9301	3
0.500000	0.000000	335	9478	1
0.500000	0.000000	335	9443	1
0.500000	0.000000	329	9476	0
0.500000	0.000000	303	9344	0
0.500000	0.000000	349	9392	1
0.500000	0.000000	334	9432	0
0.500000	0.000000	363	9398	0
0.500000	0.000000	329	9414	0
0.500000	0.000000	321	9449	0
0.500000	0.000000	318	9361	0
0.500000	0.000000	345	9549	2
0.500000	0.000000	297	9443	0
0.500000	0.000000	324	9526	0
0.500000	0.000000	340	9359	0
0.500000	0.000000	290	9415	2
0.500000	0.000000	321	9471	0
0.500000	0.000000	324	9384	1
0.500000	0.000000	327	9376	2
0.500000	0.000000	326	9401	0
0.500000	0.000000	326	9475	0
0.500000	0.000000	312	9368	0
0.500000	0.000000	329	9365	0
0.500000	0.000000	317	9099	0
0.500000	0.000000	314	9324	0
0.500000	0.000000	298	9465	1
0.500000	0.000000	325	9373	0
0.500000	0.000000	336	9382	0
0.500000	0.000000	296	9371	4
0.500000	0.000000	316	9440	3
0.500000	0.000000	305	9451	0
0.500000	0.000000	294	9424	2
0.500000	0.000000	337	9432	0
0.500000	0.000000	300	9419	0
0.500000	0.000000	320	9363	2
0.500000	0.000000	326	9384	2
0.500000	0.000000	286	9440	0
0.500000	0.000000	337	9372	2
0.500000	0.000000	329	9428	0
0.500000	0.000000	331	9450	0
0.500000	0.000000	301	9346	0
0.500000	0.000000	334	9388	1
0.500000	0.000000	344	9392	2
0.500000	0.000000	319	9366	4
0.500000	0.000000	350	9384	2
0.500000	0.000000	309	9446	2
0.500000	0.000000	314	9470	2
0.500000	0.000000	343	9407	0
0.500000	0.000000	279	9398	0
0.500000	0.000000	343	9447	0
0.500000	0.000000	316	9439	0
0.500000	0.000000	324	9435	1
0.500000	0.000000	332	9395	0
0.500000	0.000000	364	9409	3
0.500000	0.000000	308	9479	0
0.500000	0.000000	309	9398	1
0.500000	0.000000	320	9416	0
0.500000	0.000000	305	9514	0
0.500000	0.000000	332	9415	1
0.500000	0.000000	317	9409	0
0.500000	0.000000	347	9467	2
0.500000	0.000000	335	9374	3
0.500000	0.000000	357	9378	0
0.500000	0.000000	344	9049	2
0.500000	0.000000	343	9485	1
0.500000	0.000000	301	9362	0
0.500000	0.000000	371	9319	0
0.500000	0.000000	313	9373	1
0.500000	0.000000	334	9395	5
0.500000	0.000000	324	9464	1
0.500000	0.000000	374	9471	0
0.500000	0.000000	341	9466	2
0.500000	0.000000	332	9440	1
0.500000	0.000000	334	9357	1
0.500000	0.000000	321	9419	0
0.500000	0.000000	366	9388	0
0.500000	0.000000	329	9417	0
0.500000	0.000000	352	9360	0
0.500000	0.000000	328	9402	0
0.500000	0.000000	316	9390	1
0.500000	0.000000	343	9420	2
0.500000	0.000000	319	9446	1
0.500000	0.000000	308	9390	0
0.500000	0.000000	317	9426	0
0.500000	0.000000	317	9392	2
0.500000	0.000000	300	9342	1
0.500000	0.000000	303	9615	0
0.500000	0.000000	303	9349	0
0.500000	0.000000	339	9352	1
0.500000	0.000000	294	9467	2
0.500000	0.000000	358	9430	0
0.500000	0.000000	347	9459	2
0.500000	0.000000	313	9372	1
0.500000	0.000000	336	9405	1
0.500000	0.000000	359	9512	2
0.500000	0.000000	342	9473	0
0.500000	0.000000	307	9474	0
0.500000	0.000000	327	9317	0
0.500000	0.000000	351	9366	2
0.500000	0.000000	326	9439	1
0.500000	0.000000	346	9425	1
0.500000	0.000000	326	9405	0
0.500000	0.000000	374	9433	0
0.500000	0.000000	274	9068	1
0.500000	0.000000	323	9440	1
0.500000	0.000000	345	9453	2
0.500000	0.000000	294	9322	0
0.500000	0.000000	322	9498	0
0.500000	0.000000	335	9413	1
0.500000	0.000000	346	9356	4
0.500000	0.000000	364	9415	3
0.500000	0.000000	328	9520	0
0.500000	0.000000	284	9413	0
0.500000	0.000000	310	9400	0
0.500000	0.000000	347	9412	0
0.500000	0.000000	351	9377	0
0.500000	0.000000	342	9421	2
0.500000	0.000000	336	9462	0
0.500000	0.000000	344	9497	4
0.500000	0.000000	325	9384	2
0.500000	0.000000	348	9400	3
0.500000	0.000000	339	9345	1
0.500000	0.000000	305	9377	2
0.500000	0.000000	319	9445	2
0.500000	0.000000	311	9507	0
0.500000	0.000000	295	9465	1
0.500000	0.000000	326	9435	0
0.500000	0.000000	316	9456	2
0.500000	0.000000	306	9488	2
0.500000	0.000000	326	9432	0
0.500000	0.000000	283	9465	0
0.500000	0.000000	327	9379	0
0.500000	0.000000	299	9521	0
0.500000	0.000000	308	9489	1
0.500000	0.000000	389	9454	0
0.500000	0.000000	337	9412	2
0.500000	0.000000	308	9422	1
0.500000	0.000000	340	9409	2
0.500000	0.000000	316	9463	1
0.500000	0.000000	333	9398	0
0.500000	0.000000	315	9368	3
0.500000	0.000000	294	9568	0
0.500000	0.000000	335	9377	0
0.500000	0.000000	313	9004	0
0.500000	0.000000	315	9472	1
0.500000	0.000000	312	9522	0
0.500000	0.000000	376	9396	1
0.500000	0.000000	332	9527	1
0.500000	0.000000	309	9417	3
0.500000	0.000000	320	9394	2
0.500000	0.000000	330	9474	1
0.500000	0.000000	345	9451	0
0.500000	0.000000	362	9282	1
0.500000	0.000000	273	9434	0
0.500000	0.000000	306	9447	3
0.500000	0.000000	315	9398	3
0.500000	0.000000	329	9328	0
0.500000	0.000000	307	9424	2
0.500000	0.000000	303	9436	0
0.500000	0.000000	290	9414	0
0.500000	0.000000	284	9388	1
0.500000	0.000000	292	9415	0
0.500000	0.000000	353	9444	3
0.500000	0.000000	350	9282	1
0.500000	0.000000	354	9462	2
0.500000	0.000000	391	9275	2
0.500000	0.000000	358	9411	0
0.500000	0.000000	330	9517	1
0.500000	0.000000	340	9454	2
0.500000	0.000000	322	9483	1
0.500000	0.000000	277	9472	0
0.500000	0.000000	347	9459	3
0.500000	0.000000	341	9554	1
0.500000	0.000000	295	9506	3
0.500000	0.000000	337	9413	0
0.500000	0.000000	335	9433	1
0.500000	0.000000	325	9495	0
0.500000	0.000000	342	9501	0
0.500000	0.000000	346	9411	0
0.500000	0.000000	349	9444	2
0.500000	0.000000	346	9499	0
0.500000	0.000000	295	9356	0
0.500000	0.000000	305	9413	2
0.500000	0.000000	306	9065	0
0.500000	0.000000	296	9421	0
0.500000	0.000000	349	9487	2
0.500000	0.000000	329	9524	1
0.500000	0.000000	350	9566	1
0.500000	0.000000	317	9432	1
0.500000	0.000000	266	9377	0
0.500000	0.000000	322	9492	0
0.500000	0.000000	343	9444	1
0.500000	0.000000	301	9483	4
0.500000	0.000000	350	9359	1
0.500000	0.000000	306	9394	0
0.500000	0.000000	345	9287	0
0.500000	0.000000	299	9351	2
0.500000	0.000000	319	9387	0
0.500000	0.000000	337	9422	1
0.500000	0.000000	334	9478	3
0.500000	0.000000	338	9398	2
0.500000	0.000000	302	9491	2
0.500000	0.000000	342	9354	1
0.500000	0.000000	341	9440	0
0.500000	0.000000	326	9480	2
0.500000	0.000000	347	9426	2
0.500000	0.000000	313	9489	1
0.500000	0.000000	299	9414	0
0.500000	0.000000	348	9457	0
0.500000	0.000000	304	9417	0
0.500000	0.000000	365	9530	0
0.500000	0.000000	331	9375	2
0.500000	0.000000	294	9484	1
0.500000	0.000000	313	9410	1
0.500000	0.000000	303	9468	0
0.500000	0.000000	376	9474	0
0.500000	0.000000	349	9459	0
0.500000	0.000000	324	9396	2
0.500000	0.000000	345	9457	0
0.500000	0.000000	309	9441	0
0.500000	0.000000	326	9429	0
0.500000	0.000000	334	9450	1
0.500000	0.000000	295	9479	0
0.500000	0.000000	282	9078	0
0.500000	0.000000	314	9418	2
0.500000	0.000000	340	9429	0
0.500000	0.000000	310	9348	0
0.500000	0.000000	326	9373	1
0.500000	0.000000	308	9419	2
0.500000	0.000000	294	9341	1
0.500000	0.000000	361	9443	0
0.500000	0.000000	350	9413	0
0.500000	0.000000	328	9352	0
0.500000	0.000000	324	9462	1
0.500000	0.000000	282	9390	0
0.500000	0.000000	300	9473	4
0.500000	0.000000	349	9344	1
0.500000	0.000000	328	9430	2
0.500000	0.000000	324	9375	0
0.500000	0.000000	362	9463	1
0.500000	0.000000	328	9421	2
0.500000	0.000000	334	9408	0
0.500000	0.000000	320	9386	1
0.500000	0.000000	346	9453	1
0.500000	0.000000	318	9357	0
0.500000	0.000000	329	9417	2
0.500000	0.000000	343	9425	2
0.500000	0.000000	365	9350	0
0.500000	0.000000	357	9548	4
0.500000	0.000000	337	9420	3
0.500000	0.000000	328	9556	1
0.500000	0.000000	332	9459	0
0.500000	0.000000	286	9462	0
0.500000	0.000000	310	9406	0
0.500000	0.000000	370	9476	1
0.500000	0.000000	258	9442	0
0.500000	0.000000	314	9505	0
0.500000	0.000000	280	9400	0
0.500000	0.000000	361	9509	0
0.500000	0.000000	322	9452	1
0.500000	0.000000	344	9336	2
0.500000	0.000000	381	9483	3
0.500000	0.000000	326	9418	0
0.500000	0.000000	306	9006	0
0.500000	0.000000	291	9473	1
0.500000	0.000000	345	9388	3
0.500000	0.000000	335	9483	1
0.500000	0.000000	322	9448	0
0.500000	0.000000	366	9491	2
0.500000	0.000000	326	9402	0
0.500000	0.000000	336	9415	0
0.500000	0.000000	320	9401	2
0.500000	0.000000	318	9414	0
0.500000	0.000000	346	9289	0
0.500000	0.000000	364	9451	1
0.500000	0.000000	327	9475	2
0.500000	0.000000	338	9393	1
0.500000	0.000000	342	9436	0
0.500000	0.000000	372	9479	1
0.500000	0.000000	330	9466	2
0.500000	0.000000	331	9448	0
0.500000	0.000000	360	9412	0
0.500000	0.000000	373	9332	0
0.500000	0.000000	337	9534	1
0.500000	0.000000	330	9406	0
0.500000	0.000000	273	9382	1
0.500000	0.000000	347	9394	2
0.500000	0.000000	352	9410	1
0.500000	0.000000	325	9513	5
0.500000	0.000000	321	9442	0
0.500000	0.000000	336	9418	0
0.500000	0.000000	343	9412	2
0.500000	0.000000	338	9441	4
0.500000	0.000000	313	9382	0
0.500000	0.000000	327	9451	0
0.500000	0.000000	349	9414	0
0.500000	0.000000	325	9421	2
0.500000	0.000000	325	9403	0
0.500000	0.000000	294	9364	0
0.500000	0.000000	292	9474	0
0.500000	0.000000	300	9385	0
0.500000	0.000000	331	9411	4
0.500000	0.000000	361	9455	5
0.500000	0.000000	314	8994	2
0.500000	0.000000	392	9424	1
0.500000	0.000000	314	9340	1
0.500000	0.000000	304	9333	3
0.500000	0.000000	375	9507	2
0.500000	0.000000	303	9429	0
0.500000	0.000000	343	9486	0
0.500000	0.000000	308	9395	0
0.500000	0.000000	335	9415	0
0.500000	0.000000	319	9394	2
0.500000	0.000000	355	9558	0
0.500000	0.000000	341	9499	3
0.500000	0.000000	317	9474	0
0.500000	0.000000	341	9346	3
0.500000	0.000000	324	9462	1
0.500000	0.000000	303	9426	3
0.500000	0.000000	309	9364	0
0.500000	0.000000	349	9454	0
0.500000	0.000000	325	9524	3
0.500000	0.000000	350	9440	0
0.500000	0.000000	301	9429	0
0.500000	0.000000	320	9463	2
0.500000	0.000000	301	9415	1
0.500000	0.000000	297	9432	1
0.500000	0.000000	335	9492	1
0.500000	0.000000	344	9458	0
0.500000	0.000000	321	9455	0
0.500000	0.000000	340	9382	0
0.500000	0.000000	307	9376	1
0.500000	0.000000	310	9408	0
0.500000	0.000000	355	9379	0
0.500000	0.000000	333	9412	0
0.500000	0.000000	354	9396	2
0.500000	0.000000	339	9429	0
0.500000	0.000000	376	9367	0
0.500000	0.000000	343	9346	0
0.500000	0.000000	319	9356	0
0.500000	0.000000	301	9449	0
0.500000	0.000000	350	9396	1
0.500000	0.000000	325	9482	0
0.500000	0.000000	304	9066	0
0.500000	0.000000	296	9361	0
0.500000	0.000000	310	9409	0
0.500000	0.000000	346	9431	0
0.500000	0.000000	331	9412	0
0.500000	0.000000	342	9359	1
0.500000	0.000000	285	9499	0
0.500000	0.000000	293	9483	0
0.500000	0.000000	351	9379	0
0.500000	0.000000	357	9489	1
0.500000	0.000000	310	9504	0
0.500000	0.000000	324	9519	1
0.500000	0.000000	356	9423	0
0.500000	0.000000	358	9299	3
0.500000	0.000000	348	9492	0
0.500000	0.000000	325	9458	2
0.500000	0.000000	338	9374	1
0.500000	0.000000	362	9484	0
0.500000	0.000000	298	9376	0
0.500000	0.000000	284	9426	5
0.500000	0.000000	275	9398	0
0.500000	0.000000	280	9441	0
0.500000	0.000000	339	9469	3
0.500000	0.000000	309	9361	1
0.500000	0.000000	331	9376	2
0.500000	0.000000	269	9409	0
0.500000	0.000000	344	9383	1
0.500000	0.000000	318	9402	1
0.500000	0.000000	348	9460	0
0.500000	0.000000	288	9468	0
0.500000	0.000000	316	9389	0
0.500000	0.000000	348	9471	1
0.500000	0.000000	342	9492	0
0.500000	0.000000	322	9475	2
0.500000	0.000000	299	9425	2
0.500000	0.000000	332	9443	0
0.500000	0.000000	367	9195	2
0.500000	0.000000	317	9364	0
0.500000	0.000000	356	9430	3
0.500000	0.000000	347	9453	4
0.500000	0.000000	305	9095	0
0.500000	0.000000	346	9495	1
0.500000	0.000000	353	9455	1
0.500000	0.000000	340	9505	3
0.500000	0.000000	280	9460	0
0.500000	0.000000	328	9340	1
0.500000	0.000000	348	9368	0
0.500000	0.000000	315	9446	0
0.500000	0.000000	310	9403	0
0.500000	0.000000	323	9470	0
0.500000	0.000000	325	9479	0
0.500000	0.000000	327	9421	0
0.500000	0.000000	340	9468	0
0.500000	0.000000	289	9492	0
0.500000	0.000000	318	9272	1
0.500000	0.000000	301	9378	0
0.500000	0.000000	325	9426	0
0.500000	0.000000	345	9486	4
0.500000	0.000000	311	9464	1
0.500000	0.000000	293	9389	0
0.500000	0.000000	319	9444	2
0.500000	0.000000	345	9478	0
0.500000	0.000000	314	9428	1
0.500000	0.000000	325	9411	1
0.500000	0.000000	271	9435	0
0.500000	0.000000	339	9269	0
0.500000	0.000000	304	9442	3
0.500000	0.000000	342	9409	0
0.500000	0.000000	329	9360	1
0.500000	0.000000	324	9400	2
0.500000	0.000000	326	9360	1
0.500000	0.000000	350	9368	1
0.500000	0.000000	351	9377	2
0.500000	0.000000	328	9442	1
0.500000	0.000000	312	9461	0
0.500000	0.000000	320	9417	0
0.500000	0.000000	291	9343	1
0.500000	0.000000	356	9390	1
0.500000	0.000000	354	9378	0
0.500000	0.000000	314	9315	0
0.500000	0.000000	320	8965	1
0.500000	0.000000	315	9521	4
0.500000	0.000000	306	9377	1
0.500000	0.000000	326	9520	0
0.500000	0.000000	296	9329	0
0.500000	0.000000	300	9468	0
0.500000	0.000000	358	9469	5
0.500000	0.000000	292	9362	1
0.500000	0.000000	324	9428	2
0.500000	0.000000	326	9426	0
0.500000	0.000000	293	9459	0
0.500000	0.000000	341	9417	2
0.500000	0.000000	367	9274	0
0.500000	0.000000	306	9421	2
0.500000	0.000000	344	9303	4
0.500000	0.000000	364	9384	2
0.500000	0.000000	332	9349	1
0.500000	0.000000	285	9306	0
0.500000	0.000000	348	9461	2
0.500000	0.000000	326	9396	2
0.500000	0.000000	327	9443	4
0.500000	0.000000	289	9446	0
0.500000	0.000000	334	9367	0
0.500000	0.000000	317	9369	1
0.500000	0.000000	338	9435	1
0.500000	0.000000	313	9453	1
0.500000	0.000000	355	9516	1
0.500000	0.000000	322	9374	4
0.500000	0.000000	343	9423	2
0.500000	0.000000	340	9410	0
0.500000	0.000000	351	9448	1
0.500000	0.000000	334	9371	0
0.500000	0.000000	353	9284	0
0.500000	0.000000	341	9311	2
0.500000	0.000000	321	9335	2
0.500000	0.000000	348	9379	3
0.500000	0.000000	329	9385	0
0.500000	0.000000	324	9455	0
0.500000	0.000000	376	9479	0
0.500000	0.000000	357	9387	1
0.500000	0.000000	287	9051	0
0.500000	0.000000	318	9391	1
0.500000	0.000000	342	9381	0
0.500000	0.000000	339	9449	0
0.500000	0.000000	329	9480	2
0.500000	0.000000	310	9390	0
0.500000	0.000000	344	9379	1
0.500000	0.000000	316	9430	0
0.500000	0.000000	287	9485	0
0.500000	0.000000	331	9504	0
0.500000	0.000000	293	9405	2
0.500000	0.000000	345	9395	0
0.500000	0.000000	304	9396	1
0.500000	0.000000	334	9360	2
0.500000	0.000000	338	9359	3
0.500000	0.000000	324	9475	1
0.500000	0.000000	320	9390	1
0.500000	0.000000	372	9402	2
0.500000	0.000000	339	9435	1
0.500000	0.000000	338	9443	0
0.500000	0.000000	311	9436	2
0.500000	0.000000	343	9471	1
0.500000	0.000000	330	9274	2
0.500000	0.000000	306	9367	0
0.500000	0.000000	313	9330	0
0.500000	0.000000	323	9438	2
0.500000	0.000000	314	9451	1
0.500000	0.000000	332	9378	1
0.500000	0.000000	335	9394	0
0.500000	0.000000	346	9391	0
0.500000	0.000000	288	9447	0
0.500000	0.000000	340	9432	4
0.500000	0.000000	306	9438	0
0.500000	0.000000	302	9451	1
0.500000	0.000000	321	9393	1
0.500000	0.000000	331	9352	1
0.500000	0.000000	294	9435	0
0.500000	0.000000	339	9378	0
0.500000	0.000000	324	9475	1
0.500000	0.000000	348	9516	0
0.500000	0.000000	328	9076	3
0.500000	0.000000	368	9373	0
0.500000	0.000000	335	9476	0
0.500000	0.000000	356	9433	0
0.500000	0.000000	337	9468	1
0.500000	0.000000	324	9444	0
0.500000	0.000000	345	9436	0
0.500000	0.000000	357	9432	1
0.500000	0.000000	345	9394	1
0.500000	0.000000	323	9313	0
0.500000	0.000000	341	9426	0
0.500000	0.000000	315	9364	1
0.500000	0.000000	323	9442	2
0.500000	0.000000	319	9338	1
0.500000	0.000000	312	9508	0
0.500000	0.000000	345	9388	0
0.500000	0.000000	313	9347	1
0.500000	0.000000	340	9369	0
0.500000	0.000000	349	9311	1
0.500000	0.000000	329	9388	3
0.500000	0.000000	341	9450	0
0.500000	0.000000	326	9381	1
0.500000	0.000000	328	9414	0
0.500000	0.000000	350	9447	6
0.500000	0.000000	323	9386	0
0.500000	0.000000	331	9397	0
0.500000	0.000000	319	9466	0
0.500000	0.000000	320	9389	0
0.500000	0.000000	300	9445	0
0.500000	0.000000	328	9375	0
0.500000	0.000000	318	9410	0
0.500000	0.000000	343	9420	1
0.500000	0.000000	290	9384	1
0.500000	0.000000	310	9391	1
0.500000	0.000000	330	9361	1
0.500000	0.000000	320	9376	1
0.500000	0.000000	315	9338	1
0.500000	0.000000	337	9450	1
0.500000	0.000000	336	9523	3
0.500000	0.000000	356	9458	1
0.500000	0.000000	310	9108	2
0.500000	0.000000	320	9406	1
0.500000	0.000000	317	9329	0
0.500000	0.000000	338	9393	0
0.500000	0.000000	361	9431	2
0.500000	0.000000	312	9378	5
0.500000	0.000000	304	9498	0
0.500000	0.000000	353	9455	2
0.500000	0.000000	349	9444	1
0.500000	0.000000	330	9317	1
0.500000	0.000000	307	9408	0
0.500000	0.000000	320	9419	3
0.500000	0.000000	346	9531	2
0.500000	0.000000	348	9401	3
0.500000	0.000000	326	9397	4
0.500000	0.000000	310	9431	0
0.500000	0.000000	370	9482	0
0.500000	0.000000	322	9431	3
0.500000	0.000000	348	9315	0
0.500000	0.000000	319	9371	1
0.500000	0.000000	347	9454	0
0.500000	0.000000	348	9453	1
0.500000	0.000000	325	9416	0
0.500000	0.000000	368	9403	1
0.500000	0.000000	347	9307	2
0.500000	0.000000	293	9291	1
0.500000	0.000000	304	9421	2
0.500000	0.000000	361	9367	1
0.500000	0.000000	350	9469	0
0.500000	0.000000	340	9371	1
0.500000	0.000000	362	9349	1
0.500000	0.000000	373	9427	0
0.500000	0.000000	293	9516	1
0.500000	0.000000	327	9411	2
0.500000	0.000000	317	9334	0
0.500000	0.000000	366	9469	2
0.500000	0.000000	327	9461	5
0.500000	0.000000	381	9482	0
0.500000	0.000000	344	9340	1
0.500000	0.000000	306	9420	3
0.500000	0.000000	311	8972	3
0.500000	0.000000	328	9374	3
0.500000	0.000000	349	9334	0
0.500000	0.000000	335	9406	0
0.500000	0.000000	308	9362	1
0.500000	0.000000	292	9376	0
0.500000	0.000000	333	9474	1
0.500000	0.000000	347	9297	0
0.500000	0.000000	358	9431	5
0.500000	0.000000	376	9278	1
0.500000	0.000000	357	9408	3
0.500000	0.000000	301	9408	1
0.500000	0.000000	351	9342	1
0.500000	0.000000	320	9240	0
0.500000	0.000000	312	9462	0
0.500000	0.000000	323	9432	0
0.500000	0.000000	296	9379	1
0.500000	0.000000	360	9369	2
0.500000	0.000000	348	9360	1
0.500000	0.000000	330	9382	0
0.500000	0.000000	347	9356	4
0.500000	0.000000	325	9307	0
0.500000	0.000000	349	9328	0
0.500000	0.000000	325	9368	0
0.500000	0.000000	320	9405	2
0.500000	0.000000	343	9418	1
0.500000	0.000000	321	9386	2
0.500000	0.000000	352	9269	0
0.500000	0.000000	360	9369	0
0.500000	0.000000	327	9412	1
0.500000	0.000000	343	9438	0
0.500000	0.000000	321	9441	1
0.500000	0.000000	348	9330	2
0.500000	0.000000	327	9399	0
0.500000	0.000000	346	9423	2
0.500000	0.000000	309	9373	1
0.500000	0.000000	287	9379	1
0.500000	0.000000	348	9332	2
0.500000	0.000000	345	9412	0
0.500000	0.000000	335	9370	2
0.500000	0.000000	345	9131	1
0.500000	0.000000	306	9382	0
0.500000	0.000000	340	9460	3
0.500000	0.000000	315	9371	0
0.500000	0.000000	277	9462	1
0.500000	0.000000	320	9425	0
0.500000	0.000000	339	9455	4
0.500000	0.000000	306	9409	0
0.500000	0.000000	286	9391	0
0.500000	0.000000	291	9360	2
0.500000	0.000000	334	9341	1
0.500000	0.000000	342	9478	0
0.500000	0.000000	291	9408	0
0.500000	0.000000	357	9385	0
0.500000	0.000000	335	9294	0
0.500000	0.000000	305	9474	0
0.500000	0.000000	274	9404	0
0.500000	0.000000	320	9255	1
0.500000	0.000000	297	9300	2
0.500000	0.000000	337	9373	0
0.500000	0.000000	332	9340	2
0.500000	0.000000	353	9476	3
0.500000	0.000000	343	9379	2
0.500000	0.000000	346	9356	0
0.500000	0.000000	280	9303	1
0.500000	0.000000	362	9379	1
0.500000	0.000000	346	9356	1
0.500000	0.000000	333	9346	0
0.500000	0.000000	316	9334	1
0.500000	0.000000	350	9411	0
0.500000	0.000000	351	9310	3
0.500000	0.000000	346	9311	1
0.500000	0.000000	309	9357	1
0.500000	0.000000	331	9464	0
0.500000	0.000000	304	9385	1
0.500000	0.000000	365	9386	0
0.500000	0.000000	324	9465	4
0.500000	0.000000	327	9268	2
0.500000	0.000000	354	9361	1
0.500000	0.000000	340	9381	0
0.500000	0.000000	319	8986	0
0.500000	0.000000	330	9326	2
0.500000	0.000000	313	9526	4
0.500000	0.000000	334	9423	1
0.500000	0.000000	370	9477	1
0.500000	0.000000	356	9444	0
0.500000	0.000000	330	9383	1
0.500000	0.000000	317	9279	0
0.500000	0.000000	316	9349	0
0.500000	0.000000	329	9412	2
0.500000	0.000000	300	9392	0
0.500000	0.000000	325	9399	1
0.500000	0.000000	321	9369	0
0.500000	0.000000	316	9366	2
0.500000	0.000000	341	9354	0
0.500000	0.000000	323	9359	1
0.500000	0.000000	355	9372	0
0.500000	0.000000	353	9407	0
0.500000	0.000000	299	9322	0
0.500000	0.000000	341	9420	1
0.500000	0.000000	313	9306	0
0.500000	0.000000	337	9528	0
0.500000	0.000000	338	9398	0
0.500000	0.000000	314	9398	1
0.500000	0.000000	336	9422	0
0.500000	0.000000	323	9427	3
0.500000	0.000000	336	9395	5
0.500000	0.000000	353	9421	0
0.500000	0.000000	349	9382	3
0.500000	0.000000	348	9520	1
0.500000	0.000000	374	9439	0
0.500000	0.000000	316	9423	4
0.500000	0.000000	322	9559	0
0.500000	0.000000	321	9378	0
0.500000	0.000000	328	9430	2
0.500000	0.000000	308	9439	0
0.500000	0.000000	323	9319	0
0.500000	0.000000	287	9359	0
0.500000	0.000000	325	9398	0
0.500000	0.000000	321	9394	0
0.500000	0.000000	329	8970	1
0.500000	0.000000	327	9387	0
0.500000	0.000000	339	9398	0
0.500000	0.000000	295	9447	0
0.500000	0.000000	322	9354	0
0.500000	0.000000	307	9356	0
0.500000	0.000000	316	9412	0
0.500000	0.000000	318	9471	1
0.500000	0.000000	362	9482	4
0.500000	0.000000	342	9355	3
0.500000	0.000000	314	9390	2
0.500000	0.000000	379	9452	0
0.500000	0.000000	338	9384	0
0.500000	0.000000	322	9393	1
0.500000	0.000000	333	9522	4
0.500000	0.000000	320	9400	2
0.500000	0.000000	351	9297	2
0.500000	0.000000	312	9409	0
0.500000	0.000000	359	9379	2
0.500000	0.000000	311	9350	4
0.500000	0.000000	362	9451	1
0.500000	0.000000	371	9318	0
0.500000	0.000000	293	9433	0
0.500000	0.000000	373	9359	8
0.500000	0.000000	316	9391	1
0.500000	0.000000	300	9449	2
0.500000	0.000000	314	9421	3
0.500000	0.000000	294	9451	4
0.500000	0.000000	339	9376	2
0.500000	0.000000	290	9319	1
0.500000	0.000000	335	9351	0
0.500000	0.000000	346	9429	4
0.500000	0.000000	308	9322	0
0.500000	0.000000	307	9405	0
0.500000	0.000000	317	9376	2
0.500000	0.000000	321	9402	2
0.500000	0.000000	296	9407	1
0.500000	0.000000	292	9419	2
0.500000	0.000000	297	9404	0
0.500000	0.000000	331	9352	0
0.500000	0.000000	285	9026	0
0.500000	0.000000	304	9470	0
0.500000	0.000000	291	9378	0
0.500000	0.000000	323	9381	0
0.500000	0.000000	329	9469	0
0.500000	0.000000	344	9469	1
0.500000	0.000000	304	9344	0
0.500000	0.000000	357	9435	2
0.500000	0.000000	346	9334	0
0.500000	0.000000	304	9311	0
0.500000	0.000000	296	9375	1
0.500000	0.000000	335	9368	0
0.500000	0.000000	344	9334	0
0.500000	0.000000	360	9292	2
0.500000	0.000000	314	9387	2
0.500000	0.000000	341	9319	0
0.500000	0.000000	332	9387	2
0.500000	0.000000	308	9359	1
0.500000	0.000000	370	9385	2
0.500000	0.000000	308	9394	1
0.500000	0.000000	322	9452	2
0.500000	0.000000	284	9306	1
0.500000	0.000000	359	9375	2
0.500000	0.000000	344	9380	2
0.500000	0.000000	309	9370	2
0.500000	0.000000	318	9342	2
0.500000	0.000000	324	9368	1
0.500000	0.000000	326	9360	0
0.500000	0.000000	306	9384	1
0.500000	0.000000	335	9354	3
0.500000	0.000000	352	9271	3
0.500000	0.000000	277	9363	0
0.500000	0.000000	344	9343	1
0.500000	0.000000	384	9360	1
0.500000	0.000000	298	9350	0
0.500000	0.000000	358	9418	1
0.500000	0.000000	332	9395	0
0.500000	0.000000	377	9396	0
0.500000	0.000000	340	9438	1
0.500000	0.000000	329	9362	3
0.500000	0.000000	283	9095	0
0.500000	0.000000	355	9360	1
0.500000	0.000000	352	9406	2
0.500000	0.000000	323	9386	0
0.500000	0.000000	291	9431	0
0.500000	0.000000	313	9325	2
0.500000	0.000000	346	9354	0
0.500000	0.000000	349	9344	3
0.500000	0.000000	340	9358	0
0.500000	0.000000	337	9358	0
0.500000	0.000000	317	9337	1
0.500000	0.000000	334	9411	2
0.500000	0.000000	365	9425	0
0.500000	0.000000	330	9407	0
0.500000	0.000000	321	9366	3
0.500000	0.000000	352	9496	2
0.500000	0.000000	322	9417	0
0.500000	0.000000	323	9315	2
0.500000	0.000000	358	9379	1
0.500000	0.000000	346	9321	1
0.500000	0.000000	339	9334	3
0.500000	0.000000	334	9418	0
0.500000	0.000000	381	9388	1
0.500000	0.000000	302	9424	0
0.500000	0.000000	366	9334	0
0.500000	0.000000	325	9449	1
0.500000	0.000000	357	9318	3
0.500000	0.000000	297	9444	0
0.500000	0.000000	317	9460	0
0.500000	0.000000	338	9479	2
0.500000	0.000000	358	9354	1
0.500000	0.000000	324	9449	0
0.500000	0.000000	320	9418	0
0.500000	0.000000	275	9304	1
0.500000	0.000000	340	9404	1
0.500000	0.000000	302	9418	0
0.500000	0.000000	290	9449	0
0.500000	0.000000	358	9385	1
0.500000	0.000000	275	9436	2
0.500000	0.000000	340	9374	0
0.500000	0.000000	295	9047	0
0.500000	0.000000	380	9432	1
0.500000	0.000000	301	9422	0
0.500000	0.000000	331	9510	3
0.500000	0.000000	315	9329	2
0.500000	0.000000	395	9447	2
0.500000	0.000000	328	9467	0
0.500000	0.000000	296	9424	0
0.500000	0.000000	325	9383	1
0.500000	0.000000	369	9405	1
0.500000	0.000000	330	9366	0
0.500000	0.000000	363	9437	1
0.500000	0.000000	314	9337	0
0.500000	0.000000	323	9382	1
0.500000	0.000000	302	9477	0
0.500000	0.000000	352	9451	1
0.500000	0.000000	312	9400	1
0.500000	0.000000	307	9364	0
0.500000	0.000000	348	9362	2
0.500000	0.000000	316	9429	2
0.500000	0.000000	316	9417	0
0.500000	0.000000	285	9323	0
0.500000	0.000000	310	9362	0
0.500000	0.000000	330	9351	1
0.500000	0.000000	344	9386	0
0.500000	0.000000	341	9392	1
0.500000	0.000000	366	9363	1
0.500000	0.000000	299	9406	3
0.500000	0.000000	321	9376	3
0.500000	0.000000	298	9364	2
0.500000	0.000000	323	9411	0
0.500000	0.000000	359	9481	1
0.500000	0.000000	315	9422	2
0.500000	0.000000	301	9431	0
0.500000	0.000000	363	9449	0
0.500000	0.000000	313	9393	1
0.500000	0.000000	308	9350	0
0.500000	0.000000	329	9315	0
0.500000	0.000000	309	9248	0
0.500000	0.000000	310	9447	1
0.500000	0.000000	355	9009	0
0.500000	0.000000	360	9376	3
0.500000	0.000000	348	9371	0
0.500000	0.000000	310	9329	0
0.500000	0.000000	355	9436	0
0.500000	0.000000	302	9350	1
0.500000	0.000000	326	9378	3
0.500000	0.000000	345	9403	2
0.500000	0.000000	305	9480	1
0.500000	0.000000	321	9323	1
0.500000	0.000000	306	9454	5
0.500000	0.000000	313	9387	2
0.500000	0.000000	340	9307	0
0.500000	0.000000	302	9367	0
0.500000	0.000000	317	9485	0
0.500000	0.000000	307	9298	1
0.500000	0.000000	310	9356	0
0.500000	0.000000	292	9431	0
0.500000	0.000000	335	9345	2
0.500000	0.000000	310	9394	2
0.500000	0.000000	303	9371	2
0.500000	0.000000	328	9346	1
0.500000	0.000000	348	9421	3
0.500000	0.000000	301	9394	0
0.500000	0.000000	298	9423	1
0.500000	0.000000	318	9390	1
0.500000	0.000000	352	9423	0
0.500000	0.000000	341	9348	1
0.500000	0.000000	322	9363	0
0.500000	0.000000	326	9456	0
0.500000	0.000000	331	9394	1
0.500000	0.000000	366	9389	0
0.500000	0.000000	329	9449	4
0.500000	0.000000	308	9472	0
0.500000	0.000000	325	9401	0
0.500000	0.000000	375	9339	0
0.500000	0.000000	327	9300	2
0.500000	0.000000	299	9277	4
0.500000	0.000000	347	9361	1
0.500000	0.000000	358	9322	3
