# Supplementary material for: Photon-counting statistics-based support vector machine with multi-mode photon illumination for quantum imaging
Source: Sci Rep. 2022 Oct 5;12:16594. doi: 10.1038/s41598-022-20501-3 (PMC9534992; doi:10.1038/s41598-022-20501-3)
Supplement: Supplementary file 3 — Supplementary Information 3. [file 41598_2022_20501_MOESM3_ESM.zip › Suppl_testdata_15_Reflected.csv]

0.500000	0.000000	1358	9054	8
0.500000	0.000000	1359	9472	11
0.500000	0.000000	1404	9554	7
0.500000	0.000000	1339	9368	12
0.500000	0.000000	1371	9391	7
0.500000	0.000000	1438	9334	8
0.500000	0.000000	1395	9444	6
0.500000	0.000000	1464	9383	9
0.500000	0.000000	1440	9455	11
0.500000	0.000000	1403	9388	9
0.500000	0.000000	1426	9308	7
0.500000	0.000000	1468	9455	7
0.500000	0.000000	1374	9545	6
0.500000	0.000000	1411	9427	16
0.500000	0.000000	1392	9406	8
0.500000	0.000000	1371	9416	5
0.500000	0.000000	1399	9487	6
0.500000	0.000000	1424	9363	16
0.500000	0.000000	1438	9481	8
0.500000	0.000000	1404	9429	12
0.500000	0.000000	1423	9432	10
0.500000	0.000000	1479	9432	9
0.500000	0.000000	1428	9420	4
0.500000	0.000000	1427	9477	11
0.500000	0.000000	1451	9423	10
0.500000	0.000000	1439	9493	11
0.500000	0.000000	1430	9573	14
0.500000	0.000000	1414	9406	12
0.500000	0.000000	1362	9529	10
0.500000	0.000000	1429	9447	10
0.500000	0.000000	1419	9437	9
0.500000	0.000000	1382	9435	6
0.500000	0.000000	1424	9520	15
0.500000	0.000000	1378	9441	8
0.500000	0.000000	1370	9501	17
0.500000	0.000000	1461	9439	9
0.500000	0.000000	1342	9406	12
0.500000	0.000000	1403	9407	10
0.500000	0.000000	1393	9413	14
0.500000	0.000000	1452	9548	17
0.500000	0.000000	1297	9021	9
0.500000	0.000000	1379	9332	14
0.500000	0.000000	1412	9379	14
0.500000	0.000000	1467	9367	9
0.500000	0.000000	1461	9470	8
0.500000	0.000000	1398	9360	13
0.500000	0.000000	1413	9420	13
0.500000	0.000000	1352	9466	9
0.500000	0.000000	1370	9404	15
0.500000	0.000000	1442	9449	14
0.500000	0.000000	1352	9351	14
0.500000	0.000000	1392	9420	9
0.500000	0.000000	1540	9414	9
0.500000	0.000000	1384	9495	9
0.500000	0.000000	1361	9451	0
0.500000	0.000000	1467	9398	6
0.500000	0.000000	1328	9416	7
0.500000	0.000000	1413	9374	10
0.500000	0.000000	1426	9534	12
0.500000	0.000000	1453	9437	12
0.500000	0.000000	1411	9449	12
0.500000	0.000000	1410	9488	3
0.500000	0.000000	1446	9504	13
0.500000	0.000000	1381	9335	9
0.500000	0.000000	1443	9379	8
0.500000	0.000000	1453	9420	9
0.500000	0.000000	1425	9383	15
0.500000	0.000000	1326	9468	4
0.500000	0.000000	1412	9396	9
0.500000	0.000000	1348	9507	15
0.500000	0.000000	1336	9436	6
0.500000	0.000000	1407	9502	11
0.500000	0.000000	1343	9421	12
0.500000	0.000000	1381	9382	9
0.500000	0.000000	1419	9499	15
0.500000	0.000000	1428	9466	7
0.500000	0.000000	1482	9452	7
0.500000	0.000000	1380	9512	8
0.500000	0.000000	1408	9363	6
0.500000	0.000000	1464	9493	9
0.500000	0.000000	1336	9049	11
0.500000	0.000000	1404	9431	8
0.500000	0.000000	1438	9356	8
0.500000	0.000000	1330	9453	9
0.500000	0.000000	1422	9377	10
0.500000	0.000000	1447	9491	14
0.500000	0.000000	1398	9456	8
0.500000	0.000000	1430	9418	8
0.500000	0.000000	1394	9447	7
0.500000	0.000000	1352	9503	11
0.500000	0.000000	1319	9411	5
0.500000	0.000000	1428	9376	12
0.500000	0.000000	1481	9374	9
0.500000	0.000000	1402	9431	8
0.500000	0.000000	1341	9432	11
0.500000	0.000000	1377	9381	11
0.500000	0.000000	1469	9466	10
0.500000	0.000000	1427	9487	9
0.500000	0.000000	1443	9430	7
0.500000	0.000000	1432	9394	11
0.500000	0.000000	1417	9520	13
0.500000	0.000000	1382	9468	10
0.500000	0.000000	1383	9511	9
0.500000	0.000000	1404	9455	9
0.500000	0.000000	1395	9309	9
0.500000	0.000000	1481	9512	8
0.500000	0.000000	1338	9454	14
0.500000	0.000000	1363	9462	11
0.500000	0.000000	1421	9439	15
0.500000	0.000000	1448	9532	13
0.500000	0.000000	1420	9482	11
0.500000	0.000000	1407	9606	10
0.500000	0.000000	1366	9456	14
0.500000	0.000000	1468	9488	8
0.500000	0.000000	1476	9457	13
0.500000	0.000000	1436	9490	7
0.500000	0.000000	1331	9425	9
0.500000	0.000000	1369	9416	6
0.500000	0.000000	1401	9500	9
0.500000	0.000000	1449	9463	12
0.500000	0.000000	1388	9042	9
0.500000	0.000000	1425	9497	7
0.500000	0.000000	1430	9408	11
0.500000	0.000000	1360	9560	8
0.500000	0.000000	1387	9490	15
0.500000	0.000000	1379	9499	13
0.500000	0.000000	1395	9484	6
0.500000	0.000000	1392	9500	11
0.500000	0.000000	1451	9434	9
0.500000	0.000000	1368	9529	9
0.500000	0.000000	1383	9502	11
0.500000	0.000000	1428	9497	9
0.500000	0.000000	1428	9375	9
0.500000	0.000000	1409	9458	10
0.500000	0.000000	1371	9333	17
0.500000	0.000000	1335	9463	15
0.500000	0.000000	1437	9478	8
0.500000	0.000000	1458	9454	9
0.500000	0.000000	1355	9442	10
0.500000	0.000000	1449	9459	11
0.500000	0.000000	1387	9426	14
0.500000	0.000000	1377	9447	8
0.500000	0.000000	1362	9404	5
0.500000	0.000000	1408	9446	8
0.500000	0.000000	1447	9401	9
0.500000	0.000000	1400	9520	8
0.500000	0.000000	1394	9575	9
0.500000	0.000000	1314	9346	9
0.500000	0.000000	1409	9413	9
0.500000	0.000000	1495	9312	12
0.500000	0.000000	1429	9432	11
0.500000	0.000000	1400	9440	12
0.500000	0.000000	1396	9460	9
0.500000	0.000000	1425	9367	9
0.500000	0.000000	1419	9449	6
0.500000	0.000000	1406	9529	8
0.500000	0.000000	1363	9462	13
0.500000	0.000000	1451	9289	10
0.500000	0.000000	1444	9480	7
0.500000	0.000000	1369	9474	18
0.500000	0.000000	1359	9077	5
0.500000	0.000000	1358	9430	9
0.500000	0.000000	1450	9474	6
0.500000	0.000000	1416	9451	9
0.500000	0.000000	1428	9410	5
0.500000	0.000000	1441	9450	7
0.500000	0.000000	1336	9456	8
0.500000	0.000000	1452	9336	9
0.500000	0.000000	1415	9492	3
0.500000	0.000000	1459	9409	9
0.500000	0.000000	1355	9470	9
0.500000	0.000000	1482	9444	7
0.500000	0.000000	1349	9367	9
0.500000	0.000000	1412	9439	13
0.500000	0.000000	1393	9468	9
0.500000	0.000000	1422	9427	10
0.500000	0.000000	1395	9417	10
0.500000	0.000000	1369	9516	13
0.500000	0.000000	1371	9467	17
0.500000	0.000000	1415	9413	10
0.500000	0.000000	1395	9430	16
0.500000	0.000000	1437	9431	5
0.500000	0.000000	1424	9396	10
0.500000	0.000000	1401	9458	8
0.500000	0.000000	1428	9496	14
0.500000	0.000000	1420	9419	12
0.500000	0.000000	1390	9510	5
0.500000	0.000000	1434	9424	6
0.500000	0.000000	1385	9435	9
0.500000	0.000000	1427	9402	5
0.500000	0.000000	1429	9453	8
0.500000	0.000000	1423	9446	9
0.500000	0.000000	1343	9307	13
0.500000	0.000000	1465	9445	8
0.500000	0.000000	1477	9316	13
0.500000	0.000000	1402	9489	5
0.500000	0.000000	1423	9394	14
0.500000	0.000000	1397	9502	9
0.500000	0.000000	1405	9404	11
0.500000	0.000000	1397	9495	8
0.500000	0.000000	1349	9015	7
0.500000	0.000000	1389	9422	10
0.500000	0.000000	1398	9511	6
0.500000	0.000000	1426	9380	17
0.500000	0.000000	1392	9375	11
0.500000	0.000000	1432	9479	9
0.500000	0.000000	1314	9352	7
0.500000	0.000000	1371	9481	8
0.500000	0.000000	1376	9489	16
0.500000	0.000000	1413	9401	12
0.500000	0.000000	1381	9401	5
0.500000	0.000000	1426	9324	8
0.500000	0.000000	1394	9474	14
0.500000	0.000000	1421	9453	8
0.500000	0.000000	1435	9455	8
0.500000	0.000000	1436	9468	13
0.500000	0.000000	1406	9473	7
0.500000	0.000000	1389	9466	5
0.500000	0.000000	1368	9487	8
0.500000	0.000000	1452	9491	7
0.500000	0.000000	1427	9523	5
0.500000	0.000000	1419	9353	6
0.500000	0.000000	1412	9446	6
0.500000	0.000000	1441	9435	13
0.500000	0.000000	1342	9454	6
0.500000	0.000000	1422	9476	8
0.500000	0.000000	1464	9475	8
0.500000	0.000000	1357	9446	14
0.500000	0.000000	1311	9459	2
0.500000	0.000000	1378	9414	6
0.500000	0.000000	1496	9361	10
0.500000	0.000000	1382	9443	10
0.500000	0.000000	1471	9438	7
0.500000	0.000000	1501	9430	7
0.500000	0.000000	1452	9466	14
0.500000	0.000000	1501	9385	9
0.500000	0.000000	1478	9411	9
0.500000	0.000000	1387	9378	5
0.500000	0.000000	1416	9342	11
0.500000	0.000000	1412	9375	8
0.500000	0.000000	1297	9076	11
0.500000	0.000000	1447	9466	9
0.500000	0.000000	1451	9377	8
0.500000	0.000000	1336	9405	10
0.500000	0.000000	1388	9431	9
0.500000	0.000000	1436	9442	16
0.500000	0.000000	1338	9411	9
0.500000	0.000000	1385	9390	5
0.500000	0.000000	1400	9377	12
0.500000	0.000000	1376	9411	9
0.500000	0.000000	1398	9404	13
0.500000	0.000000	1393	9463	8
0.500000	0.000000	1437	9369	11
0.500000	0.000000	1442	9426	15
0.500000	0.000000	1420	9500	9
0.500000	0.000000	1425	9371	3
0.500000	0.000000	1451	9418	11
0.500000	0.000000	1446	9430	13
0.500000	0.000000	1415	9508	8
0.500000	0.000000	1388	9407	12
0.500000	0.000000	1407	9386	3
0.500000	0.000000	1489	9504	13
0.500000	0.000000	1427	9411	7
0.500000	0.000000	1466	9401	7
0.500000	0.000000	1405	9391	9
0.500000	0.000000	1458	9444	9
0.500000	0.000000	1439	9403	7
0.500000	0.000000	1377	9374	15
0.500000	0.000000	1420	9553	5
0.500000	0.000000	1345	9457	14
0.500000	0.000000	1320	9362	5
0.500000	0.000000	1395	9336	4
0.500000	0.000000	1499	9486	11
0.500000	0.000000	1423	9479	14
0.500000	0.000000	1446	9440	14
0.500000	0.000000	1418	9399	10
0.500000	0.000000	1420	9435	12
0.500000	0.000000	1396	9427	9
0.500000	0.000000	1342	9450	8
0.500000	0.000000	1409	9511	4
0.500000	0.000000	1362	9008	6
0.500000	0.000000	1432	9400	7
0.500000	0.000000	1429	9389	6
0.500000	0.000000	1398	9406	7
0.500000	0.000000	1358	9519	10
0.500000	0.000000	1349	9356	11
0.500000	0.000000	1489	9514	12
0.500000	0.000000	1439	9463	12
0.500000	0.000000	1358	9498	8
0.500000	0.000000	1451	9478	10
0.500000	0.000000	1357	9398	7
0.500000	0.000000	1421	9437	11
0.500000	0.000000	1396	9422	13
0.500000	0.000000	1400	9449	15
0.500000	0.000000	1405	9384	8
0.500000	0.000000	1485	9431	11
0.500000	0.000000	1374	9471	14
0.500000	0.000000	1413	9542	2
0.500000	0.000000	1402	9352	14
0.500000	0.000000	1418	9399	15
0.500000	0.000000	1511	9391	8
0.500000	0.000000	1438	9398	8
0.500000	0.000000	1367	9422	8
0.500000	0.000000	1422	9348	11
0.500000	0.000000	1372	9505	8
0.500000	0.000000	1325	9428	5
0.500000	0.000000	1484	9361	13
0.500000	0.000000	1451	9474	9
0.500000	0.000000	1390	9443	11
0.500000	0.000000	1435	9486	7
0.500000	0.000000	1425	9378	12
0.500000	0.000000	1398	9516	6
0.500000	0.000000	1484	9412	7
0.500000	0.000000	1400	9455	8
0.500000	0.000000	1403	9371	12
0.500000	0.000000	1425	9486	13
0.500000	0.000000	1445	9430	9
0.500000	0.000000	1450	9343	15
0.500000	0.000000	1539	9416	12
0.500000	0.000000	1375	9403	9
0.500000	0.000000	1351	9116	8
0.500000	0.000000	1397	9328	5
0.500000	0.000000	1383	9498	9
0.500000	0.000000	1389	9459	5
0.500000	0.000000	1435	9423	8
0.500000	0.000000	1422	9402	2
0.500000	0.000000	1412	9465	10
0.500000	0.000000	1467	9453	18
0.500000	0.000000	1433	9455	4
0.500000	0.000000	1388	9542	7
0.500000	0.000000	1463	9432	8
0.500000	0.000000	1428	9450	9
0.500000	0.000000	1408	9555	11
0.500000	0.000000	1395	9470	8
0.500000	0.000000	1445	9292	7
0.500000	0.000000	1447	9412	11
0.500000	0.000000	1380	9370	10
0.500000	0.000000	1361	9313	12
0.500000	0.000000	1447	9351	13
0.500000	0.000000	1424	9390	10
0.500000	0.000000	1485	9401	8
0.500000	0.000000	1407	9329	10
0.500000	0.000000	1459	9378	8
0.500000	0.000000	1413	9537	11
0.500000	0.000000	1453	9458	17
0.500000	0.000000	1428	9439	9
0.500000	0.000000	1415	9501	5
0.500000	0.000000	1435	9369	5
0.500000	0.000000	1450	9413	10
0.500000	0.000000	1380	9407	17
0.500000	0.000000	1340	9433	11
0.500000	0.000000	1405	9309	10
0.500000	0.000000	1393	9291	14
0.500000	0.000000	1396	9426	10
0.500000	0.000000	1379	9443	11
0.500000	0.000000	1422	9343	8
0.500000	0.000000	1350	9344	11
0.500000	0.000000	1424	9441	13
0.500000	0.000000	1342	9392	10
0.500000	0.000000	1425	9450	10
0.500000	0.000000	1316	9110	3
0.500000	0.000000	1407	9471	7
0.500000	0.000000	1403	9358	13
0.500000	0.000000	1359	9445	11
0.500000	0.000000	1472	9431	9
0.500000	0.000000	1395	9420	11
0.500000	0.000000	1366	9447	9
0.500000	0.000000	1510	9520	5
0.500000	0.000000	1428	9450	11
0.500000	0.000000	1417	9428	8
0.500000	0.000000	1440	9477	16
0.500000	0.000000	1404	9475	14
0.500000	0.000000	1385	9473	12
0.500000	0.000000	1400	9460	8
0.500000	0.000000	1420	9349	9
0.500000	0.000000	1416	9543	9
0.500000	0.000000	1405	9504	10
0.500000	0.000000	1355	9569	15
0.500000	0.000000	1408	9400	12
0.500000	0.000000	1319	9475	8
0.500000	0.000000	1401	9491	7
0.500000	0.000000	1368	9358	11
0.500000	0.000000	1368	9469	14
0.500000	0.000000	1445	9436	15
0.500000	0.000000	1471	9487	10
0.500000	0.000000	1367	9488	5
0.500000	0.000000	1433	9367	11
0.500000	0.000000	1469	9457	6
0.500000	0.000000	1386	9624	5
0.500000	0.000000	1484	9394	10
0.500000	0.000000	1389	9551	14
0.500000	0.000000	1389	9575	10
0.500000	0.000000	1449	9444	8
0.500000	0.000000	1421	9505	11
0.500000	0.000000	1394	9463	8
0.500000	0.000000	1320	9541	7
0.500000	0.000000	1401	9440	11
0.500000	0.000000	1440	9530	9
0.500000	0.000000	1465	9463	9
0.500000	0.000000	1435	9478	8
0.500000	0.000000	1357	9152	12
0.500000	0.000000	1338	9456	12
0.500000	0.000000	1427	9475	13
0.500000	0.000000	1449	9408	9
0.500000	0.000000	1363	9401	5
0.500000	0.000000	1414	9400	12
0.500000	0.000000	1468	9516	16
0.500000	0.000000	1391	9455	14
0.500000	0.000000	1380	9454	12
0.500000	0.000000	1430	9377	10
0.500000	0.000000	1374	9405	5
0.500000	0.000000	1386	9433	6
0.500000	0.000000	1442	9439	15
0.500000	0.000000	1444	9536	10
0.500000	0.000000	1473	9418	12
0.500000	0.000000	1433	9471	14
0.500000	0.000000	1342	9478	10
0.500000	0.000000	1426	9457	14
0.500000	0.000000	1393	9359	5
0.500000	0.000000	1400	9436	5
0.500000	0.000000	1275	9467	5
0.500000	0.000000	1438	9299	13
0.500000	0.000000	1411	9386	12
0.500000	0.000000	1437	9495	9
0.500000	0.000000	1443	9374	3
0.500000	0.000000	1410	9388	11
0.500000	0.000000	1510	9460	10
0.500000	0.000000	1449	9511	21
0.500000	0.000000	1396	9419	7
0.500000	0.000000	1343	9409	11
0.500000	0.000000	1445	9542	5
0.500000	0.000000	1460	9474	14
0.500000	0.000000	1472	9378	11
0.500000	0.000000	1356	9463	10
0.500000	0.000000	1471	9494	13
0.500000	0.000000	1378	9406	5
0.500000	0.000000	1393	9446	7
0.500000	0.000000	1446	9477	13
0.500000	0.000000	1405	9473	11
0.500000	0.000000	1406	9383	5
0.500000	0.000000	1367	9045	8
0.500000	0.000000	1405	9358	11
0.500000	0.000000	1389	9322	10
0.500000	0.000000	1443	9387	8
0.500000	0.000000	1461	9324	9
0.500000	0.000000	1417	9460	10
0.500000	0.000000	1428	9369	16
0.500000	0.000000	1338	9442	5
0.500000	0.000000	1414	9471	5
0.500000	0.000000	1427	9461	12
0.500000	0.000000	1339	9515	9
0.500000	0.000000	1389	9426	7
0.500000	0.000000	1397	9563	11
0.500000	0.000000	1397	9405	11
0.500000	0.000000	1317	9555	7
0.500000	0.000000	1427	9456	6
0.500000	0.000000	1500	9502	11
0.500000	0.000000	1444	9357	10
0.500000	0.000000	1428	9392	6
0.500000	0.000000	1365	9488	4
0.500000	0.000000	1368	9416	13
0.500000	0.000000	1422	9468	14
0.500000	0.000000	1447	9387	13
0.500000	0.000000	1390	9408	8
0.500000	0.000000	1484	9442	12
0.500000	0.000000	1402	9484	6
0.500000	0.000000	1432	9480	6
0.500000	0.000000	1492	9402	7
0.500000	0.000000	1517	9436	12
0.500000	0.000000	1429	9369	11
0.500000	0.000000	1422	9478	8
0.500000	0.000000	1470	9515	11
0.500000	0.000000	1393	9333	11
0.500000	0.000000	1380	9426	9
0.500000	0.000000	1447	9405	10
0.500000	0.000000	1377	9372	11
0.500000	0.000000	1444	9427	15
0.500000	0.000000	1384	9464	12
0.500000	0.000000	1443	9460	14
0.500000	0.000000	1349	9456	14
0.500000	0.000000	1371	8992	4
0.500000	0.000000	1404	9498	9
0.500000	0.000000	1455	9327	9
0.500000	0.000000	1440	9374	14
0.500000	0.000000	1393	9432	8
0.500000	0.000000	1469	9468	9
0.500000	0.000000	1389	9467	13
0.500000	0.000000	1341	9452	8
0.500000	0.000000	1374	9487	8
0.500000	0.000000	1435	9517	11
0.500000	0.000000	1408	9515	10
0.500000	0.000000	1427	9565	9
0.500000	0.000000	1447	9348	14
0.500000	0.000000	1442	9383	12
0.500000	0.000000	1450	9482	11
0.500000	0.000000	1391	9393	9
0.500000	0.000000	1486	9524	7
0.500000	0.000000	1382	9522	11
0.500000	0.000000	1399	9417	9
0.500000	0.000000	1455	9460	16
0.500000	0.000000	1428	9488	14
0.500000	0.000000	1459	9442	9
0.500000	0.000000	1366	9507	9
0.500000	0.000000	1397	9486	12
0.500000	0.000000	1464	9358	14
0.500000	0.000000	1500	9473	10
0.500000	0.000000	1449	9417	8
0.500000	0.000000	1463	9477	11
0.500000	0.000000	1362	9548	13
0.500000	0.000000	1463	9559	5
0.500000	0.000000	1382	9506	13
0.500000	0.000000	1487	9551	11
0.500000	0.000000	1393	9446	15
0.500000	0.000000	1411	9406	11
0.500000	0.000000	1487	9536	9
0.500000	0.000000	1385	9543	11
0.500000	0.000000	1488	9403	11
0.500000	0.000000	1381	9476	14
0.500000	0.000000	1433	9520	8
0.500000	0.000000	1382	9417	6
0.500000	0.000000	1363	9032	10
0.500000	0.000000	1491	9510	6
0.500000	0.000000	1368	9440	7
0.500000	0.000000	1464	9493	13
0.500000	0.000000	1348	9443	10
0.500000	0.000000	1368	9493	9
0.500000	0.000000	1422	9502	6
0.500000	0.000000	1373	9519	7
0.500000	0.000000	1391	9496	5
0.500000	0.000000	1424	9409	17
0.500000	0.000000	1443	9480	13
0.500000	0.000000	1387	9484	3
0.500000	0.000000	1372	9430	8
0.500000	0.000000	1375	9537	8
0.500000	0.000000	1387	9489	11
0.500000	0.000000	1446	9473	9
0.500000	0.000000	1420	9443	15
0.500000	0.000000	1374	9488	6
0.500000	0.000000	1409	9421	18
0.500000	0.000000	1478	9502	9
0.500000	0.000000	1417	9475	7
0.500000	0.000000	1429	9406	6
0.500000	0.000000	1456	9437	7
0.500000	0.000000	1391	9446	8
0.500000	0.000000	1327	9472	15
0.500000	0.000000	1384	9336	9
0.500000	0.000000	1378	9450	7
0.500000	0.000000	1435	9475	8
0.500000	0.000000	1382	9485	12
0.500000	0.000000	1456	9435	7
0.500000	0.000000	1420	9470	12
0.500000	0.000000	1387	9397	8
0.500000	0.000000	1448	9366	10
0.500000	0.000000	1432	9445	9
0.500000	0.000000	1453	9485	15
0.500000	0.000000	1361	9430	12
0.500000	0.000000	1452	9373	18
0.500000	0.000000	1446	9414	8
0.500000	0.000000	1472	9373	11
0.500000	0.000000	1436	9424	4
0.500000	0.000000	1309	9155	15
0.500000	0.000000	1441	9455	12
0.500000	0.000000	1460	9470	15
0.500000	0.000000	1480	9567	13
0.500000	0.000000	1344	9386	12
0.500000	0.000000	1349	9461	10
0.500000	0.000000	1456	9429	9
0.500000	0.000000	1349	9443	12
0.500000	0.000000	1441	9419	12
0.500000	0.000000	1438	9513	7
0.500000	0.000000	1416	9437	9
0.500000	0.000000	1445	9513	7
0.500000	0.000000	1404	9413	9
0.500000	0.000000	1419	9333	5
0.500000	0.000000	1393	9610	6
0.500000	0.000000	1378	9377	12
0.500000	0.000000	1477	9411	9
0.500000	0.000000	1437	9508	16
0.500000	0.000000	1368	9481	9
0.500000	0.000000	1406	9479	4
0.500000	0.000000	1432	9468	10
0.500000	0.000000	1451	9440	8
0.500000	0.000000	1377	9532	5
0.500000	0.000000	1397	9430	14
0.500000	0.000000	1352	9504	9
0.500000	0.000000	1344	9461	8
0.500000	0.000000	1377	9486	7
0.500000	0.000000	1426	9478	9
0.500000	0.000000	1345	9431	18
0.500000	0.000000	1383	9515	11
0.500000	0.000000	1398	9469	11
0.500000	0.000000	1380	9440	12
0.500000	0.000000	1404	9457	12
0.500000	0.000000	1373	9502	8
0.500000	0.000000	1401	9413	4
0.500000	0.000000	1484	9431	11
0.500000	0.000000	1343	9418	6
0.500000	0.000000	1463	9421	10
0.500000	0.000000	1505	9448	9
0.500000	0.000000	1448	9460	8
0.500000	0.000000	1394	8979	12
0.500000	0.000000	1482	9483	7
0.500000	0.000000	1473	9438	10
0.500000	0.000000	1388	9504	8
0.500000	0.000000	1360	9306	4
0.500000	0.000000	1441	9336	7
0.500000	0.000000	1488	9482	12
0.500000	0.000000	1402	9430	12
0.500000	0.000000	1378	9394	7
0.500000	0.000000	1412	9423	11
0.500000	0.000000	1411	9514	8
0.500000	0.000000	1399	9360	10
0.500000	0.000000	1412	9430	10
0.500000	0.000000	1420	9464	12
0.500000	0.000000	1416	9457	6
0.500000	0.000000	1413	9424	5
0.500000	0.000000	1391	9368	9
0.500000	0.000000	1344	9405	14
0.500000	0.000000	1368	9383	10
0.500000	0.000000	1385	9418	12
0.500000	0.000000	1426	9455	10
0.500000	0.000000	1424	9369	5
0.500000	0.000000	1443	9412	12
0.500000	0.000000	1490	9404	7
0.500000	0.000000	1356	9344	7
0.500000	0.000000	1419	9358	11
0.500000	0.000000	1452	9455	13
0.500000	0.000000	1388	9398	7
0.500000	0.000000	1406	9403	9
0.500000	0.000000	1419	9436	8
0.500000	0.000000	1423	9472	9
0.500000	0.000000	1388	9447	8
0.500000	0.000000	1464	9458	8
0.500000	0.000000	1422	9463	9
0.500000	0.000000	1398	9410	7
0.500000	0.000000	1417	9509	8
0.500000	0.000000	1372	9579	11
0.500000	0.000000	1410	9330	12
0.500000	0.000000	1442	9545	10
0.500000	0.000000	1404	9585	14
0.500000	0.000000	1317	8937	11
0.500000	0.000000	1456	9381	13
0.500000	0.000000	1432	9538	14
0.500000	0.000000	1429	9406	13
0.500000	0.000000	1414	9362	17
0.500000	0.000000	1359	9485	10
0.500000	0.000000	1412	9388	10
0.500000	0.000000	1356	9375	10
0.500000	0.000000	1436	9446	12
0.500000	0.000000	1479	9372	18
0.500000	0.000000	1392	9439	1
0.500000	0.000000	1384	9501	4
0.500000	0.000000	1418	9468	12
0.500000	0.000000	1450	9457	13
0.500000	0.000000	1445	9319	6
0.500000	0.000000	1427	9489	9
0.500000	0.000000	1398	9443	12
0.500000	0.000000	1371	9478	9
0.500000	0.000000	1402	9447	13
0.500000	0.000000	1436	9584	17
0.500000	0.000000	1430	9487	14
0.500000	0.000000	1378	9385	8
0.500000	0.000000	1476	9442	8
0.500000	0.000000	1448	9418	7
0.500000	0.000000	1427	9565	6
0.500000	0.000000	1474	9469	12
0.500000	0.000000	1366	9439	8
0.500000	0.000000	1448	9414	10
0.500000	0.000000	1393	9456	8
0.500000	0.000000	1427	9492	9
0.500000	0.000000	1361	9509	10
0.500000	0.000000	1451	9544	15
0.500000	0.000000	1344	9504	13
0.500000	0.000000	1458	9489	6
0.500000	0.000000	1473	9449	16
0.500000	0.000000	1381	9419	11
0.500000	0.000000	1349	9424	11
0.500000	0.000000	1435	9442	12
0.500000	0.000000	1395	9486	5
0.500000	0.000000	1522	9499	9
0.500000	0.000000	1368	9104	8
0.500000	0.000000	1441	9513	10
0.500000	0.000000	1423	9444	14
0.500000	0.000000	1363	9523	15
0.500000	0.000000	1472	9441	9
0.500000	0.000000	1479	9349	7
0.500000	0.000000	1389	9439	8
0.500000	0.000000	1438	9488	18
0.500000	0.000000	1400	9293	10
0.500000	0.000000	1447	9478	7
0.500000	0.000000	1438	9387	15
0.500000	0.000000	1391	9468	16
0.500000	0.000000	1401	9426	9
0.500000	0.000000	1374	9448	9
0.500000	0.000000	1354	9449	12
0.500000	0.000000	1399	9502	13
0.500000	0.000000	1435	9502	12
0.500000	0.000000	1361	9318	13
0.500000	0.000000	1448	9503	11
0.500000	0.000000	1414	9456	7
0.500000	0.000000	1453	9283	13
0.500000	0.000000	1362	9408	7
0.500000	0.000000	1435	9315	8
0.500000	0.000000	1389	9402	10
0.500000	0.000000	1487	9478	6
0.500000	0.000000	1423	9356	15
0.500000	0.000000	1345	9480	4
0.500000	0.000000	1386	9305	8
0.500000	0.000000	1438	9414	7
0.500000	0.000000	1340	9439	8
0.500000	0.000000	1505	9444	11
0.500000	0.000000	1425	9498	7
0.500000	0.000000	1325	9432	5
0.500000	0.000000	1485	9532	9
0.500000	0.000000	1460	9376	7
0.500000	0.000000	1408	9472	6
0.500000	0.000000	1379	9431	7
0.500000	0.000000	1422	9452	14
0.500000	0.000000	1386	9428	12
0.500000	0.000000	1426	9360	9
0.500000	0.000000	1379	9157	5
0.500000	0.000000	1350	9352	5
0.500000	0.000000	1402	9503	18
0.500000	0.000000	1375	9475	7
0.500000	0.000000	1445	9463	11
0.500000	0.000000	1399	9429	13
0.500000	0.000000	1396	9437	11
0.500000	0.000000	1403	9455	16
0.500000	0.000000	1373	9504	11
0.500000	0.000000	1392	9558	4
0.500000	0.000000	1345	9528	6
0.500000	0.000000	1444	9456	13
0.500000	0.000000	1359	9396	14
0.500000	0.000000	1385	9523	7
0.500000	0.000000	1407	9475	17
0.500000	0.000000	1395	9542	5
0.500000	0.000000	1465	9539	9
0.500000	0.000000	1381	9485	7
0.500000	0.000000	1455	9492	6
0.500000	0.000000	1393	9445	9
0.500000	0.000000	1437	9386	5
0.500000	0.000000	1434	9447	15
0.500000	0.000000	1497	9401	12
0.500000	0.000000	1450	9461	9
0.500000	0.000000	1390	9393	16
0.500000	0.000000	1421	9443	11
0.500000	0.000000	1536	9585	12
0.500000	0.000000	1390	9427	5
0.500000	0.000000	1426	9497	9
0.500000	0.000000	1466	9388	12
0.500000	0.000000	1426	9406	15
0.500000	0.000000	1391	9368	10
0.500000	0.000000	1337	9521	5
0.500000	0.000000	1408	9464	7
0.500000	0.000000	1374	9483	12
0.500000	0.000000	1435	9474	9
0.500000	0.000000	1401	9553	4
0.500000	0.000000	1399	9444	5
0.500000	0.000000	1484	9496	13
0.500000	0.000000	1413	9458	8
0.500000	0.000000	1347	8990	11
0.500000	0.000000	1445	9417	11
0.500000	0.000000	1383	9447	6
0.500000	0.000000	1397	9449	7
0.500000	0.000000	1411	9479	9
0.500000	0.000000	1442	9471	7
0.500000	0.000000	1370	9362	3
0.500000	0.000000	1426	9355	7
0.500000	0.000000	1408	9551	8
0.500000	0.000000	1365	9389	7
0.500000	0.000000	1395	9474	8
0.500000	0.000000	1357	9397	7
0.500000	0.000000	1385	9392	10
0.500000	0.000000	1410	9422	12
0.500000	0.000000	1368	9453	6
0.500000	0.000000	1459	9375	10
0.500000	0.000000	1443	9496	13
0.500000	0.000000	1411	9435	16
0.500000	0.000000	1426	9487	12
0.500000	0.000000	1377	9451	8
0.500000	0.000000	1438	9324	10
0.500000	0.000000	1349	9507	9
0.500000	0.000000	1443	9355	5
0.500000	0.000000	1403	9500	4
0.500000	0.000000	1369	9536	8
0.500000	0.000000	1386	9433	9
0.500000	0.000000	1390	9329	9
0.500000	0.000000	1472	9437	13
0.500000	0.000000	1466	9337	13
0.500000	0.000000	1412	9424	9
0.500000	0.000000	1376	9394	9
0.500000	0.000000	1495	9479	4
0.500000	0.000000	1397	9481	9
0.500000	0.000000	1381	9465	6
0.500000	0.000000	1361	9387	14
0.500000	0.000000	1350	9381	10
0.500000	0.000000	1435	9354	9
0.500000	0.000000	1386	9416	14
0.500000	0.000000	1374	9415	12
0.500000	0.000000	1407	9533	6
0.500000	0.000000	1291	9210	10
0.500000	0.000000	1387	9404	11
0.500000	0.000000	1396	9534	7
0.500000	0.000000	1363	9522	13
0.500000	0.000000	1390	9362	14
0.500000	0.000000	1437	9400	10
0.500000	0.000000	1368	9506	12
0.500000	0.000000	1393	9443	7
0.500000	0.000000	1427	9578	13
0.500000	0.000000	1377	9511	9
0.500000	0.000000	1383	9502	13
0.500000	0.000000	1414	9622	15
0.500000	0.000000	1453	9514	12
0.500000	0.000000	1393	9441	7
0.500000	0.000000	1446	9470	18
0.500000	0.000000	1446	9470	11
0.500000	0.000000	1449	9560	5
0.500000	0.000000	1345	9450	8
0.500000	0.000000	1474	9468	12
0.500000	0.000000	1390	9478	7
0.500000	0.000000	1382	9421	17
0.500000	0.000000	1389	9487	9
0.500000	0.000000	1352	9397	6
0.500000	0.000000	1357	9448	12
0.500000	0.000000	1440	9526	10
0.500000	0.000000	1389	9540	6
0.500000	0.000000	1404	9383	8
0.500000	0.000000	1384	9450	10
0.500000	0.000000	1421	9503	7
0.500000	0.000000	1406	9469	12
0.500000	0.000000	1324	9490	6
0.500000	0.000000	1438	9379	15
0.500000	0.000000	1411	9471	9
0.500000	0.000000	1379	9374	13
0.500000	0.000000	1415	9433	10
0.500000	0.000000	1332	9403	9
0.500000	0.000000	1454	9420	13
0.500000	0.000000	1422	9360	12
0.500000	0.000000	1465	9381	12
0.500000	0.000000	1390	9486	6
0.500000	0.000000	1437	8963	11
0.500000	0.000000	1371	9369	12
0.500000	0.000000	1381	9493	9
0.500000	0.000000	1378	9520	9
0.500000	0.000000	1440	9540	9
0.500000	0.000000	1340	9487	19
0.500000	0.000000	1387	9590	12
0.500000	0.000000	1433	9549	9
0.500000	0.000000	1410	9440	11
0.500000	0.000000	1407	9473	10
0.500000	0.000000	1410	9478	7
0.500000	0.000000	1351	9507	7
0.500000	0.000000	1383	9472	15
0.500000	0.000000	1442	9455	10
0.500000	0.000000	1456	9482	5
0.500000	0.000000	1482	9370	10
0.500000	0.000000	1326	9420	5
0.500000	0.000000	1421	9444	12
0.500000	0.000000	1420	9477	12
0.500000	0.000000	1425	9413	13
0.500000	0.000000	1386	9402	8
0.500000	0.000000	1421	9427	11
0.500000	0.000000	1401	9408	10
0.500000	0.000000	1451	9414	13
0.500000	0.000000	1391	9458	11
0.500000	0.000000	1368	9505	11
0.500000	0.000000	1349	9405	14
0.500000	0.000000	1431	9477	13
0.500000	0.000000	1374	9492	12
0.500000	0.000000	1491	9423	15
0.500000	0.000000	1328	9341	4
0.500000	0.000000	1390	9401	15
0.500000	0.000000	1385	9308	5
0.500000	0.000000	1436	9402	13
0.500000	0.000000	1374	9476	7
0.500000	0.000000	1400	9501	12
0.500000	0.000000	1415	9479	15
0.500000	0.000000	1471	9416	14
0.500000	0.000000	1415	9327	6
0.500000	0.000000	1438	9433	9
0.500000	0.000000	1352	9065	9
0.500000	0.000000	1427	9451	13
0.500000	0.000000	1399	9459	11
0.500000	0.000000	1408	9362	6
0.500000	0.000000	1424	9457	8
0.500000	0.000000	1405	9513	14
0.500000	0.000000	1408	9523	10
0.500000	0.000000	1386	9446	10
0.500000	0.000000	1365	9471	9
0.500000	0.000000	1390	9427	13
0.500000	0.000000	1371	9379	14
0.500000	0.000000	1454	9408	14
0.500000	0.000000	1360	9578	3
0.500000	0.000000	1417	9511	6
0.500000	0.000000	1298	9468	17
0.500000	0.000000	1371	9418	7
0.500000	0.000000	1373	9551	7
0.500000	0.000000	1377	9431	7
0.500000	0.000000	1338	9549	7
0.500000	0.000000	1420	9488	9
0.500000	0.000000	1438	9470	8
0.500000	0.000000	1400	9475	5
0.500000	0.000000	1478	9491	13
0.500000	0.000000	1427	9420	13
0.500000	0.000000	1374	9467	13
0.500000	0.000000	1475	9537	14
0.500000	0.000000	1401	9451	22
0.500000	0.000000	1331	9366	9
0.500000	0.000000	1377	9383	13
0.500000	0.000000	1441	9393	5
0.500000	0.000000	1418	9476	11
0.500000	0.000000	1399	9504	10
0.500000	0.000000	1398	9516	4
0.500000	0.000000	1377	9505	7
0.500000	0.000000	1463	9507	15
0.500000	0.000000	1444	9391	9
0.500000	0.000000	1417	9465	17
0.500000	0.000000	1328	9459	12
0.500000	0.000000	1411	9482	8
0.500000	0.000000	1424	9484	8
0.500000	0.000000	1340	9013	16
0.500000	0.000000	1304	9550	15
0.500000	0.000000	1458	9442	8
0.500000	0.000000	1404	9489	8
0.500000	0.000000	1401	9476	11
0.500000	0.000000	1440	9522	17
0.500000	0.000000	1357	9570	6
0.500000	0.000000	1487	9502	14
0.500000	0.000000	1430	9485	12
0.500000	0.000000	1459	9501	3
0.500000	0.000000	1417	9562	7
0.500000	0.000000	1407	9493	12
0.500000	0.000000	1411	9546	9
0.500000	0.000000	1388	9427	15
0.500000	0.000000	1317	9549	6
0.500000	0.000000	1466	9441	13
0.500000	0.000000	1354	9436	6
0.500000	0.000000	1413	9508	10
0.500000	0.000000	1365	9410	8
0.500000	0.000000	1442	9455	8
0.500000	0.000000	1375	9508	6
0.500000	0.000000	1440	9567	9
0.500000	0.000000	1348	9546	8
0.500000	0.000000	1417	9434	11
0.500000	0.000000	1384	9467	10
0.500000	0.000000	1412	9524	11
0.500000	0.000000	1392	9414	6
0.500000	0.000000	1447	9470	13
0.500000	0.000000	1407	9510	5
0.500000	0.000000	1417	9592	5
0.500000	0.000000	1398	9515	9
0.500000	0.000000	1415	9580	11
0.500000	0.000000	1457	9504	10
0.500000	0.000000	1318	9477	8
0.500000	0.000000	1336	9510	8
0.500000	0.000000	1438	9583	11
0.500000	0.000000	1410	9459	17
0.500000	0.000000	1486	9454	13
0.500000	0.000000	1395	9490	11
0.500000	0.000000	1384	9518	6
0.500000	0.000000	1390	9095	10
0.500000	0.000000	1330	9418	8
0.500000	0.000000	1471	9461	6
0.500000	0.000000	1417	9430	18
0.500000	0.000000	1443	9406	10
0.500000	0.000000	1379	9514	7
0.500000	0.000000	1404	9323	3
0.500000	0.000000	1437	9498	5
0.500000	0.000000	1416	9445	12
0.500000	0.000000	1446	9517	15
0.500000	0.000000	1448	9544	10
0.500000	0.000000	1428	9439	11
0.500000	0.000000	1334	9431	8
0.500000	0.000000	1359	9534	5
0.500000	0.000000	1427	9461	10
0.500000	0.000000	1378	9450	12
0.500000	0.000000	1395	9528	11
0.500000	0.000000	1355	9481	6
0.500000	0.000000	1426	9568	4
0.500000	0.000000	1432	9488	6
0.500000	0.000000	1410	9370	13
0.500000	0.000000	1440	9455	9
0.500000	0.000000	1389	9500	10
0.500000	0.000000	1445	9410	5
0.500000	0.000000	1456	9475	7
0.500000	0.000000	1350	9478	5
0.500000	0.000000	1417	9429	4
0.500000	0.000000	1372	9546	9
0.500000	0.000000	1447	9359	15
0.500000	0.000000	1402	9639	10
0.500000	0.000000	1417	9415	8
0.500000	0.000000	1418	9496	7
0.500000	0.000000	1475	9532	18
0.500000	0.000000	1361	9522	11
0.500000	0.000000	1486	9477	11
0.500000	0.000000	1432	9474	9
0.500000	0.000000	1459	9561	9
0.500000	0.000000	1480	9417	7
0.500000	0.000000	1407	9408	8
0.500000	0.000000	1486	9483	9
