# Supplementary material for: Photon-counting statistics-based support vector machine with multi-mode photon illumination for quantum imaging
Source: Sci Rep. 2022 Oct 5;12:16594. doi: 10.1038/s41598-022-20501-3 (PMC9534992; doi:10.1038/s41598-022-20501-3)
Supplement: Supplementary file 3 — Supplementary Information 3. [file 41598_2022_20501_MOESM3_ESM.zip › Suppl_testdata_30_Blocked.csv]

0.500000	0.000000	223	8857	0
0.500000	0.000000	288	9174	0
0.500000	0.000000	249	9150	3
0.500000	0.000000	256	9196	0
0.500000	0.000000	222	9199	0
0.500000	0.000000	253	9296	0
0.500000	0.000000	222	9250	0
0.500000	0.000000	251	9257	0
0.500000	0.000000	279	9187	2
0.500000	0.000000	229	9260	2
0.500000	0.000000	239	9260	0
0.500000	0.000000	292	9218	0
0.500000	0.000000	247	9157	2
0.500000	0.000000	242	9182	0
0.500000	0.000000	266	9142	0
0.500000	0.000000	253	9201	1
0.500000	0.000000	223	9172	1
0.500000	0.000000	257	9290	0
0.500000	0.000000	259	9316	1
0.500000	0.000000	261	9234	3
0.500000	0.000000	235	9115	0
0.500000	0.000000	240	9228	0
0.500000	0.000000	258	9232	1
0.500000	0.000000	279	9141	0
0.500000	0.000000	261	9265	1
0.500000	0.000000	235	9222	0
0.500000	0.000000	261	9326	1
0.500000	0.000000	271	9224	0
0.500000	0.000000	252	9303	0
0.500000	0.000000	279	9261	0
0.500000	0.000000	259	9302	0
0.500000	0.000000	240	9270	0
0.500000	0.000000	273	9221	0
0.500000	0.000000	222	9323	0
0.500000	0.000000	264	9174	0
0.500000	0.000000	243	9214	1
0.500000	0.000000	254	9244	2
0.500000	0.000000	247	9247	0
0.500000	0.000000	243	9252	2
0.500000	0.000000	240	9226	0
0.500000	0.000000	241	8856	1
0.500000	0.000000	218	9290	0
0.500000	0.000000	246	9221	1
0.500000	0.000000	246	9317	0
0.500000	0.000000	233	9247	0
0.500000	0.000000	231	9304	0
0.500000	0.000000	249	9196	3
0.500000	0.000000	315	9214	0
0.500000	0.000000	251	9240	0
0.500000	0.000000	249	9241	0
0.500000	0.000000	272	9255	0
0.500000	0.000000	244	9324	2
0.500000	0.000000	247	9236	0
0.500000	0.000000	262	9251	0
0.500000	0.000000	272	9264	0
0.500000	0.000000	253	9170	1
0.500000	0.000000	278	9089	1
0.500000	0.000000	291	9343	0
0.500000	0.000000	256	9267	1
0.500000	0.000000	253	9347	0
0.500000	0.000000	259	9177	0
0.500000	0.000000	271	9250	0
0.500000	0.000000	256	9266	1
0.500000	0.000000	265	9301	2
0.500000	0.000000	255	9282	2
0.500000	0.000000	237	9276	0
0.500000	0.000000	239	9281	0
0.500000	0.000000	268	9154	0
0.500000	0.000000	285	9171	0
0.500000	0.000000	262	9270	0
0.500000	0.000000	281	9249	1
0.500000	0.000000	254	9201	0
0.500000	0.000000	246	9247	0
0.500000	0.000000	297	9242	0
0.500000	0.000000	263	9233	0
0.500000	0.000000	265	9282	1
0.500000	0.000000	258	9335	0
0.500000	0.000000	251	9233	0
0.500000	0.000000	240	9275	0
0.500000	0.000000	237	9339	0
0.500000	0.000000	257	8840	0
0.500000	0.000000	242	9183	0
0.500000	0.000000	238	9258	0
0.500000	0.000000	259	9211	0
0.500000	0.000000	261	9259	0
0.500000	0.000000	299	9254	0
0.500000	0.000000	236	9169	0
0.500000	0.000000	269	9259	0
0.500000	0.000000	240	9264	2
0.500000	0.000000	251	9207	0
0.500000	0.000000	221	9180	1
0.500000	0.000000	251	9168	3
0.500000	0.000000	246	9200	0
0.500000	0.000000	280	9271	0
0.500000	0.000000	263	9252	1
0.500000	0.000000	267	9295	2
0.500000	0.000000	272	9249	0
0.500000	0.000000	272	9226	0
0.500000	0.000000	268	9274	0
0.500000	0.000000	258	9365	0
0.500000	0.000000	284	9246	2
0.500000	0.000000	227	9315	0
0.500000	0.000000	228	9210	2
0.500000	0.000000	278	9206	2
0.500000	0.000000	239	9228	1
0.500000	0.000000	251	9350	1
0.500000	0.000000	206	9350	0
0.500000	0.000000	242	9329	0
0.500000	0.000000	250	9303	1
0.500000	0.000000	201	9161	0
0.500000	0.000000	253	9201	1
0.500000	0.000000	255	9241	1
0.500000	0.000000	255	9264	1
0.500000	0.000000	247	9350	3
0.500000	0.000000	258	9167	0
0.500000	0.000000	230	9180	0
0.500000	0.000000	238	9189	0
0.500000	0.000000	260	9275	1
0.500000	0.000000	239	9200	1
0.500000	0.000000	264	9380	3
0.500000	0.000000	275	8824	0
0.500000	0.000000	255	9184	2
0.500000	0.000000	225	9216	0
0.500000	0.000000	261	9189	1
0.500000	0.000000	263	9313	1
0.500000	0.000000	255	9266	3
0.500000	0.000000	250	9323	0
0.500000	0.000000	299	9243	0
0.500000	0.000000	254	9193	3
0.500000	0.000000	246	9175	1
0.500000	0.000000	226	9363	0
0.500000	0.000000	258	9280	1
0.500000	0.000000	280	9200	0
0.500000	0.000000	273	9162	1
0.500000	0.000000	238	9328	0
0.500000	0.000000	236	9243	0
0.500000	0.000000	247	9343	0
0.500000	0.000000	284	9353	0
0.500000	0.000000	294	9253	1
0.500000	0.000000	280	9225	1
0.500000	0.000000	229	9304	0
0.500000	0.000000	258	9271	0
0.500000	0.000000	239	9251	4
0.500000	0.000000	227	9309	1
0.500000	0.000000	250	9255	0
0.500000	0.000000	273	9352	0
0.500000	0.000000	247	9263	0
0.500000	0.000000	278	9201	1
0.500000	0.000000	259	9251	0
0.500000	0.000000	270	9167	0
0.500000	0.000000	265	9261	0
0.500000	0.000000	238	9256	0
0.500000	0.000000	234	9188	0
0.500000	0.000000	266	9081	1
0.500000	0.000000	236	9157	0
0.500000	0.000000	266	9151	2
0.500000	0.000000	268	9255	2
0.500000	0.000000	274	9244	1
0.500000	0.000000	252	9225	0
0.500000	0.000000	252	9216	1
0.500000	0.000000	251	8886	1
0.500000	0.000000	274	9373	2
0.500000	0.000000	265	9302	0
0.500000	0.000000	226	9314	0
0.500000	0.000000	236	9292	0
0.500000	0.000000	269	9254	0
0.500000	0.000000	275	9203	0
0.500000	0.000000	254	9226	0
0.500000	0.000000	230	9338	0
0.500000	0.000000	243	9223	0
0.500000	0.000000	279	9107	0
0.500000	0.000000	285	9198	0
0.500000	0.000000	254	9322	1
0.500000	0.000000	287	9200	2
0.500000	0.000000	254	9255	2
0.500000	0.000000	253	9256	0
0.500000	0.000000	271	9274	0
0.500000	0.000000	251	9126	0
0.500000	0.000000	231	9203	0
0.500000	0.000000	267	9160	0
0.500000	0.000000	303	9104	1
0.500000	0.000000	282	9312	0
0.500000	0.000000	257	9302	0
0.500000	0.000000	241	9204	0
0.500000	0.000000	230	9129	0
0.500000	0.000000	275	9251	2
0.500000	0.000000	243	9236	0
0.500000	0.000000	253	9278	0
0.500000	0.000000	270	9243	0
0.500000	0.000000	255	9205	0
0.500000	0.000000	239	9315	0
0.500000	0.000000	243	9228	2
0.500000	0.000000	253	9097	0
0.500000	0.000000	255	9245	0
0.500000	0.000000	322	9224	1
0.500000	0.000000	268	9263	1
0.500000	0.000000	258	9299	1
0.500000	0.000000	248	9219	0
0.500000	0.000000	225	9362	1
0.500000	0.000000	248	9349	1
0.500000	0.000000	242	9000	2
0.500000	0.000000	278	9281	2
0.500000	0.000000	254	9327	2
0.500000	0.000000	252	9251	1
0.500000	0.000000	261	9323	0
0.500000	0.000000	244	9310	3
0.500000	0.000000	297	9278	0
0.500000	0.000000	207	9241	2
0.500000	0.000000	276	9288	2
0.500000	0.000000	282	9262	1
0.500000	0.000000	257	9283	3
0.500000	0.000000	261	9315	1
0.500000	0.000000	253	9219	2
0.500000	0.000000	237	9191	0
0.500000	0.000000	277	9312	0
0.500000	0.000000	241	9263	0
0.500000	0.000000	265	9219	1
0.500000	0.000000	282	9296	0
0.500000	0.000000	285	9274	2
0.500000	0.000000	305	9206	1
0.500000	0.000000	246	9155	0
0.500000	0.000000	271	9266	0
0.500000	0.000000	242	9224	1
0.500000	0.000000	262	9259	0
0.500000	0.000000	289	9215	0
0.500000	0.000000	225	9229	0
0.500000	0.000000	264	9335	0
0.500000	0.000000	263	9220	0
0.500000	0.000000	271	9268	2
0.500000	0.000000	275	9268	1
0.500000	0.000000	215	9245	0
0.500000	0.000000	280	9230	0
0.500000	0.000000	239	9165	0
0.500000	0.000000	230	9168	0
0.500000	0.000000	256	9137	2
0.500000	0.000000	221	9256	0
0.500000	0.000000	283	9266	3
0.500000	0.000000	263	9214	0
0.500000	0.000000	231	9227	0
0.500000	0.000000	270	9205	0
0.500000	0.000000	260	8839	0
0.500000	0.000000	267	9152	0
0.500000	0.000000	268	9142	0
0.500000	0.000000	239	9244	0
0.500000	0.000000	266	9219	4
0.500000	0.000000	274	9166	0
0.500000	0.000000	234	9296	0
0.500000	0.000000	297	9221	0
0.500000	0.000000	223	9178	0
0.500000	0.000000	275	9174	3
0.500000	0.000000	252	9191	0
0.500000	0.000000	222	9264	0
0.500000	0.000000	256	9241	0
0.500000	0.000000	249	9226	0
0.500000	0.000000	241	9309	1
0.500000	0.000000	216	9205	0
0.500000	0.000000	224	9191	0
0.500000	0.000000	264	9282	0
0.500000	0.000000	232	9225	1
0.500000	0.000000	272	9229	0
0.500000	0.000000	287	9291	1
0.500000	0.000000	223	9336	0
0.500000	0.000000	288	9225	2
0.500000	0.000000	245	9379	2
0.500000	0.000000	233	9259	0
0.500000	0.000000	231	9311	1
0.500000	0.000000	289	9254	0
0.500000	0.000000	260	9118	0
0.500000	0.000000	267	9311	3
0.500000	0.000000	250	9243	3
0.500000	0.000000	243	9154	2
0.500000	0.000000	259	9218	0
0.500000	0.000000	266	9230	1
0.500000	0.000000	235	9321	0
0.500000	0.000000	249	9206	2
0.500000	0.000000	241	9174	1
0.500000	0.000000	245	9215	4
0.500000	0.000000	245	9205	0
0.500000	0.000000	248	9207	2
0.500000	0.000000	255	9271	1
0.500000	0.000000	238	8882	0
0.500000	0.000000	256	9250	1
0.500000	0.000000	255	9311	0
0.500000	0.000000	240	9279	2
0.500000	0.000000	237	9199	1
0.500000	0.000000	267	9185	0
0.500000	0.000000	241	9154	1
0.500000	0.000000	302	9149	1
0.500000	0.000000	254	9192	0
0.500000	0.000000	267	9245	1
0.500000	0.000000	231	9226	1
0.500000	0.000000	257	9190	1
0.500000	0.000000	252	9196	0
0.500000	0.000000	265	9287	0
0.500000	0.000000	227	9129	1
0.500000	0.000000	225	9246	1
0.500000	0.000000	263	9229	2
0.500000	0.000000	233	9248	1
0.500000	0.000000	245	9247	2
0.500000	0.000000	232	9139	0
0.500000	0.000000	263	9347	0
0.500000	0.000000	247	9303	1
0.500000	0.000000	248	9273	0
0.500000	0.000000	204	9197	0
0.500000	0.000000	248	9181	1
0.500000	0.000000	223	9220	0
0.500000	0.000000	241	9156	1
0.500000	0.000000	243	9242	0
0.500000	0.000000	248	9170	0
0.500000	0.000000	246	9154	2
0.500000	0.000000	264	9284	0
0.500000	0.000000	261	9337	0
0.500000	0.000000	268	9197	0
0.500000	0.000000	230	9204	2
0.500000	0.000000	211	9202	0
0.500000	0.000000	255	9252	3
0.500000	0.000000	225	9212	0
0.500000	0.000000	223	9315	0
0.500000	0.000000	244	9270	0
0.500000	0.000000	235	9337	1
0.500000	0.000000	247	8846	0
0.500000	0.000000	251	9159	0
0.500000	0.000000	256	9186	0
0.500000	0.000000	255	9165	3
0.500000	0.000000	219	9195	0
0.500000	0.000000	247	9266	0
0.500000	0.000000	262	9191	0
0.500000	0.000000	285	9268	1
0.500000	0.000000	262	9235	0
0.500000	0.000000	281	9221	0
0.500000	0.000000	304	9267	2
0.500000	0.000000	229	9371	1
0.500000	0.000000	256	9160	0
0.500000	0.000000	242	9154	2
0.500000	0.000000	255	9224	0
0.500000	0.000000	221	9214	0
0.500000	0.000000	253	9250	0
0.500000	0.000000	243	9342	0
0.500000	0.000000	269	9338	2
0.500000	0.000000	249	9265	2
0.500000	0.000000	236	9224	0
0.500000	0.000000	263	9379	2
0.500000	0.000000	242	9277	2
0.500000	0.000000	296	9309	1
0.500000	0.000000	230	9272	0
0.500000	0.000000	283	9224	1
0.500000	0.000000	239	9202	1
0.500000	0.000000	246	9257	2
0.500000	0.000000	244	9303	0
0.500000	0.000000	286	9143	1
0.500000	0.000000	205	9353	0
0.500000	0.000000	295	9216	0
0.500000	0.000000	256	9224	0
0.500000	0.000000	269	9187	0
0.500000	0.000000	255	9345	0
0.500000	0.000000	242	9233	0
0.500000	0.000000	213	9299	0
0.500000	0.000000	260	9168	0
0.500000	0.000000	234	9285	0
0.500000	0.000000	224	9283	2
0.500000	0.000000	219	8909	0
0.500000	0.000000	227	9227	0
0.500000	0.000000	247	9352	0
0.500000	0.000000	253	9270	1
0.500000	0.000000	241	9270	0
0.500000	0.000000	261	9265	0
0.500000	0.000000	237	9263	2
0.500000	0.000000	226	9235	1
0.500000	0.000000	232	9334	1
0.500000	0.000000	257	9412	1
0.500000	0.000000	254	9289	0
0.500000	0.000000	255	9287	2
0.500000	0.000000	274	9255	0
0.500000	0.000000	257	9355	0
0.500000	0.000000	270	9314	0
0.500000	0.000000	290	9327	0
0.500000	0.000000	275	9282	0
0.500000	0.000000	232	9194	0
0.500000	0.000000	264	9246	1
0.500000	0.000000	257	9218	3
0.500000	0.000000	262	9281	1
0.500000	0.000000	272	9296	0
0.500000	0.000000	271	9243	2
0.500000	0.000000	240	9293	0
0.500000	0.000000	268	9272	1
0.500000	0.000000	308	9356	1
0.500000	0.000000	279	9241	0
0.500000	0.000000	256	9377	0
0.500000	0.000000	253	9318	2
0.500000	0.000000	248	9330	0
0.500000	0.000000	291	9137	0
0.500000	0.000000	265	9250	0
0.500000	0.000000	260	9273	0
0.500000	0.000000	277	9283	2
0.500000	0.000000	240	9238	1
0.500000	0.000000	253	9257	0
0.500000	0.000000	251	9256	0
0.500000	0.000000	262	9294	4
0.500000	0.000000	283	9220	0
0.500000	0.000000	250	9232	1
0.500000	0.000000	235	8843	0
0.500000	0.000000	210	9219	0
0.500000	0.000000	266	9246	3
0.500000	0.000000	261	9253	2
0.500000	0.000000	249	9309	0
0.500000	0.000000	276	9221	1
0.500000	0.000000	238	9260	0
0.500000	0.000000	292	9259	0
0.500000	0.000000	240	9263	0
0.500000	0.000000	222	9222	2
0.500000	0.000000	265	9193	0
0.500000	0.000000	249	9225	0
0.500000	0.000000	241	9243	1
0.500000	0.000000	239	9279	1
0.500000	0.000000	263	9292	0
0.500000	0.000000	240	9262	0
0.500000	0.000000	207	9280	0
0.500000	0.000000	245	9290	0
0.500000	0.000000	252	9225	1
0.500000	0.000000	240	9302	1
0.500000	0.000000	298	9236	3
0.500000	0.000000	244	9246	0
0.500000	0.000000	249	9258	0
0.500000	0.000000	257	9284	0
0.500000	0.000000	279	9219	1
0.500000	0.000000	246	9186	0
0.500000	0.000000	245	9294	1
0.500000	0.000000	244	9278	0
0.500000	0.000000	256	9295	1
0.500000	0.000000	276	9204	0
0.500000	0.000000	241	9258	0
0.500000	0.000000	252	9385	1
0.500000	0.000000	263	9164	1
0.500000	0.000000	268	9289	0
0.500000	0.000000	234	9164	0
0.500000	0.000000	241	9181	3
0.500000	0.000000	257	9217	3
0.500000	0.000000	263	9272	0
0.500000	0.000000	278	9170	1
0.500000	0.000000	278	9290	2
0.500000	0.000000	230	8848	0
0.500000	0.000000	245	9210	1
0.500000	0.000000	218	9253	1
0.500000	0.000000	269	9301	0
0.500000	0.000000	272	9175	0
0.500000	0.000000	234	9372	0
0.500000	0.000000	250	9330	0
0.500000	0.000000	233	9268	0
0.500000	0.000000	274	9278	1
0.500000	0.000000	257	9285	0
0.500000	0.000000	272	9243	0
0.500000	0.000000	231	9315	0
0.500000	0.000000	270	9278	2
0.500000	0.000000	228	9178	0
0.500000	0.000000	251	9261	0
0.500000	0.000000	263	9207	1
0.500000	0.000000	262	9303	3
0.500000	0.000000	227	9252	0
0.500000	0.000000	263	9261	0
0.500000	0.000000	242	9200	0
0.500000	0.000000	251	9226	0
0.500000	0.000000	252	9272	3
0.500000	0.000000	272	9340	0
0.500000	0.000000	270	9278	2
0.500000	0.000000	272	9232	1
0.500000	0.000000	276	9223	0
0.500000	0.000000	290	9266	1
0.500000	0.000000	246	9172	0
0.500000	0.000000	250	9259	0
0.500000	0.000000	235	9345	1
0.500000	0.000000	275	9226	0
0.500000	0.000000	270	9292	0
0.500000	0.000000	295	9349	0
0.500000	0.000000	241	9332	0
0.500000	0.000000	234	9246	1
0.500000	0.000000	250	9246	2
0.500000	0.000000	233	9219	0
0.500000	0.000000	218	9296	0
0.500000	0.000000	251	9314	0
0.500000	0.000000	253	9270	4
0.500000	0.000000	245	8940	0
0.500000	0.000000	254	9334	0
0.500000	0.000000	226	9307	1
0.500000	0.000000	271	9300	1
0.500000	0.000000	247	9267	1
0.500000	0.000000	258	9264	0
0.500000	0.000000	262	9375	1
0.500000	0.000000	249	9234	0
0.500000	0.000000	292	9301	1
0.500000	0.000000	273	9229	2
0.500000	0.000000	222	9312	1
0.500000	0.000000	236	9229	0
0.500000	0.000000	237	9258	0
0.500000	0.000000	278	9332	2
0.500000	0.000000	246	9301	0
0.500000	0.000000	214	9333	3
0.500000	0.000000	244	9379	3
0.500000	0.000000	294	9232	3
0.500000	0.000000	224	9300	0
0.500000	0.000000	255	9199	1
0.500000	0.000000	254	9319	0
0.500000	0.000000	260	9320	4
0.500000	0.000000	271	9272	0
0.500000	0.000000	257	9319	0
0.500000	0.000000	241	9243	0
0.500000	0.000000	211	9308	0
0.500000	0.000000	237	9299	0
0.500000	0.000000	265	9289	0
0.500000	0.000000	250	9356	0
0.500000	0.000000	228	9318	0
0.500000	0.000000	292	9216	1
0.500000	0.000000	269	9311	0
0.500000	0.000000	216	9232	0
0.500000	0.000000	241	9270	0
0.500000	0.000000	276	9281	0
0.500000	0.000000	317	9240	0
0.500000	0.000000	243	9311	0
0.500000	0.000000	288	9244	1
0.500000	0.000000	251	9186	0
0.500000	0.000000	246	9352	0
0.500000	0.000000	234	8938	0
0.500000	0.000000	277	9253	0
0.500000	0.000000	253	9204	0
0.500000	0.000000	242	9262	0
0.500000	0.000000	270	9388	0
0.500000	0.000000	230	9238	1
0.500000	0.000000	238	9272	0
0.500000	0.000000	255	9286	0
0.500000	0.000000	287	9339	0
0.500000	0.000000	252	9311	0
0.500000	0.000000	267	9218	0
0.500000	0.000000	276	9281	0
0.500000	0.000000	274	9261	0
0.500000	0.000000	265	9278	0
0.500000	0.000000	244	9344	0
0.500000	0.000000	250	9294	1
0.500000	0.000000	256	9299	0
0.500000	0.000000	261	9270	0
0.500000	0.000000	243	9290	4
0.500000	0.000000	243	9203	1
0.500000	0.000000	234	9177	0
0.500000	0.000000	272	9232	1
0.500000	0.000000	302	9238	1
0.500000	0.000000	239	9299	0
0.500000	0.000000	226	9209	0
0.500000	0.000000	260	9208	0
0.500000	0.000000	285	9288	0
0.500000	0.000000	252	9329	0
0.500000	0.000000	280	9291	0
0.500000	0.000000	259	9245	0
0.500000	0.000000	252	9297	1
0.500000	0.000000	271	9196	0
0.500000	0.000000	233	9208	0
0.500000	0.000000	224	9334	0
0.500000	0.000000	279	9211	0
0.500000	0.000000	261	9269	0
0.500000	0.000000	245	9276	0
0.500000	0.000000	246	9179	0
0.500000	0.000000	230	9167	0
0.500000	0.000000	244	9307	3
0.500000	0.000000	240	8827	0
0.500000	0.000000	231	9215	0
0.500000	0.000000	254	9283	1
0.500000	0.000000	250	9244	1
0.500000	0.000000	257	9256	1
0.500000	0.000000	233	9233	2
0.500000	0.000000	236	9203	1
0.500000	0.000000	273	9250	0
0.500000	0.000000	243	9259	0
0.500000	0.000000	237	9252	0
0.500000	0.000000	292	9268	2
0.500000	0.000000	243	9326	0
0.500000	0.000000	267	9200	0
0.500000	0.000000	238	9323	0
0.500000	0.000000	265	9362	0
0.500000	0.000000	263	9259	0
0.500000	0.000000	273	9299	0
0.500000	0.000000	224	9356	0
0.500000	0.000000	189	9387	0
0.500000	0.000000	283	9311	2
0.500000	0.000000	257	9353	0
0.500000	0.000000	239	9298	0
0.500000	0.000000	252	9184	2
0.500000	0.000000	231	9249	0
0.500000	0.000000	245	9224	0
0.500000	0.000000	222	9293	0
0.500000	0.000000	252	9270	0
0.500000	0.000000	279	9179	3
0.500000	0.000000	253	9267	1
0.500000	0.000000	247	9218	0
0.500000	0.000000	267	9361	2
0.500000	0.000000	240	9298	0
0.500000	0.000000	279	9323	1
0.500000	0.000000	229	9196	0
0.500000	0.000000	250	9232	1
0.500000	0.000000	251	9192	0
0.500000	0.000000	254	9327	1
0.500000	0.000000	246	9242	0
0.500000	0.000000	216	9247	0
0.500000	0.000000	238	9294	0
0.500000	0.000000	255	8902	3
0.500000	0.000000	235	9276	0
0.500000	0.000000	247	9321	2
0.500000	0.000000	282	9264	1
0.500000	0.000000	259	9219	0
0.500000	0.000000	265	9198	0
0.500000	0.000000	254	9300	0
0.500000	0.000000	258	9175	1
0.500000	0.000000	256	9273	0
0.500000	0.000000	253	9286	1
0.500000	0.000000	257	9326	0
0.500000	0.000000	233	9308	0
0.500000	0.000000	223	9365	1
0.500000	0.000000	229	9277	0
0.500000	0.000000	245	9284	1
0.500000	0.000000	235	9308	0
0.500000	0.000000	247	9289	0
0.500000	0.000000	221	9336	4
0.500000	0.000000	217	9250	1
0.500000	0.000000	234	9251	1
0.500000	0.000000	220	9307	3
0.500000	0.000000	253	9280	2
0.500000	0.000000	279	9273	2
0.500000	0.000000	278	9314	0
0.500000	0.000000	255	9160	0
0.500000	0.000000	267	9264	0
0.500000	0.000000	236	9330	0
0.500000	0.000000	247	9189	2
0.500000	0.000000	268	9360	0
0.500000	0.000000	275	9324	3
0.500000	0.000000	304	9261	0
0.500000	0.000000	309	9276	1
0.500000	0.000000	264	9206	0
0.500000	0.000000	252	9285	0
0.500000	0.000000	249	9223	0
0.500000	0.000000	263	9281	1
0.500000	0.000000	229	9316	0
0.500000	0.000000	254	9246	2
0.500000	0.000000	237	9199	0
0.500000	0.000000	249	9334	3
0.500000	0.000000	220	8904	1
0.500000	0.000000	280	9269	0
0.500000	0.000000	259	9196	1
0.500000	0.000000	307	9305	0
0.500000	0.000000	301	9199	1
0.500000	0.000000	248	9211	0
0.500000	0.000000	241	9346	2
0.500000	0.000000	199	9281	2
0.500000	0.000000	240	9188	0
0.500000	0.000000	256	9123	0
0.500000	0.000000	249	9255	0
0.500000	0.000000	253	9195	0
0.500000	0.000000	228	9228	0
0.500000	0.000000	250	9247	0
0.500000	0.000000	264	9211	2
0.500000	0.000000	247	9259	0
0.500000	0.000000	230	9265	0
0.500000	0.000000	275	9290	0
0.500000	0.000000	232	9310	1
0.500000	0.000000	272	9303	1
0.500000	0.000000	245	9275	3
0.500000	0.000000	241	9299	1
0.500000	0.000000	265	9252	3
0.500000	0.000000	251	9220	0
0.500000	0.000000	248	9307	0
0.500000	0.000000	271	9217	0
0.500000	0.000000	238	9190	2
0.500000	0.000000	250	9259	0
0.500000	0.000000	248	9310	2
0.500000	0.000000	251	9273	1
0.500000	0.000000	229	9293	0
0.500000	0.000000	273	9290	0
0.500000	0.000000	228	9275	0
0.500000	0.000000	262	9289	0
0.500000	0.000000	283	9279	0
0.500000	0.000000	232	9212	2
0.500000	0.000000	279	9177	0
0.500000	0.000000	247	9175	0
0.500000	0.000000	258	9188	0
0.500000	0.000000	259	9240	0
0.500000	0.000000	233	8891	0
0.500000	0.000000	256	9208	0
0.500000	0.000000	255	9260	1
0.500000	0.000000	257	9302	1
0.500000	0.000000	268	9117	0
0.500000	0.000000	258	9240	1
0.500000	0.000000	266	9235	0
0.500000	0.000000	268	9236	1
0.500000	0.000000	230	9207	0
0.500000	0.000000	245	9306	0
0.500000	0.000000	303	9180	0
0.500000	0.000000	263	9314	1
0.500000	0.000000	288	9225	0
0.500000	0.000000	281	9258	1
0.500000	0.000000	234	9296	0
0.500000	0.000000	240	9206	0
0.500000	0.000000	275	9328	0
0.500000	0.000000	187	9150	0
0.500000	0.000000	253	9377	3
0.500000	0.000000	234	9248	0
0.500000	0.000000	235	9274	0
0.500000	0.000000	266	9224	3
0.500000	0.000000	254	9138	0
0.500000	0.000000	260	9130	0
0.500000	0.000000	258	9190	1
0.500000	0.000000	257	9302	2
0.500000	0.000000	292	9286	1
0.500000	0.000000	252	9227	0
0.500000	0.000000	256	9190	0
0.500000	0.000000	251	9190	0
0.500000	0.000000	237	9296	0
0.500000	0.000000	287	9169	0
0.500000	0.000000	218	9156	1
0.500000	0.000000	235	9203	0
0.500000	0.000000	248	9244	1
0.500000	0.000000	257	9240	2
0.500000	0.000000	237	9223	1
0.500000	0.000000	288	9253	0
0.500000	0.000000	277	9206	1
0.500000	0.000000	246	9167	3
0.500000	0.000000	230	8882	0
0.500000	0.000000	276	9219	0
0.500000	0.000000	246	9198	0
0.500000	0.000000	229	9210	0
0.500000	0.000000	262	9239	0
0.500000	0.000000	295	9297	0
0.500000	0.000000	257	9256	1
0.500000	0.000000	257	9166	0
0.500000	0.000000	270	9318	4
0.500000	0.000000	230	9214	1
0.500000	0.000000	312	9198	0
0.500000	0.000000	255	9241	1
0.500000	0.000000	256	9226	0
0.500000	0.000000	257	9323	0
0.500000	0.000000	288	9287	0
0.500000	0.000000	275	9408	2
0.500000	0.000000	265	9230	1
0.500000	0.000000	270	9295	1
0.500000	0.000000	273	9312	0
0.500000	0.000000	261	9218	0
0.500000	0.000000	251	9191	0
0.500000	0.000000	271	9365	1
0.500000	0.000000	229	9195	0
0.500000	0.000000	268	9214	0
0.500000	0.000000	230	9131	0
0.500000	0.000000	254	9214	2
0.500000	0.000000	240	9213	0
0.500000	0.000000	261	9229	3
0.500000	0.000000	255	9276	0
0.500000	0.000000	246	9277	0
0.500000	0.000000	251	9234	2
0.500000	0.000000	255	9246	0
0.500000	0.000000	251	9209	0
0.500000	0.000000	240	9194	2
0.500000	0.000000	254	9255	2
0.500000	0.000000	298	9182	1
0.500000	0.000000	241	9220	1
0.500000	0.000000	236	9245	0
0.500000	0.000000	259	9216	1
0.500000	0.000000	256	9251	0
0.500000	0.000000	265	8988	1
0.500000	0.000000	235	9286	2
0.500000	0.000000	251	9226	3
0.500000	0.000000	274	9345	0
0.500000	0.000000	248	9307	0
0.500000	0.000000	237	9292	2
0.500000	0.000000	273	9324	0
0.500000	0.000000	280	9249	0
0.500000	0.000000	237	9325	0
0.500000	0.000000	252	9193	0
0.500000	0.000000	259	9350	0
0.500000	0.000000	234	9403	0
0.500000	0.000000	274	9311	2
0.500000	0.000000	250	9319	1
0.500000	0.000000	249	9284	0
0.500000	0.000000	251	9217	0
0.500000	0.000000	238	9293	0
0.500000	0.000000	257	9215	0
0.500000	0.000000	230	9232	0
0.500000	0.000000	214	9171	0
0.500000	0.000000	222	9169	1
0.500000	0.000000	257	9212	3
0.500000	0.000000	283	9377	0
0.500000	0.000000	270	9361	0
0.500000	0.000000	261	9211	1
0.500000	0.000000	245	9303	1
0.500000	0.000000	241	9163	1
0.500000	0.000000	253	9282	0
0.500000	0.000000	265	9259	1
0.500000	0.000000	252	9217	1
0.500000	0.000000	263	9203	0
0.500000	0.000000	257	9276	0
0.500000	0.000000	236	9226	0
0.500000	0.000000	235	9273	0
0.500000	0.000000	254	9165	0
0.500000	0.000000	242	9180	1
0.500000	0.000000	266	9143	2
0.500000	0.000000	223	9221	0
0.500000	0.000000	247	9316	2
0.500000	0.000000	233	9244	1
0.500000	0.000000	230	8938	0
0.500000	0.000000	255	9319	0
0.500000	0.000000	244	9263	0
0.500000	0.000000	225	9276	3
0.500000	0.000000	229	9230	0
0.500000	0.000000	266	9300	1
0.500000	0.000000	244	9280	0
0.500000	0.000000	274	9312	0
0.500000	0.000000	268	9291	0
0.500000	0.000000	219	9291	0
0.500000	0.000000	259	9170	0
0.500000	0.000000	227	9156	0
0.500000	0.000000	245	9242	0
0.500000	0.000000	267	9166	1
0.500000	0.000000	229	9376	0
0.500000	0.000000	234	9234	1
0.500000	0.000000	255	9279	2
0.500000	0.000000	245	9245	0
0.500000	0.000000	257	9183	1
0.500000	0.000000	290	9216	3
0.500000	0.000000	282	9232	1
0.500000	0.000000	262	9297	3
0.500000	0.000000	254	9229	1
0.500000	0.000000	270	9182	0
0.500000	0.000000	246	9127	0
0.500000	0.000000	265	9304	0
0.500000	0.000000	246	9316	2
0.500000	0.000000	285	9259	3
0.500000	0.000000	281	9300	1
0.500000	0.000000	266	9245	0
0.500000	0.000000	256	9229	1
0.500000	0.000000	245	9346	2
0.500000	0.000000	269	9286	0
0.500000	0.000000	229	9238	2
0.500000	0.000000	242	9224	3
0.500000	0.000000	240	9315	3
0.500000	0.000000	258	9208	0
0.500000	0.000000	238	9170	0
0.500000	0.000000	234	9252	1
0.500000	0.000000	257	9255	1
0.500000	0.000000	241	8874	2
0.500000	0.000000	267	9238	1
0.500000	0.000000	270	9336	2
0.500000	0.000000	278	9294	5
0.500000	0.000000	271	9244	0
0.500000	0.000000	286	9250	2
0.500000	0.000000	272	9373	1
0.500000	0.000000	244	9287	0
0.500000	0.000000	238	9327	2
0.500000	0.000000	230	9204	4
0.500000	0.000000	289	9230	1
0.500000	0.000000	274	9214	0
0.500000	0.000000	257	9208	1
0.500000	0.000000	256	9116	2
0.500000	0.000000	283	9079	0
0.500000	0.000000	251	9217	1
0.500000	0.000000	252	9314	0
0.500000	0.000000	241	9178	0
0.500000	0.000000	261	9283	1
0.500000	0.000000	288	9224	1
0.500000	0.000000	237	9253	0
0.500000	0.000000	236	9359	1
0.500000	0.000000	275	9360	1
0.500000	0.000000	264	9325	0
0.500000	0.000000	242	9256	2
0.500000	0.000000	257	9205	0
0.500000	0.000000	230	9347	0
0.500000	0.000000	264	9301	2
0.500000	0.000000	249	9309	0
0.500000	0.000000	218	9370	0
0.500000	0.000000	249	9516	0
0.500000	0.000000	305	9317	3
0.500000	0.000000	262	9393	2
0.500000	0.000000	258	9190	0
0.500000	0.000000	232	9301	1
0.500000	0.000000	243	9278	1
0.500000	0.000000	253	9317	3
0.500000	0.000000	250	9277	0
0.500000	0.000000	241	9288	0
0.500000	0.000000	242	9314	0
0.500000	0.000000	214	9059	0
0.500000	0.000000	260	9322	0
0.500000	0.000000	246	9309	0
0.500000	0.000000	237	9237	0
0.500000	0.000000	244	9184	0
0.500000	0.000000	261	9317	0
0.500000	0.000000	220	9503	4
0.500000	0.000000	239	9229	0
0.500000	0.000000	261	9256	1
0.500000	0.000000	245	9333	0
0.500000	0.000000	280	9304	0
0.500000	0.000000	267	9197	1
0.500000	0.000000	267	9264	0
0.500000	0.000000	253	9292	1
0.500000	0.000000	267	9360	1
0.500000	0.000000	254	9279	0
0.500000	0.000000	262	9230	0
0.500000	0.000000	289	9287	0
0.500000	0.000000	281	9279	0
0.500000	0.000000	285	9276	0
0.500000	0.000000	252	9167	3
0.500000	0.000000	232	9238	0
0.500000	0.000000	259	9337	1
0.500000	0.000000	231	9277	0
0.500000	0.000000	254	9296	1
0.500000	0.000000	263	9233	1
0.500000	0.000000	245	9304	0
0.500000	0.000000	236	9246	0
0.500000	0.000000	216	9242	4
0.500000	0.000000	232	9222	0
0.500000	0.000000	246	9285	1
0.500000	0.000000	224	9145	0
0.500000	0.000000	281	9307	1
0.500000	0.000000	240	9314	1
0.500000	0.000000	229	9330	0
0.500000	0.000000	244	9265	0
0.500000	0.000000	273	9274	2
0.500000	0.000000	265	9360	0
0.500000	0.000000	235	9317	2
0.500000	0.000000	250	9195	0
0.500000	0.000000	266	8889	0
0.500000	0.000000	247	9248	1
0.500000	0.000000	232	9178	1
0.500000	0.000000	259	9314	2
0.500000	0.000000	231	9221	0
0.500000	0.000000	228	9299	0
0.500000	0.000000	314	9319	0
0.500000	0.000000	255	9240	2
0.500000	0.000000	229	9230	1
0.500000	0.000000	282	9266	2
0.500000	0.000000	287	9144	0
0.500000	0.000000	301	9214	2
0.500000	0.000000	244	9194	0
0.500000	0.000000	259	9211	1
0.500000	0.000000	244	9289	0
0.500000	0.000000	272	9229	0
0.500000	0.000000	252	9304	1
0.500000	0.000000	285	9229	1
0.500000	0.000000	255	9309	2
0.500000	0.000000	258	9135	1
0.500000	0.000000	227	9222	1
0.500000	0.000000	276	9241	1
0.500000	0.000000	239	9215	2
0.500000	0.000000	267	9199	0
0.500000	0.000000	257	9254	0
0.500000	0.000000	251	9255	0
0.500000	0.000000	252	9273	0
0.500000	0.000000	259	9289	0
0.500000	0.000000	266	9293	0
0.500000	0.000000	264	9235	0
0.500000	0.000000	289	9266	2
0.500000	0.000000	254	9286	0
0.500000	0.000000	242	9188	0
0.500000	0.000000	298	9245	0
0.500000	0.000000	266	9231	2
0.500000	0.000000	258	9319	4
0.500000	0.000000	251	9284	1
0.500000	0.000000	242	9232	0
0.500000	0.000000	234	9330	1
0.500000	0.000000	297	9235	2
0.500000	0.000000	266	8931	0
0.500000	0.000000	254	9282	1
0.500000	0.000000	233	9220	0
0.500000	0.000000	240	9153	2
0.500000	0.000000	281	9306	0
0.500000	0.000000	255	9301	0
0.500000	0.000000	265	9108	0
0.500000	0.000000	250	9136	1
0.500000	0.000000	242	9239	2
0.500000	0.000000	278	9135	3
0.500000	0.000000	213	9207	0
0.500000	0.000000	249	9172	0
0.500000	0.000000	225	9248	2
0.500000	0.000000	240	9222	0
0.500000	0.000000	257	9243	0
0.500000	0.000000	264	9191	0
0.500000	0.000000	264	9213	0
0.500000	0.000000	286	9210	0
0.500000	0.000000	260	9260	0
0.500000	0.000000	296	9236	0
0.500000	0.000000	261	9210	0
0.500000	0.000000	244	9250	2
0.500000	0.000000	227	9243	0
0.500000	0.000000	276	9293	2
0.500000	0.000000	209	9234	0
0.500000	0.000000	251	9286	0
0.500000	0.000000	236	9289	0
0.500000	0.000000	256	9283	2
0.500000	0.000000	280	9267	1
0.500000	0.000000	219	9337	0
0.500000	0.000000	267	9190	1
0.500000	0.000000	239	9246	1
0.500000	0.000000	274	9171	1
0.500000	0.000000	234	9228	1
0.500000	0.000000	253	9223	1
0.500000	0.000000	223	9213	1
0.500000	0.000000	267	9206	0
0.500000	0.000000	268	9207	1
0.500000	0.000000	281	9188	2
0.500000	0.000000	236	9101	3
