# Supplementary material for: Photon-counting statistics-based support vector machine with multi-mode photon illumination for quantum imaging
Source: Sci Rep. 2022 Oct 5;12:16594. doi: 10.1038/s41598-022-20501-3 (PMC9534992; doi:10.1038/s41598-022-20501-3)
Supplement: Supplementary file 3 — Supplementary Information 3. [file 41598_2022_20501_MOESM3_ESM.zip › Suppl_testdata_30_Reflected.csv]

0.500000	0.000000	868	8828	7
0.500000	0.000000	1004	9156	1
0.500000	0.000000	1057	9259	13
0.500000	0.000000	938	9195	7
0.500000	0.000000	949	9276	2
0.500000	0.000000	947	9217	9
0.500000	0.000000	997	9147	6
0.500000	0.000000	1031	9159	3
0.500000	0.000000	960	9196	15
0.500000	0.000000	938	9155	12
0.500000	0.000000	1018	9143	8
0.500000	0.000000	991	9160	8
0.500000	0.000000	933	9207	8
0.500000	0.000000	1000	9163	5
0.500000	0.000000	1024	9140	9
0.500000	0.000000	991	9139	12
0.500000	0.000000	989	9128	8
0.500000	0.000000	957	9166	4
0.500000	0.000000	1023	9284	9
0.500000	0.000000	975	9207	11
0.500000	0.000000	999	9187	14
0.500000	0.000000	952	9267	8
0.500000	0.000000	906	9184	7
0.500000	0.000000	975	9289	14
0.500000	0.000000	954	9182	6
0.500000	0.000000	949	9296	4
0.500000	0.000000	1000	9136	4
0.500000	0.000000	973	9172	9
0.500000	0.000000	948	9205	11
0.500000	0.000000	1014	9173	10
0.500000	0.000000	980	9106	6
0.500000	0.000000	967	9292	6
0.500000	0.000000	1006	9104	7
0.500000	0.000000	981	9240	8
0.500000	0.000000	930	9184	2
0.500000	0.000000	985	9172	9
0.500000	0.000000	970	9223	8
0.500000	0.000000	1036	9164	6
0.500000	0.000000	1025	9181	5
0.500000	0.000000	935	9253	7
0.500000	0.000000	918	8830	6
0.500000	0.000000	963	9190	2
0.500000	0.000000	1012	9293	8
0.500000	0.000000	965	9175	4
0.500000	0.000000	981	9223	3
0.500000	0.000000	996	9249	9
0.500000	0.000000	983	9162	9
0.500000	0.000000	996	9257	7
0.500000	0.000000	942	9151	7
0.500000	0.000000	995	9255	9
0.500000	0.000000	1020	9287	3
0.500000	0.000000	1024	9180	5
0.500000	0.000000	990	9174	10
0.500000	0.000000	985	9309	7
0.500000	0.000000	1008	9194	9
0.500000	0.000000	988	9200	14
0.500000	0.000000	984	9137	6
0.500000	0.000000	1001	9188	9
0.500000	0.000000	969	9220	15
0.500000	0.000000	971	9205	6
0.500000	0.000000	1003	9234	6
0.500000	0.000000	930	9248	5
0.500000	0.000000	994	9238	10
0.500000	0.000000	950	9241	9
0.500000	0.000000	940	9227	13
0.500000	0.000000	1021	9244	9
0.500000	0.000000	991	9250	5
0.500000	0.000000	988	9141	4
0.500000	0.000000	994	9121	3
0.500000	0.000000	976	9093	7
0.500000	0.000000	944	9241	12
0.500000	0.000000	980	9314	3
0.500000	0.000000	946	9229	9
0.500000	0.000000	887	9141	2
0.500000	0.000000	974	9195	6
0.500000	0.000000	989	9222	6
0.500000	0.000000	1040	9239	10
0.500000	0.000000	1019	9215	6
0.500000	0.000000	942	9302	9
0.500000	0.000000	947	9277	6
0.500000	0.000000	937	8888	6
0.500000	0.000000	1000	9261	7
0.500000	0.000000	997	9219	9
0.500000	0.000000	948	9184	6
0.500000	0.000000	999	9197	2
0.500000	0.000000	1075	9276	16
0.500000	0.000000	949	9230	7
0.500000	0.000000	956	9243	8
0.500000	0.000000	955	9253	5
0.500000	0.000000	997	9225	10
0.500000	0.000000	1026	9248	9
0.500000	0.000000	966	9138	7
0.500000	0.000000	946	9206	5
0.500000	0.000000	998	9212	8
0.500000	0.000000	995	9216	11
0.500000	0.000000	983	9172	10
0.500000	0.000000	947	9225	7
0.500000	0.000000	927	9226	4
0.500000	0.000000	968	9278	9
0.500000	0.000000	940	9238	10
0.500000	0.000000	985	9240	5
0.500000	0.000000	980	9233	9
0.500000	0.000000	977	9163	9
0.500000	0.000000	894	9240	7
0.500000	0.000000	981	9303	5
0.500000	0.000000	1001	9314	6
0.500000	0.000000	967	9294	13
0.500000	0.000000	944	9284	10
0.500000	0.000000	976	9134	6
0.500000	0.000000	984	9274	9
0.500000	0.000000	1019	9167	15
0.500000	0.000000	920	9215	5
0.500000	0.000000	937	9320	5
0.500000	0.000000	1051	9189	4
0.500000	0.000000	952	9202	5
0.500000	0.000000	1008	9189	4
0.500000	0.000000	1009	9153	7
0.500000	0.000000	970	9130	5
0.500000	0.000000	972	9240	8
0.500000	0.000000	893	9184	7
0.500000	0.000000	844	8769	5
0.500000	0.000000	972	9219	6
0.500000	0.000000	945	9142	7
0.500000	0.000000	1044	9137	10
0.500000	0.000000	1025	9193	6
0.500000	0.000000	1006	9229	5
0.500000	0.000000	950	9192	11
0.500000	0.000000	984	9245	3
0.500000	0.000000	970	9274	5
0.500000	0.000000	997	9245	8
0.500000	0.000000	978	9207	7
0.500000	0.000000	1083	9265	9
0.500000	0.000000	940	9136	4
0.500000	0.000000	912	9268	5
0.500000	0.000000	1065	9206	8
0.500000	0.000000	982	9212	7
0.500000	0.000000	1007	9179	11
0.500000	0.000000	991	9209	9
0.500000	0.000000	920	9200	7
0.500000	0.000000	984	9164	5
0.500000	0.000000	1003	9216	9
0.500000	0.000000	947	9311	9
0.500000	0.000000	943	9257	11
0.500000	0.000000	1001	9212	4
0.500000	0.000000	1050	9145	11
0.500000	0.000000	947	9235	7
0.500000	0.000000	964	9150	9
0.500000	0.000000	960	9221	11
0.500000	0.000000	975	9304	8
0.500000	0.000000	1049	9193	6
0.500000	0.000000	985	9263	6
0.500000	0.000000	1006	9188	5
0.500000	0.000000	1008	9205	6
0.500000	0.000000	989	9231	11
0.500000	0.000000	950	9243	6
0.500000	0.000000	955	9276	6
0.500000	0.000000	1009	9269	11
0.500000	0.000000	976	9246	7
0.500000	0.000000	989	9197	4
0.500000	0.000000	957	9190	3
0.500000	0.000000	907	8838	8
0.500000	0.000000	941	9255	8
0.500000	0.000000	976	9193	13
0.500000	0.000000	967	9225	11
0.500000	0.000000	1011	9219	6
0.500000	0.000000	942	9237	7
0.500000	0.000000	1025	9203	4
0.500000	0.000000	904	9108	6
0.500000	0.000000	943	9238	10
0.500000	0.000000	934	9192	11
0.500000	0.000000	952	9182	12
0.500000	0.000000	949	9238	11
0.500000	0.000000	1021	9222	8
0.500000	0.000000	1029	9066	2
0.500000	0.000000	1007	9184	5
0.500000	0.000000	959	9238	4
0.500000	0.000000	975	9356	13
0.500000	0.000000	1001	9131	6
0.500000	0.000000	1076	9135	12
0.500000	0.000000	996	9166	7
0.500000	0.000000	916	9268	4
0.500000	0.000000	939	9236	3
0.500000	0.000000	980	9106	6
0.500000	0.000000	991	9193	7
0.500000	0.000000	956	9122	8
0.500000	0.000000	1004	9115	6
0.500000	0.000000	950	9261	10
0.500000	0.000000	964	9168	5
0.500000	0.000000	1040	9174	10
0.500000	0.000000	949	9156	6
0.500000	0.000000	1022	9234	7
0.500000	0.000000	1001	9184	8
0.500000	0.000000	983	9234	8
0.500000	0.000000	975	9074	9
0.500000	0.000000	958	9153	5
0.500000	0.000000	1038	9179	11
0.500000	0.000000	917	9068	9
0.500000	0.000000	1019	9184	6
0.500000	0.000000	932	9176	13
0.500000	0.000000	940	9194	8
0.500000	0.000000	968	8778	5
0.500000	0.000000	1029	9211	9
0.500000	0.000000	961	9215	11
0.500000	0.000000	877	9260	6
0.500000	0.000000	953	9252	4
0.500000	0.000000	1003	9169	4
0.500000	0.000000	1015	9170	11
0.500000	0.000000	996	9177	3
0.500000	0.000000	1012	9167	4
0.500000	0.000000	1044	9229	7
0.500000	0.000000	976	9252	10
0.500000	0.000000	1015	9137	6
0.500000	0.000000	970	9178	5
0.500000	0.000000	945	9268	12
0.500000	0.000000	957	9259	12
0.500000	0.000000	907	9205	9
0.500000	0.000000	959	9232	10
0.500000	0.000000	988	9300	10
0.500000	0.000000	923	9105	4
0.500000	0.000000	990	9158	8
0.500000	0.000000	953	9182	12
0.500000	0.000000	938	9200	5
0.500000	0.000000	1052	9265	9
0.500000	0.000000	997	9094	9
0.500000	0.000000	1003	9212	14
0.500000	0.000000	1007	9151	5
0.500000	0.000000	976	9181	7
0.500000	0.000000	994	9317	11
0.500000	0.000000	1035	9155	8
0.500000	0.000000	1012	9302	8
0.500000	0.000000	987	9234	8
0.500000	0.000000	995	9344	7
0.500000	0.000000	986	9239	7
0.500000	0.000000	974	9256	7
0.500000	0.000000	942	9224	8
0.500000	0.000000	918	9175	7
0.500000	0.000000	985	9238	9
0.500000	0.000000	976	9191	8
0.500000	0.000000	949	9257	11
0.500000	0.000000	934	9152	10
0.500000	0.000000	921	8813	8
0.500000	0.000000	1017	9138	5
0.500000	0.000000	995	9112	8
0.500000	0.000000	968	9194	5
0.500000	0.000000	1030	9256	12
0.500000	0.000000	934	9194	9
0.500000	0.000000	1027	9127	8
0.500000	0.000000	977	9249	9
0.500000	0.000000	991	9131	11
0.500000	0.000000	898	9218	8
0.500000	0.000000	942	9147	7
0.500000	0.000000	928	9142	8
0.500000	0.000000	955	9218	11
0.500000	0.000000	1056	9231	12
0.500000	0.000000	936	9198	3
0.500000	0.000000	960	9097	9
0.500000	0.000000	966	9198	4
0.500000	0.000000	986	9228	6
0.500000	0.000000	950	9172	6
0.500000	0.000000	998	9188	5
0.500000	0.000000	961	9158	10
0.500000	0.000000	974	9112	4
0.500000	0.000000	986	9199	11
0.500000	0.000000	1018	9185	9
0.500000	0.000000	957	9193	10
0.500000	0.000000	966	9242	9
0.500000	0.000000	918	9219	5
0.500000	0.000000	960	9195	3
0.500000	0.000000	942	9232	3
0.500000	0.000000	1002	9209	13
0.500000	0.000000	980	9195	6
0.500000	0.000000	957	9167	6
0.500000	0.000000	951	9237	10
0.500000	0.000000	993	9079	7
0.500000	0.000000	959	9232	8
0.500000	0.000000	1112	9226	8
0.500000	0.000000	989	9163	7
0.500000	0.000000	944	9208	7
0.500000	0.000000	955	9236	10
0.500000	0.000000	1037	9190	14
0.500000	0.000000	924	8909	8
0.500000	0.000000	1002	9200	10
0.500000	0.000000	932	9158	2
0.500000	0.000000	1000	9182	5
0.500000	0.000000	974	9235	4
0.500000	0.000000	985	9172	6
0.500000	0.000000	1051	9366	10
0.500000	0.000000	917	9174	8
0.500000	0.000000	978	9178	6
0.500000	0.000000	998	9259	9
0.500000	0.000000	1015	9238	6
0.500000	0.000000	965	9242	8
0.500000	0.000000	972	9226	5
0.500000	0.000000	1005	9323	7
0.500000	0.000000	1064	9206	8
0.500000	0.000000	1019	9188	7
0.500000	0.000000	908	9309	5
0.500000	0.000000	986	9145	5
0.500000	0.000000	1035	9201	10
0.500000	0.000000	1021	9290	10
0.500000	0.000000	1002	9255	9
0.500000	0.000000	915	9169	6
0.500000	0.000000	994	9282	11
0.500000	0.000000	965	9306	9
0.500000	0.000000	1017	9253	10
0.500000	0.000000	982	9174	4
0.500000	0.000000	995	9212	10
0.500000	0.000000	941	9191	9
0.500000	0.000000	970	9257	11
0.500000	0.000000	969	9163	6
0.500000	0.000000	948	9266	7
0.500000	0.000000	936	9167	5
0.500000	0.000000	991	9159	10
0.500000	0.000000	960	9239	8
0.500000	0.000000	965	9224	10
0.500000	0.000000	912	9169	10
0.500000	0.000000	985	9113	9
0.500000	0.000000	904	9128	11
0.500000	0.000000	947	9199	12
0.500000	0.000000	1036	9253	7
0.500000	0.000000	950	8738	14
0.500000	0.000000	997	9157	5
0.500000	0.000000	928	9134	11
0.500000	0.000000	938	9231	4
0.500000	0.000000	950	9195	7
0.500000	0.000000	985	9263	10
0.500000	0.000000	997	9131	6
0.500000	0.000000	1003	9274	7
0.500000	0.000000	1007	9159	8
0.500000	0.000000	972	9216	3
0.500000	0.000000	984	9266	6
0.500000	0.000000	1010	9303	6
0.500000	0.000000	977	9229	6
0.500000	0.000000	1017	9212	6
0.500000	0.000000	956	9261	6
0.500000	0.000000	961	9248	8
0.500000	0.000000	1015	9239	4
0.500000	0.000000	1016	9305	6
0.500000	0.000000	981	9312	7
0.500000	0.000000	968	9232	8
0.500000	0.000000	925	9208	4
0.500000	0.000000	1021	9138	6
0.500000	0.000000	909	9362	6
0.500000	0.000000	992	9224	6
0.500000	0.000000	899	9152	4
0.500000	0.000000	928	9295	10
0.500000	0.000000	1018	9199	8
0.500000	0.000000	926	9259	7
0.500000	0.000000	994	9253	3
0.500000	0.000000	1037	9149	9
0.500000	0.000000	1008	9248	4
0.500000	0.000000	941	9147	8
0.500000	0.000000	1031	9291	5
0.500000	0.000000	964	9277	8
0.500000	0.000000	918	9262	10
0.500000	0.000000	914	9328	12
0.500000	0.000000	1035	9156	4
0.500000	0.000000	967	9203	10
0.500000	0.000000	1004	9228	12
0.500000	0.000000	984	9295	7
0.500000	0.000000	910	8881	4
0.500000	0.000000	946	9212	15
0.500000	0.000000	1002	9331	7
0.500000	0.000000	945	9164	12
0.500000	0.000000	953	9214	1
0.500000	0.000000	932	9088	11
0.500000	0.000000	959	9230	5
0.500000	0.000000	885	9229	11
0.500000	0.000000	1010	9289	13
0.500000	0.000000	997	9223	8
0.500000	0.000000	969	9173	9
0.500000	0.000000	948	9117	8
0.500000	0.000000	1015	9300	7
0.500000	0.000000	988	9205	6
0.500000	0.000000	1012	9139	7
0.500000	0.000000	957	9158	7
0.500000	0.000000	1024	9235	4
0.500000	0.000000	963	9259	10
0.500000	0.000000	1019	9118	7
0.500000	0.000000	993	9144	6
0.500000	0.000000	1015	9154	8
0.500000	0.000000	956	9184	4
0.500000	0.000000	962	9192	7
0.500000	0.000000	993	9216	11
0.500000	0.000000	950	9285	8
0.500000	0.000000	947	9211	6
0.500000	0.000000	956	9290	8
0.500000	0.000000	961	9207	9
0.500000	0.000000	980	9282	9
0.500000	0.000000	1068	9230	6
0.500000	0.000000	973	9216	13
0.500000	0.000000	1000	9268	4
0.500000	0.000000	1021	9270	4
0.500000	0.000000	914	9202	9
0.500000	0.000000	995	9302	9
0.500000	0.000000	1063	9132	5
0.500000	0.000000	952	9231	7
0.500000	0.000000	960	9176	11
0.500000	0.000000	928	9268	6
0.500000	0.000000	985	9102	4
0.500000	0.000000	936	8828	5
0.500000	0.000000	904	9259	8
0.500000	0.000000	988	9086	11
0.500000	0.000000	1014	9243	7
0.500000	0.000000	985	9204	7
0.500000	0.000000	1024	9183	12
0.500000	0.000000	907	9181	9
0.500000	0.000000	1078	9198	7
0.500000	0.000000	953	9230	5
0.500000	0.000000	949	9251	5
0.500000	0.000000	968	9251	6
0.500000	0.000000	923	9200	6
0.500000	0.000000	1007	9201	13
0.500000	0.000000	1043	9197	10
0.500000	0.000000	986	9194	9
0.500000	0.000000	938	9178	9
0.500000	0.000000	1008	9253	7
0.500000	0.000000	971	9271	9
0.500000	0.000000	973	9234	10
0.500000	0.000000	983	9262	8
0.500000	0.000000	968	9176	6
0.500000	0.000000	958	9313	5
0.500000	0.000000	1005	9321	4
0.500000	0.000000	1004	9222	5
0.500000	0.000000	1010	9229	9
0.500000	0.000000	1007	9300	10
0.500000	0.000000	1016	9238	10
0.500000	0.000000	982	9259	10
0.500000	0.000000	984	9242	8
0.500000	0.000000	957	9363	6
0.500000	0.000000	1020	9240	7
0.500000	0.000000	942	9214	12
0.500000	0.000000	956	9170	11
0.500000	0.000000	1005	9169	9
0.500000	0.000000	992	9126	8
0.500000	0.000000	1033	9143	6
0.500000	0.000000	955	9191	3
0.500000	0.000000	939	9252	12
0.500000	0.000000	950	9234	12
0.500000	0.000000	994	9308	12
0.500000	0.000000	986	8847	6
0.500000	0.000000	984	9262	7
0.500000	0.000000	1008	9271	8
0.500000	0.000000	1008	9281	7
0.500000	0.000000	1019	9213	11
0.500000	0.000000	996	9185	4
0.500000	0.000000	1001	9259	8
0.500000	0.000000	977	9266	6
0.500000	0.000000	987	9247	4
0.500000	0.000000	959	9242	3
0.500000	0.000000	992	9297	7
0.500000	0.000000	988	9219	12
0.500000	0.000000	908	9305	16
0.500000	0.000000	958	9283	9
0.500000	0.000000	1005	9304	5
0.500000	0.000000	976	9269	5
0.500000	0.000000	1048	9277	11
0.500000	0.000000	937	9209	8
0.500000	0.000000	1074	9331	8
0.500000	0.000000	985	9125	3
0.500000	0.000000	993	9246	9
0.500000	0.000000	995	9235	8
0.500000	0.000000	918	9369	5
0.500000	0.000000	948	9265	10
0.500000	0.000000	940	9347	8
0.500000	0.000000	947	9223	6
0.500000	0.000000	992	9286	6
0.500000	0.000000	1049	9191	7
0.500000	0.000000	955	9312	6
0.500000	0.000000	1001	9353	9
0.500000	0.000000	942	9333	5
0.500000	0.000000	1071	9225	6
0.500000	0.000000	1013	9310	9
0.500000	0.000000	938	9294	6
0.500000	0.000000	966	9348	9
0.500000	0.000000	1024	9275	13
0.500000	0.000000	923	9243	4
0.500000	0.000000	942	9207	7
0.500000	0.000000	934	9256	9
0.500000	0.000000	968	9252	8
0.500000	0.000000	943	8845	7
0.500000	0.000000	979	9355	9
0.500000	0.000000	920	9170	4
0.500000	0.000000	971	9185	4
0.500000	0.000000	1005	9334	7
0.500000	0.000000	999	9229	4
0.500000	0.000000	1000	9251	11
0.500000	0.000000	939	9259	10
0.500000	0.000000	971	9253	6
0.500000	0.000000	1011	9228	7
0.500000	0.000000	1044	9315	10
0.500000	0.000000	975	9231	6
0.500000	0.000000	992	9264	14
0.500000	0.000000	994	9240	9
0.500000	0.000000	978	9210	6
0.500000	0.000000	1046	9173	12
0.500000	0.000000	950	9296	9
0.500000	0.000000	1000	9279	7
0.500000	0.000000	954	9302	6
0.500000	0.000000	970	9257	8
0.500000	0.000000	961	9258	8
0.500000	0.000000	958	9199	5
0.500000	0.000000	993	9234	2
0.500000	0.000000	1015	9269	4
0.500000	0.000000	985	9263	8
0.500000	0.000000	992	9077	5
0.500000	0.000000	961	9199	5
0.500000	0.000000	1007	9264	4
0.500000	0.000000	1008	9274	14
0.500000	0.000000	976	9269	7
0.500000	0.000000	1019	9265	5
0.500000	0.000000	988	9188	4
0.500000	0.000000	945	9252	2
0.500000	0.000000	948	9275	8
0.500000	0.000000	1035	9291	7
0.500000	0.000000	953	9209	5
0.500000	0.000000	996	9242	1
0.500000	0.000000	1022	9262	4
0.500000	0.000000	977	9213	11
0.500000	0.000000	968	9237	9
0.500000	0.000000	972	8886	5
0.500000	0.000000	937	9311	7
0.500000	0.000000	930	9243	11
0.500000	0.000000	973	9277	7
0.500000	0.000000	983	9286	12
0.500000	0.000000	983	9275	7
0.500000	0.000000	985	9261	6
0.500000	0.000000	973	9234	11
0.500000	0.000000	948	9360	6
0.500000	0.000000	949	9141	4
0.500000	0.000000	968	9244	7
0.500000	0.000000	976	9286	8
0.500000	0.000000	997	9325	7
0.500000	0.000000	963	9240	9
0.500000	0.000000	963	9207	4
0.500000	0.000000	966	9193	6
0.500000	0.000000	1000	9223	10
0.500000	0.000000	995	9192	14
0.500000	0.000000	1026	9229	11
0.500000	0.000000	1006	9227	8
0.500000	0.000000	987	9214	5
0.500000	0.000000	952	9293	8
0.500000	0.000000	969	9267	11
0.500000	0.000000	962	9310	10
0.500000	0.000000	974	9262	6
0.500000	0.000000	1030	9174	12
0.500000	0.000000	971	9316	5
0.500000	0.000000	923	9201	7
0.500000	0.000000	975	9204	6
0.500000	0.000000	990	9156	4
0.500000	0.000000	965	9220	9
0.500000	0.000000	984	9307	10
0.500000	0.000000	958	9257	9
0.500000	0.000000	939	9222	9
0.500000	0.000000	996	9120	7
0.500000	0.000000	954	9146	6
0.500000	0.000000	963	9222	8
0.500000	0.000000	976	9330	14
0.500000	0.000000	991	9251	13
0.500000	0.000000	944	9308	8
0.500000	0.000000	911	8828	6
0.500000	0.000000	918	9284	7
0.500000	0.000000	962	9176	9
0.500000	0.000000	1051	9231	5
0.500000	0.000000	931	9290	11
0.500000	0.000000	953	9214	11
0.500000	0.000000	996	9204	13
0.500000	0.000000	986	9290	9
0.500000	0.000000	955	9312	10
0.500000	0.000000	1018	9252	5
0.500000	0.000000	974	9187	9
0.500000	0.000000	982	9202	9
0.500000	0.000000	992	9283	9
0.500000	0.000000	981	9167	12
0.500000	0.000000	977	9306	10
0.500000	0.000000	1021	9236	11
0.500000	0.000000	952	9339	11
0.500000	0.000000	954	9175	5
0.500000	0.000000	963	9253	9
0.500000	0.000000	1001	9351	7
0.500000	0.000000	930	9246	7
0.500000	0.000000	1029	9291	5
0.500000	0.000000	994	9233	11
0.500000	0.000000	962	9266	11
0.500000	0.000000	954	9257	6
0.500000	0.000000	993	9295	9
0.500000	0.000000	986	9211	9
0.500000	0.000000	1007	9226	4
0.500000	0.000000	926	9277	8
0.500000	0.000000	958	9294	6
0.500000	0.000000	987	9286	5
0.500000	0.000000	996	9323	11
0.500000	0.000000	966	9290	7
0.500000	0.000000	991	9254	6
0.500000	0.000000	962	9205	3
0.500000	0.000000	1042	9308	5
0.500000	0.000000	994	9240	2
0.500000	0.000000	986	9319	9
0.500000	0.000000	945	9319	8
0.500000	0.000000	972	9243	9
0.500000	0.000000	911	8901	9
0.500000	0.000000	1021	9318	12
0.500000	0.000000	974	9323	10
0.500000	0.000000	955	9281	5
0.500000	0.000000	964	9288	9
0.500000	0.000000	976	9289	3
0.500000	0.000000	936	9242	7
0.500000	0.000000	960	9276	11
0.500000	0.000000	1069	9218	7
0.500000	0.000000	1013	9332	8
0.500000	0.000000	977	9341	7
0.500000	0.000000	1006	9281	7
0.500000	0.000000	985	9281	10
0.500000	0.000000	1017	9285	11
0.500000	0.000000	1043	9270	9
0.500000	0.000000	988	9191	5
0.500000	0.000000	1028	9272	9
0.500000	0.000000	949	9273	6
0.500000	0.000000	933	9262	8
0.500000	0.000000	972	9288	9
0.500000	0.000000	966	9233	11
0.500000	0.000000	974	9273	4
0.500000	0.000000	974	9270	11
0.500000	0.000000	976	9341	11
0.500000	0.000000	963	9226	11
0.500000	0.000000	1011	9186	9
0.500000	0.000000	925	9391	6
0.500000	0.000000	1028	9383	8
0.500000	0.000000	990	9322	7
0.500000	0.000000	992	9215	7
0.500000	0.000000	991	9332	8
0.500000	0.000000	983	9236	5
0.500000	0.000000	979	9232	9
0.500000	0.000000	916	9209	8
0.500000	0.000000	954	9184	2
0.500000	0.000000	931	9286	10
0.500000	0.000000	959	9260	7
0.500000	0.000000	1039	9298	10
0.500000	0.000000	1014	9335	4
0.500000	0.000000	971	9374	5
0.500000	0.000000	921	8837	8
0.500000	0.000000	966	9243	5
0.500000	0.000000	991	9284	7
0.500000	0.000000	998	9180	8
0.500000	0.000000	1043	9264	9
0.500000	0.000000	1079	9309	6
0.500000	0.000000	983	9289	12
0.500000	0.000000	959	9264	8
0.500000	0.000000	981	9291	10
0.500000	0.000000	990	9287	3
0.500000	0.000000	979	9231	3
0.500000	0.000000	1045	9161	7
0.500000	0.000000	996	9196	7
0.500000	0.000000	973	9325	5
0.500000	0.000000	1010	9235	12
0.500000	0.000000	981	9144	9
0.500000	0.000000	969	9233	8
0.500000	0.000000	950	9175	8
0.500000	0.000000	971	9265	7
0.500000	0.000000	989	9242	15
0.500000	0.000000	874	9386	3
0.500000	0.000000	915	9260	7
0.500000	0.000000	991	9237	8
0.500000	0.000000	1010	9291	8
0.500000	0.000000	1041	9256	5
0.500000	0.000000	918	9300	2
0.500000	0.000000	978	9309	7
0.500000	0.000000	909	9330	6
0.500000	0.000000	957	9220	16
0.500000	0.000000	1017	9148	10
0.500000	0.000000	1021	9251	5
0.500000	0.000000	879	9233	8
0.500000	0.000000	1017	9197	7
0.500000	0.000000	972	9188	9
0.500000	0.000000	1014	9288	7
0.500000	0.000000	941	9297	8
0.500000	0.000000	1006	9175	5
0.500000	0.000000	1043	9294	3
0.500000	0.000000	982	9267	5
0.500000	0.000000	967	9356	12
0.500000	0.000000	938	8914	3
0.500000	0.000000	935	9276	5
0.500000	0.000000	982	9303	6
0.500000	0.000000	1002	9206	7
0.500000	0.000000	964	9252	3
0.500000	0.000000	969	9191	9
0.500000	0.000000	998	9161	6
0.500000	0.000000	982	9308	4
0.500000	0.000000	971	9308	8
0.500000	0.000000	1040	9294	4
0.500000	0.000000	1026	9224	4
0.500000	0.000000	984	9281	12
0.500000	0.000000	981	9307	6
0.500000	0.000000	982	9279	6
0.500000	0.000000	976	9289	6
0.500000	0.000000	921	9292	4
0.500000	0.000000	991	9336	11
0.500000	0.000000	978	9281	10
0.500000	0.000000	973	9333	9
0.500000	0.000000	983	9265	5
0.500000	0.000000	1000	9260	9
0.500000	0.000000	1016	9194	9
0.500000	0.000000	1018	9236	8
0.500000	0.000000	951	9342	8
0.500000	0.000000	1008	9208	3
0.500000	0.000000	1018	9197	9
0.500000	0.000000	935	9281	5
0.500000	0.000000	1005	9241	11
0.500000	0.000000	931	9295	3
0.500000	0.000000	1022	9282	12
0.500000	0.000000	996	9283	10
0.500000	0.000000	917	9186	8
0.500000	0.000000	969	9228	10
0.500000	0.000000	931	9289	10
0.500000	0.000000	1007	9307	3
0.500000	0.000000	961	9249	5
0.500000	0.000000	921	9281	7
0.500000	0.000000	991	9257	4
0.500000	0.000000	1004	9315	11
0.500000	0.000000	960	9220	12
0.500000	0.000000	962	8897	10
0.500000	0.000000	978	9286	7
0.500000	0.000000	990	9200	11
0.500000	0.000000	947	9289	6
0.500000	0.000000	1013	9302	13
0.500000	0.000000	992	9283	8
0.500000	0.000000	1005	9359	11
0.500000	0.000000	1016	9208	8
0.500000	0.000000	980	9344	6
0.500000	0.000000	951	9264	8
0.500000	0.000000	953	9257	10
0.500000	0.000000	1008	9322	10
0.500000	0.000000	923	9195	9
0.500000	0.000000	977	9313	7
0.500000	0.000000	963	9307	8
0.500000	0.000000	925	9220	7
0.500000	0.000000	1025	9347	9
0.500000	0.000000	990	9194	9
0.500000	0.000000	1005	9313	16
0.500000	0.000000	1027	9271	5
0.500000	0.000000	1005	9157	6
0.500000	0.000000	1022	9247	5
0.500000	0.000000	984	9265	11
0.500000	0.000000	999	9149	10
0.500000	0.000000	987	9254	9
0.500000	0.000000	958	9116	10
0.500000	0.000000	943	9249	2
0.500000	0.000000	1019	9243	13
0.500000	0.000000	945	9213	4
0.500000	0.000000	960	9266	10
0.500000	0.000000	991	9214	7
0.500000	0.000000	957	9236	6
0.500000	0.000000	976	9205	1
0.500000	0.000000	955	9102	9
0.500000	0.000000	972	9298	10
0.500000	0.000000	992	9214	10
0.500000	0.000000	1003	9224	7
0.500000	0.000000	934	9245	9
0.500000	0.000000	954	9411	6
0.500000	0.000000	1099	9235	6
0.500000	0.000000	912	8811	4
0.500000	0.000000	1062	9229	10
0.500000	0.000000	946	9205	6
0.500000	0.000000	988	9290	4
0.500000	0.000000	989	9127	5
0.500000	0.000000	1000	9172	12
0.500000	0.000000	979	9301	3
0.500000	0.000000	1006	9234	12
0.500000	0.000000	929	9160	7
0.500000	0.000000	1022	9288	7
0.500000	0.000000	1015	9206	6
0.500000	0.000000	873	9294	7
0.500000	0.000000	1002	9137	4
0.500000	0.000000	1055	9163	2
0.500000	0.000000	978	9243	13
0.500000	0.000000	995	9195	7
0.500000	0.000000	960	9169	9
0.500000	0.000000	942	9241	3
0.500000	0.000000	1048	9196	8
0.500000	0.000000	940	9187	13
0.500000	0.000000	975	9239	6
0.500000	0.000000	974	9218	6
0.500000	0.000000	983	9246	6
0.500000	0.000000	990	9288	7
0.500000	0.000000	1035	9271	8
0.500000	0.000000	1002	9359	3
0.500000	0.000000	1016	9251	15
0.500000	0.000000	906	9163	6
0.500000	0.000000	911	9303	6
0.500000	0.000000	957	9269	13
0.500000	0.000000	1026	9193	18
0.500000	0.000000	997	9341	7
0.500000	0.000000	944	9287	9
0.500000	0.000000	1055	9224	9
0.500000	0.000000	920	9271	6
0.500000	0.000000	1009	9354	5
0.500000	0.000000	994	9297	7
0.500000	0.000000	1015	9281	8
0.500000	0.000000	994	9281	3
0.500000	0.000000	1005	9248	8
0.500000	0.000000	952	8820	4
0.500000	0.000000	980	9195	9
0.500000	0.000000	999	9166	4
0.500000	0.000000	1045	9197	10
0.500000	0.000000	997	9198	8
0.500000	0.000000	895	9255	13
0.500000	0.000000	976	9247	12
0.500000	0.000000	960	9226	6
0.500000	0.000000	967	9282	2
0.500000	0.000000	996	9267	7
0.500000	0.000000	969	9314	10
0.500000	0.000000	1013	9297	6
0.500000	0.000000	983	9279	7
0.500000	0.000000	999	9196	6
0.500000	0.000000	1009	9217	4
0.500000	0.000000	1028	9245	5
0.500000	0.000000	982	9289	2
0.500000	0.000000	1030	9204	6
0.500000	0.000000	955	9189	4
0.500000	0.000000	958	9286	7
0.500000	0.000000	1032	9264	10
0.500000	0.000000	1037	9226	5
0.500000	0.000000	939	9302	8
0.500000	0.000000	934	9265	9
0.500000	0.000000	975	9228	8
0.500000	0.000000	1098	9304	14
0.500000	0.000000	988	9334	3
0.500000	0.000000	943	9310	7
0.500000	0.000000	1015	9204	10
0.500000	0.000000	1022	9189	3
0.500000	0.000000	1001	9266	7
0.500000	0.000000	1008	9224	5
0.500000	0.000000	1044	9297	6
0.500000	0.000000	1029	9313	10
0.500000	0.000000	963	9270	8
0.500000	0.000000	934	9254	3
0.500000	0.000000	1021	9227	8
0.500000	0.000000	951	9290	4
0.500000	0.000000	892	9258	5
0.500000	0.000000	956	9248	7
0.500000	0.000000	889	8939	6
0.500000	0.000000	983	9243	10
0.500000	0.000000	961	9343	8
0.500000	0.000000	983	9224	8
0.500000	0.000000	998	9197	9
0.500000	0.000000	978	9244	7
0.500000	0.000000	1066	9240	11
0.500000	0.000000	1007	9222	4
0.500000	0.000000	955	9167	7
0.500000	0.000000	867	9256	9
0.500000	0.000000	951	9143	9
0.500000	0.000000	1012	9282	3
0.500000	0.000000	1005	9241	5
0.500000	0.000000	947	9235	9
0.500000	0.000000	973	9164	7
0.500000	0.000000	965	9288	10
0.500000	0.000000	975	9245	7
0.500000	0.000000	1019	9201	10
0.500000	0.000000	939	9253	9
0.500000	0.000000	1018	9269	12
0.500000	0.000000	940	9228	8
0.500000	0.000000	997	9297	9
0.500000	0.000000	1049	9194	8
0.500000	0.000000	965	9113	6
0.500000	0.000000	992	9185	7
0.500000	0.000000	950	9299	5
0.500000	0.000000	908	9271	11
0.500000	0.000000	994	9253	6
0.500000	0.000000	991	9204	5
0.500000	0.000000	931	9214	7
0.500000	0.000000	963	9326	7
0.500000	0.000000	974	9143	6
0.500000	0.000000	990	9289	8
0.500000	0.000000	1003	9203	7
0.500000	0.000000	978	9200	9
0.500000	0.000000	968	9203	13
0.500000	0.000000	988	9353	7
0.500000	0.000000	897	9154	3
0.500000	0.000000	994	9276	10
0.500000	0.000000	949	9252	8
0.500000	0.000000	952	8883	3
0.500000	0.000000	1000	9159	9
0.500000	0.000000	950	9159	7
0.500000	0.000000	951	9199	5
0.500000	0.000000	1010	9252	14
0.500000	0.000000	971	9191	11
0.500000	0.000000	934	9271	7
0.500000	0.000000	951	9155	9
0.500000	0.000000	1038	9097	3
0.500000	0.000000	943	9195	7
0.500000	0.000000	998	9189	6
0.500000	0.000000	982	9252	5
0.500000	0.000000	985	9146	5
0.500000	0.000000	981	9218	5
0.500000	0.000000	978	9182	6
0.500000	0.000000	1006	9262	7
0.500000	0.000000	945	9221	6
0.500000	0.000000	939	9128	8
0.500000	0.000000	1009	9283	13
0.500000	0.000000	988	9181	6
0.500000	0.000000	926	9216	4
0.500000	0.000000	1004	9218	10
0.500000	0.000000	1033	9196	12
0.500000	0.000000	1041	9232	4
0.500000	0.000000	1059	9265	5
0.500000	0.000000	949	9152	5
0.500000	0.000000	995	9247	8
0.500000	0.000000	924	9199	8
0.500000	0.000000	985	9227	9
0.500000	0.000000	930	9211	8
0.500000	0.000000	980	9250	7
0.500000	0.000000	998	9206	9
0.500000	0.000000	1020	9160	11
0.500000	0.000000	1014	9325	7
0.500000	0.000000	945	9112	10
0.500000	0.000000	1056	9259	6
0.500000	0.000000	999	9195	3
0.500000	0.000000	973	9203	5
0.500000	0.000000	996	9281	13
0.500000	0.000000	964	9283	3
0.500000	0.000000	924	8878	10
0.500000	0.000000	895	9162	9
0.500000	0.000000	1017	9238	6
0.500000	0.000000	986	9221	3
0.500000	0.000000	907	9181	3
0.500000	0.000000	995	9226	8
0.500000	0.000000	976	9218	6
0.500000	0.000000	987	9134	9
0.500000	0.000000	971	9217	8
0.500000	0.000000	987	9158	10
0.500000	0.000000	955	9233	9
0.500000	0.000000	1016	9200	11
0.500000	0.000000	1051	9235	8
0.500000	0.000000	975	9217	9
0.500000	0.000000	972	9272	9
0.500000	0.000000	975	9180	14
0.500000	0.000000	1009	9251	10
0.500000	0.000000	954	9180	3
0.500000	0.000000	929	9190	6
0.500000	0.000000	942	9170	10
0.500000	0.000000	976	9209	10
0.500000	0.000000	948	9233	7
0.500000	0.000000	971	9253	5
0.500000	0.000000	949	9266	7
0.500000	0.000000	956	9212	9
0.500000	0.000000	1024	9169	13
0.500000	0.000000	955	9267	4
0.500000	0.000000	1076	9218	3
0.500000	0.000000	932	9252	3
0.500000	0.000000	1042	9174	7
0.500000	0.000000	1000	9192	6
0.500000	0.000000	955	9264	2
0.500000	0.000000	990	9259	5
0.500000	0.000000	1007	9200	9
0.500000	0.000000	976	9266	9
0.500000	0.000000	906	9156	3
0.500000	0.000000	1021	9107	7
0.500000	0.000000	940	9292	3
0.500000	0.000000	967	9256	4
0.500000	0.000000	1011	9160	6
0.500000	0.000000	957	8923	8
0.500000	0.000000	1027	9204	14
0.500000	0.000000	1018	9276	5
0.500000	0.000000	971	9176	6
0.500000	0.000000	956	9229	9
0.500000	0.000000	961	9152	4
0.500000	0.000000	1010	9282	5
0.500000	0.000000	1004	9247	8
0.500000	0.000000	990	9321	5
0.500000	0.000000	968	9246	9
0.500000	0.000000	941	9237	8
0.500000	0.000000	925	9370	7
0.500000	0.000000	948	9294	4
0.500000	0.000000	964	9151	5
0.500000	0.000000	965	9221	8
0.500000	0.000000	1007	9203	6
0.500000	0.000000	971	9283	9
0.500000	0.000000	934	9389	6
0.500000	0.000000	953	9197	6
0.500000	0.000000	1010	9195	6
0.500000	0.000000	1002	9266	10
0.500000	0.000000	990	9309	6
0.500000	0.000000	980	9255	6
0.500000	0.000000	980	9222	7
0.500000	0.000000	1049	9247	6
0.500000	0.000000	1014	9160	7
0.500000	0.000000	960	9290	6
0.500000	0.000000	936	9210	10
0.500000	0.000000	1016	9292	13
0.500000	0.000000	975	9235	9
0.500000	0.000000	1009	9261	7
0.500000	0.000000	1011	9268	10
0.500000	0.000000	1022	9325	5
0.500000	0.000000	1055	9264	4
0.500000	0.000000	993	9248	6
0.500000	0.000000	994	9331	15
0.500000	0.000000	1010	9252	6
0.500000	0.000000	1019	9292	6
0.500000	0.000000	941	9230	7
0.500000	0.000000	1045	9210	9
