# Supplementary material for: Photon-counting statistics-based support vector machine with multi-mode photon illumination for quantum imaging
Source: Sci Rep. 2022 Oct 5;12:16594. doi: 10.1038/s41598-022-20501-3 (PMC9534992; doi:10.1038/s41598-022-20501-3)
Supplement: Supplementary file 3 — Supplementary Information 3. [file 41598_2022_20501_MOESM3_ESM.zip › Suppl_testdata_200_Blocked.csv]

0.500000	0.000000	156	8723	0
0.500000	0.000000	172	9040	0
0.500000	0.000000	161	8954	2
0.500000	0.000000	156	8905	0
0.500000	0.000000	155	8983	0
0.500000	0.000000	153	9066	0
0.500000	0.000000	164	9100	2
0.500000	0.000000	184	9038	0
0.500000	0.000000	163	8996	0
0.500000	0.000000	149	8937	0
0.500000	0.000000	155	8957	0
0.500000	0.000000	144	9049	0
0.500000	0.000000	170	8965	0
0.500000	0.000000	155	9075	1
0.500000	0.000000	189	9011	0
0.500000	0.000000	147	9053	0
0.500000	0.000000	177	8947	0
0.500000	0.000000	186	8952	0
0.500000	0.000000	191	9070	2
0.500000	0.000000	136	9014	0
0.500000	0.000000	171	8975	0
0.500000	0.000000	178	9047	1
0.500000	0.000000	162	9084	0
0.500000	0.000000	172	9017	3
0.500000	0.000000	153	8905	0
0.500000	0.000000	158	9027	0
0.500000	0.000000	145	8986	0
0.500000	0.000000	168	8968	0
0.500000	0.000000	171	8899	0
0.500000	0.000000	158	8926	0
0.500000	0.000000	146	8964	0
0.500000	0.000000	139	9164	0
0.500000	0.000000	175	9053	1
0.500000	0.000000	184	9057	1
0.500000	0.000000	174	8979	0
0.500000	0.000000	184	9107	0
0.500000	0.000000	164	8967	0
0.500000	0.000000	154	8938	0
0.500000	0.000000	142	9095	0
0.500000	0.000000	172	9049	0
0.500000	0.000000	158	8665	1
0.500000	0.000000	183	9024	0
0.500000	0.000000	163	9096	0
0.500000	0.000000	203	9058	0
0.500000	0.000000	159	9005	0
0.500000	0.000000	157	8984	1
0.500000	0.000000	191	9158	2
0.500000	0.000000	163	9038	0
0.500000	0.000000	178	9045	0
0.500000	0.000000	128	9047	0
0.500000	0.000000	171	8990	0
0.500000	0.000000	158	8917	0
0.500000	0.000000	160	9091	0
0.500000	0.000000	170	8994	0
0.500000	0.000000	186	8989	0
0.500000	0.000000	174	9045	2
0.500000	0.000000	164	8933	0
0.500000	0.000000	155	9072	1
0.500000	0.000000	148	8977	0
0.500000	0.000000	163	8980	0
0.500000	0.000000	177	8979	2
0.500000	0.000000	171	9013	1
0.500000	0.000000	162	9024	0
0.500000	0.000000	180	8959	0
0.500000	0.000000	162	9030	3
0.500000	0.000000	127	9061	0
0.500000	0.000000	146	8943	1
0.500000	0.000000	171	8947	0
0.500000	0.000000	198	8989	0
0.500000	0.000000	173	8904	0
0.500000	0.000000	157	9008	0
0.500000	0.000000	164	8981	1
0.500000	0.000000	150	8912	0
0.500000	0.000000	175	9065	0
0.500000	0.000000	151	9051	0
0.500000	0.000000	174	8958	0
0.500000	0.000000	168	9004	0
0.500000	0.000000	164	8979	2
0.500000	0.000000	167	9084	0
0.500000	0.000000	165	9022	0
0.500000	0.000000	154	8586	0
0.500000	0.000000	176	9111	0
0.500000	0.000000	141	9076	0
0.500000	0.000000	138	9059	0
0.500000	0.000000	184	8971	1
0.500000	0.000000	149	8959	1
0.500000	0.000000	182	9120	0
0.500000	0.000000	164	9043	1
0.500000	0.000000	174	9122	1
0.500000	0.000000	188	8937	0
0.500000	0.000000	180	8988	0
0.500000	0.000000	195	9103	0
0.500000	0.000000	161	9148	2
0.500000	0.000000	169	9026	2
0.500000	0.000000	161	9047	0
0.500000	0.000000	166	9013	0
0.500000	0.000000	162	9039	0
0.500000	0.000000	160	9089	0
0.500000	0.000000	162	9049	0
0.500000	0.000000	185	9075	0
0.500000	0.000000	173	9148	0
0.500000	0.000000	143	9021	0
0.500000	0.000000	162	9090	1
0.500000	0.000000	156	9044	1
0.500000	0.000000	160	9141	0
0.500000	0.000000	174	8982	0
0.500000	0.000000	153	9083	0
0.500000	0.000000	178	9110	0
0.500000	0.000000	183	9039	0
0.500000	0.000000	155	8973	0
0.500000	0.000000	202	8980	0
0.500000	0.000000	161	9092	1
0.500000	0.000000	194	8987	0
0.500000	0.000000	149	8992	0
0.500000	0.000000	149	8960	0
0.500000	0.000000	161	9149	0
0.500000	0.000000	148	8901	1
0.500000	0.000000	194	8992	1
0.500000	0.000000	178	8987	0
0.500000	0.000000	179	9031	0
0.500000	0.000000	143	8599	0
0.500000	0.000000	160	8989	0
0.500000	0.000000	148	8972	0
0.500000	0.000000	161	9039	0
0.500000	0.000000	147	8905	0
0.500000	0.000000	169	8955	0
0.500000	0.000000	167	8992	1
0.500000	0.000000	181	9069	0
0.500000	0.000000	188	8854	0
0.500000	0.000000	161	9014	0
0.500000	0.000000	143	8910	0
0.500000	0.000000	181	9088	0
0.500000	0.000000	172	8889	1
0.500000	0.000000	173	8928	2
0.500000	0.000000	174	9070	0
0.500000	0.000000	170	8985	2
0.500000	0.000000	162	8970	0
0.500000	0.000000	176	9021	0
0.500000	0.000000	164	8992	0
0.500000	0.000000	182	9041	0
0.500000	0.000000	163	9014	0
0.500000	0.000000	150	9152	0
0.500000	0.000000	164	9004	0
0.500000	0.000000	131	8967	0
0.500000	0.000000	175	8997	0
0.500000	0.000000	155	8924	0
0.500000	0.000000	158	9124	0
0.500000	0.000000	159	9042	1
0.500000	0.000000	179	8973	0
0.500000	0.000000	160	9001	0
0.500000	0.000000	171	8953	0
0.500000	0.000000	159	8950	2
0.500000	0.000000	168	9108	1
0.500000	0.000000	170	9140	0
0.500000	0.000000	146	9073	0
0.500000	0.000000	149	9029	0
0.500000	0.000000	168	9005	1
0.500000	0.000000	161	8969	0
0.500000	0.000000	154	9062	0
0.500000	0.000000	169	9072	0
0.500000	0.000000	173	8689	1
0.500000	0.000000	166	9086	2
0.500000	0.000000	171	9007	0
0.500000	0.000000	144	9071	1
0.500000	0.000000	188	9116	0
0.500000	0.000000	178	9034	0
0.500000	0.000000	143	8983	1
0.500000	0.000000	162	9127	0
0.500000	0.000000	219	8998	0
0.500000	0.000000	197	9028	0
0.500000	0.000000	157	8954	1
0.500000	0.000000	156	8892	0
0.500000	0.000000	166	9040	0
0.500000	0.000000	159	9033	0
0.500000	0.000000	143	9075	0
0.500000	0.000000	139	9029	0
0.500000	0.000000	159	9018	1
0.500000	0.000000	164	9123	0
0.500000	0.000000	183	9031	0
0.500000	0.000000	169	9084	0
0.500000	0.000000	172	9077	0
0.500000	0.000000	173	9022	0
0.500000	0.000000	142	9102	0
0.500000	0.000000	154	8983	0
0.500000	0.000000	167	9171	0
0.500000	0.000000	157	9102	0
0.500000	0.000000	152	8961	0
0.500000	0.000000	172	9070	0
0.500000	0.000000	143	9056	0
0.500000	0.000000	186	9074	0
0.500000	0.000000	166	9076	0
0.500000	0.000000	142	9048	0
0.500000	0.000000	151	8960	0
0.500000	0.000000	150	9051	0
0.500000	0.000000	164	8921	0
0.500000	0.000000	135	9055	0
0.500000	0.000000	149	8984	0
0.500000	0.000000	132	9040	1
0.500000	0.000000	144	9065	0
0.500000	0.000000	155	9036	0
0.500000	0.000000	163	8648	1
0.500000	0.000000	144	8923	1
0.500000	0.000000	165	8883	0
0.500000	0.000000	165	9095	0
0.500000	0.000000	208	9029	0
0.500000	0.000000	155	9102	0
0.500000	0.000000	147	9050	1
0.500000	0.000000	148	9055	0
0.500000	0.000000	173	9073	0
0.500000	0.000000	158	9133	0
0.500000	0.000000	156	8951	0
0.500000	0.000000	180	8994	0
0.500000	0.000000	163	8968	0
0.500000	0.000000	159	9015	0
0.500000	0.000000	156	9032	0
0.500000	0.000000	188	8843	0
0.500000	0.000000	158	9003	1
0.500000	0.000000	176	8958	0
0.500000	0.000000	174	8966	1
0.500000	0.000000	187	8933	0
0.500000	0.000000	153	8947	0
0.500000	0.000000	195	9089	0
0.500000	0.000000	182	8970	1
0.500000	0.000000	186	9109	0
0.500000	0.000000	146	8994	0
0.500000	0.000000	155	9092	1
0.500000	0.000000	137	9065	0
0.500000	0.000000	162	9054	0
0.500000	0.000000	161	9020	0
0.500000	0.000000	189	9067	0
0.500000	0.000000	138	9122	0
0.500000	0.000000	161	9068	0
0.500000	0.000000	166	9129	0
0.500000	0.000000	198	9058	0
0.500000	0.000000	175	9069	0
0.500000	0.000000	165	8975	0
0.500000	0.000000	144	9027	0
0.500000	0.000000	163	9075	0
0.500000	0.000000	174	9116	0
0.500000	0.000000	183	9003	3
0.500000	0.000000	165	8754	0
0.500000	0.000000	157	9017	0
0.500000	0.000000	160	8964	1
0.500000	0.000000	169	8971	1
0.500000	0.000000	165	9060	1
0.500000	0.000000	160	9017	1
0.500000	0.000000	167	9001	0
0.500000	0.000000	168	9066	2
0.500000	0.000000	171	8931	0
0.500000	0.000000	146	9049	0
0.500000	0.000000	162	8860	1
0.500000	0.000000	182	9167	1
0.500000	0.000000	145	9182	0
0.500000	0.000000	183	9025	0
0.500000	0.000000	148	9094	0
0.500000	0.000000	173	8904	0
0.500000	0.000000	196	9077	0
0.500000	0.000000	173	9076	0
0.500000	0.000000	155	8959	0
0.500000	0.000000	151	9110	0
0.500000	0.000000	154	9114	0
0.500000	0.000000	140	9087	1
0.500000	0.000000	162	9092	0
0.500000	0.000000	149	9057	0
0.500000	0.000000	174	9167	2
0.500000	0.000000	189	9105	3
0.500000	0.000000	188	9053	1
0.500000	0.000000	183	9008	0
0.500000	0.000000	158	9024	0
0.500000	0.000000	171	9065	1
0.500000	0.000000	138	9023	0
0.500000	0.000000	167	9111	0
0.500000	0.000000	149	9103	0
0.500000	0.000000	162	9059	0
0.500000	0.000000	162	9088	0
0.500000	0.000000	162	9021	0
0.500000	0.000000	167	9079	0
0.500000	0.000000	154	9107	0
0.500000	0.000000	161	9081	0
0.500000	0.000000	168	8918	0
0.500000	0.000000	166	8602	0
0.500000	0.000000	130	8892	0
0.500000	0.000000	180	9005	2
0.500000	0.000000	167	9018	0
0.500000	0.000000	170	9028	0
0.500000	0.000000	149	9019	0
0.500000	0.000000	172	9048	0
0.500000	0.000000	181	9058	0
0.500000	0.000000	170	9034	0
0.500000	0.000000	179	9154	4
0.500000	0.000000	166	9023	0
0.500000	0.000000	162	9073	1
0.500000	0.000000	148	8947	0
0.500000	0.000000	176	9044	0
0.500000	0.000000	172	9104	0
0.500000	0.000000	167	9089	1
0.500000	0.000000	172	9087	0
0.500000	0.000000	135	9016	0
0.500000	0.000000	152	9028	0
0.500000	0.000000	208	8989	0
0.500000	0.000000	164	9091	0
0.500000	0.000000	200	9120	0
0.500000	0.000000	158	9008	0
0.500000	0.000000	146	9097	0
0.500000	0.000000	142	9033	0
0.500000	0.000000	144	8922	2
0.500000	0.000000	167	8902	0
0.500000	0.000000	188	9016	1
0.500000	0.000000	161	8981	0
0.500000	0.000000	169	9044	0
0.500000	0.000000	166	9000	0
0.500000	0.000000	153	9074	1
0.500000	0.000000	188	9023	1
0.500000	0.000000	173	9021	0
0.500000	0.000000	167	9028	0
0.500000	0.000000	165	9040	0
0.500000	0.000000	162	9067	0
0.500000	0.000000	148	9041	0
0.500000	0.000000	140	9123	0
0.500000	0.000000	153	9079	0
0.500000	0.000000	158	8729	1
0.500000	0.000000	191	8991	1
0.500000	0.000000	139	8988	0
0.500000	0.000000	185	9005	0
0.500000	0.000000	161	9042	0
0.500000	0.000000	151	8975	0
0.500000	0.000000	166	9022	0
0.500000	0.000000	163	8962	0
0.500000	0.000000	152	8988	0
0.500000	0.000000	165	9145	2
0.500000	0.000000	164	9037	1
0.500000	0.000000	161	9069	0
0.500000	0.000000	172	9095	0
0.500000	0.000000	143	8986	0
0.500000	0.000000	179	9055	0
0.500000	0.000000	153	9027	0
0.500000	0.000000	160	8998	0
0.500000	0.000000	188	9073	0
0.500000	0.000000	170	9038	0
0.500000	0.000000	206	8957	1
0.500000	0.000000	163	9063	0
0.500000	0.000000	173	9129	0
0.500000	0.000000	140	9030	0
0.500000	0.000000	172	8991	0
0.500000	0.000000	142	9070	2
0.500000	0.000000	151	8999	0
0.500000	0.000000	166	9054	0
0.500000	0.000000	159	8984	0
0.500000	0.000000	158	9040	0
0.500000	0.000000	190	9091	0
0.500000	0.000000	183	8881	0
0.500000	0.000000	144	9096	0
0.500000	0.000000	189	8993	1
0.500000	0.000000	176	9105	0
0.500000	0.000000	150	9115	0
0.500000	0.000000	170	9003	1
0.500000	0.000000	195	9004	1
0.500000	0.000000	162	8991	0
0.500000	0.000000	178	9062	0
0.500000	0.000000	161	9052	2
0.500000	0.000000	181	8665	0
0.500000	0.000000	192	8961	0
0.500000	0.000000	163	9009	0
0.500000	0.000000	176	9025	0
0.500000	0.000000	155	8990	0
0.500000	0.000000	133	8995	0
0.500000	0.000000	168	8986	0
0.500000	0.000000	158	8991	0
0.500000	0.000000	136	8939	0
0.500000	0.000000	145	9031	0
0.500000	0.000000	189	8989	0
0.500000	0.000000	163	9050	2
0.500000	0.000000	179	8992	0
0.500000	0.000000	151	9104	1
0.500000	0.000000	210	9000	0
0.500000	0.000000	162	8973	0
0.500000	0.000000	203	8957	0
0.500000	0.000000	158	9074	0
0.500000	0.000000	178	9013	0
0.500000	0.000000	175	8959	0
0.500000	0.000000	143	9097	0
0.500000	0.000000	156	9133	0
0.500000	0.000000	137	8999	0
0.500000	0.000000	144	8984	0
0.500000	0.000000	175	8936	0
0.500000	0.000000	170	8918	1
0.500000	0.000000	163	9075	0
0.500000	0.000000	151	9081	0
0.500000	0.000000	171	8987	0
0.500000	0.000000	174	9014	2
0.500000	0.000000	126	9045	0
0.500000	0.000000	193	9020	1
0.500000	0.000000	172	9087	0
0.500000	0.000000	165	9090	0
0.500000	0.000000	167	9077	0
0.500000	0.000000	148	8975	1
0.500000	0.000000	167	9021	0
0.500000	0.000000	154	9018	0
0.500000	0.000000	172	9053	0
0.500000	0.000000	197	9033	1
0.500000	0.000000	152	8719	0
0.500000	0.000000	181	8976	0
0.500000	0.000000	177	9023	1
0.500000	0.000000	171	9007	1
0.500000	0.000000	161	8969	0
0.500000	0.000000	160	9073	0
0.500000	0.000000	181	8935	0
0.500000	0.000000	198	9060	1
0.500000	0.000000	147	9046	0
0.500000	0.000000	138	9093	0
0.500000	0.000000	174	9078	0
0.500000	0.000000	177	9108	0
0.500000	0.000000	185	9036	1
0.500000	0.000000	157	8917	0
0.500000	0.000000	171	8984	0
0.500000	0.000000	151	9024	0
0.500000	0.000000	189	9017	0
0.500000	0.000000	156	9089	0
0.500000	0.000000	179	9058	0
0.500000	0.000000	157	8946	0
0.500000	0.000000	179	9101	0
0.500000	0.000000	162	9074	0
0.500000	0.000000	186	9020	2
0.500000	0.000000	152	9024	1
0.500000	0.000000	150	9036	0
0.500000	0.000000	220	8937	2
0.500000	0.000000	160	9038	1
0.500000	0.000000	173	9135	0
0.500000	0.000000	171	9019	0
0.500000	0.000000	166	9093	0
0.500000	0.000000	167	9069	0
0.500000	0.000000	171	9124	0
0.500000	0.000000	168	9137	0
0.500000	0.000000	169	9090	0
0.500000	0.000000	160	8967	0
0.500000	0.000000	199	9002	0
0.500000	0.000000	190	9103	0
0.500000	0.000000	160	9069	0
0.500000	0.000000	145	9064	0
0.500000	0.000000	175	8991	1
0.500000	0.000000	173	8631	0
0.500000	0.000000	212	9028	0
0.500000	0.000000	154	9068	0
0.500000	0.000000	162	8931	0
0.500000	0.000000	162	8934	0
0.500000	0.000000	173	9059	2
0.500000	0.000000	188	9043	0
0.500000	0.000000	142	9052	0
0.500000	0.000000	146	9004	0
0.500000	0.000000	186	8955	0
0.500000	0.000000	176	8953	0
0.500000	0.000000	175	9135	1
0.500000	0.000000	152	9031	0
0.500000	0.000000	181	9019	0
0.500000	0.000000	163	9068	0
0.500000	0.000000	157	8970	0
0.500000	0.000000	193	8997	0
0.500000	0.000000	161	9110	0
0.500000	0.000000	190	9026	0
0.500000	0.000000	181	8969	0
0.500000	0.000000	171	9043	0
0.500000	0.000000	175	9026	1
0.500000	0.000000	194	9008	2
0.500000	0.000000	162	9059	0
0.500000	0.000000	169	9119	0
0.500000	0.000000	184	9010	0
0.500000	0.000000	169	9157	0
0.500000	0.000000	168	9040	2
0.500000	0.000000	145	9049	0
0.500000	0.000000	164	9116	0
0.500000	0.000000	166	9014	0
0.500000	0.000000	190	9092	0
0.500000	0.000000	151	9057	0
0.500000	0.000000	165	9043	0
0.500000	0.000000	179	9112	1
0.500000	0.000000	191	9069	0
0.500000	0.000000	162	9092	0
0.500000	0.000000	146	9057	0
0.500000	0.000000	204	9015	0
0.500000	0.000000	193	9074	0
0.500000	0.000000	128	8715	0
0.500000	0.000000	173	9027	0
0.500000	0.000000	168	9143	1
0.500000	0.000000	161	8996	1
0.500000	0.000000	174	9071	0
0.500000	0.000000	204	9059	1
0.500000	0.000000	142	9076	0
0.500000	0.000000	134	9016	0
0.500000	0.000000	164	8964	0
0.500000	0.000000	147	9012	0
0.500000	0.000000	155	8982	0
0.500000	0.000000	159	9120	0
0.500000	0.000000	159	9080	0
0.500000	0.000000	162	9127	0
0.500000	0.000000	168	9035	0
0.500000	0.000000	169	9098	1
0.500000	0.000000	177	9008	0
0.500000	0.000000	207	9029	0
0.500000	0.000000	158	9021	0
0.500000	0.000000	156	9011	0
0.500000	0.000000	164	9056	2
0.500000	0.000000	162	9090	1
0.500000	0.000000	172	9028	0
0.500000	0.000000	182	9057	0
0.500000	0.000000	151	9021	0
0.500000	0.000000	164	8938	0
0.500000	0.000000	189	9172	0
0.500000	0.000000	179	9114	0
0.500000	0.000000	187	9117	0
0.500000	0.000000	170	8968	1
0.500000	0.000000	163	9091	1
0.500000	0.000000	161	8948	0
0.500000	0.000000	153	9081	0
0.500000	0.000000	166	9068	0
0.500000	0.000000	147	9117	1
0.500000	0.000000	154	9044	0
0.500000	0.000000	172	9074	0
0.500000	0.000000	145	9158	0
0.500000	0.000000	174	9072	0
0.500000	0.000000	160	9011	0
0.500000	0.000000	139	8705	0
0.500000	0.000000	161	9056	0
0.500000	0.000000	161	9123	0
0.500000	0.000000	153	9081	0
0.500000	0.000000	116	9119	1
0.500000	0.000000	169	8950	2
0.500000	0.000000	174	9042	0
0.500000	0.000000	151	9027	0
0.500000	0.000000	169	9061	0
0.500000	0.000000	158	8940	0
0.500000	0.000000	166	8958	1
0.500000	0.000000	186	9061	0
0.500000	0.000000	149	9000	1
0.500000	0.000000	193	9018	0
0.500000	0.000000	160	9085	1
0.500000	0.000000	171	9102	2
0.500000	0.000000	125	9096	0
0.500000	0.000000	139	9013	0
0.500000	0.000000	209	9117	0
0.500000	0.000000	177	9053	0
0.500000	0.000000	127	9124	0
0.500000	0.000000	162	9086	1
0.500000	0.000000	190	8972	0
0.500000	0.000000	172	8987	1
0.500000	0.000000	142	9069	0
0.500000	0.000000	150	9074	0
0.500000	0.000000	175	9124	0
0.500000	0.000000	174	9108	0
0.500000	0.000000	186	9056	1
0.500000	0.000000	136	8948	0
0.500000	0.000000	149	9038	1
0.500000	0.000000	148	9103	0
0.500000	0.000000	130	8980	0
0.500000	0.000000	183	8933	1
0.500000	0.000000	168	8972	1
0.500000	0.000000	180	9093	0
0.500000	0.000000	171	9071	0
0.500000	0.000000	174	9024	0
0.500000	0.000000	143	9111	0
0.500000	0.000000	168	9019	1
0.500000	0.000000	181	8701	2
0.500000	0.000000	118	9110	0
0.500000	0.000000	166	9140	0
0.500000	0.000000	158	9040	0
0.500000	0.000000	170	9118	0
0.500000	0.000000	162	9006	0
0.500000	0.000000	177	8995	0
0.500000	0.000000	175	8980	0
0.500000	0.000000	163	9124	0
0.500000	0.000000	140	9082	1
0.500000	0.000000	150	9022	0
0.500000	0.000000	154	9195	0
0.500000	0.000000	185	9065	1
0.500000	0.000000	142	8936	1
0.500000	0.000000	192	9023	0
0.500000	0.000000	206	9141	0
0.500000	0.000000	160	9058	0
0.500000	0.000000	150	8962	0
0.500000	0.000000	194	9100	0
0.500000	0.000000	167	9036	1
0.500000	0.000000	173	9031	0
0.500000	0.000000	126	8988	0
0.500000	0.000000	174	9098	0
0.500000	0.000000	159	9087	0
0.500000	0.000000	171	9068	0
0.500000	0.000000	185	9079	1
0.500000	0.000000	161	9073	0
0.500000	0.000000	157	9003	1
0.500000	0.000000	167	9076	0
0.500000	0.000000	192	9064	3
0.500000	0.000000	206	9081	1
0.500000	0.000000	156	9070	1
0.500000	0.000000	144	8931	0
0.500000	0.000000	156	8939	1
0.500000	0.000000	170	9027	1
0.500000	0.000000	149	9064	0
0.500000	0.000000	149	9039	0
0.500000	0.000000	167	9039	1
0.500000	0.000000	151	9188	0
0.500000	0.000000	174	9027	0
0.500000	0.000000	154	8649	0
0.500000	0.000000	149	9103	0
0.500000	0.000000	141	9044	0
0.500000	0.000000	172	9072	0
0.500000	0.000000	150	9152	2
0.500000	0.000000	159	9023	1
0.500000	0.000000	192	9049	0
0.500000	0.000000	192	9182	1
0.500000	0.000000	147	8960	1
0.500000	0.000000	197	9042	0
0.500000	0.000000	166	8978	0
0.500000	0.000000	149	9149	0
0.500000	0.000000	180	8997	3
0.500000	0.000000	139	9047	0
0.500000	0.000000	158	9000	2
0.500000	0.000000	170	9116	0
0.500000	0.000000	154	8939	0
0.500000	0.000000	164	9093	0
0.500000	0.000000	165	9018	0
0.500000	0.000000	170	9025	0
0.500000	0.000000	139	9025	0
0.500000	0.000000	192	9120	0
0.500000	0.000000	155	9045	0
0.500000	0.000000	175	9055	0
0.500000	0.000000	145	9052	2
0.500000	0.000000	180	8952	1
0.500000	0.000000	160	9158	0
0.500000	0.000000	180	9103	1
0.500000	0.000000	171	9123	0
0.500000	0.000000	147	9007	0
0.500000	0.000000	183	8953	0
0.500000	0.000000	164	8917	0
0.500000	0.000000	214	9048	0
0.500000	0.000000	164	8962	0
0.500000	0.000000	157	8993	0
0.500000	0.000000	169	9076	2
0.500000	0.000000	213	9075	0
0.500000	0.000000	132	9104	0
0.500000	0.000000	156	9060	0
0.500000	0.000000	177	9070	0
0.500000	0.000000	152	8682	0
0.500000	0.000000	153	8996	0
0.500000	0.000000	186	8991	2
0.500000	0.000000	179	9004	1
0.500000	0.000000	178	9117	0
0.500000	0.000000	162	9073	0
0.500000	0.000000	153	9082	0
0.500000	0.000000	161	9053	0
0.500000	0.000000	180	9016	1
0.500000	0.000000	153	9020	0
0.500000	0.000000	157	9125	0
0.500000	0.000000	153	9146	0
0.500000	0.000000	185	9006	0
0.500000	0.000000	142	9051	0
0.500000	0.000000	154	9006	0
0.500000	0.000000	157	9060	0
0.500000	0.000000	143	9106	0
0.500000	0.000000	137	9002	0
0.500000	0.000000	162	9065	0
0.500000	0.000000	185	9000	0
0.500000	0.000000	171	9030	1
0.500000	0.000000	188	9113	0
0.500000	0.000000	153	8930	0
0.500000	0.000000	162	8853	0
0.500000	0.000000	180	9108	0
0.500000	0.000000	179	8987	0
0.500000	0.000000	177	8875	0
0.500000	0.000000	141	9123	0
0.500000	0.000000	165	8939	0
0.500000	0.000000	175	8995	0
0.500000	0.000000	164	9057	0
0.500000	0.000000	162	9061	0
0.500000	0.000000	178	9053	0
0.500000	0.000000	193	8995	0
0.500000	0.000000	153	8974	2
0.500000	0.000000	162	9031	1
0.500000	0.000000	166	9009	0
0.500000	0.000000	153	9109	0
0.500000	0.000000	165	9043	1
0.500000	0.000000	153	9036	0
0.500000	0.000000	129	8625	0
0.500000	0.000000	173	9054	0
0.500000	0.000000	161	9073	0
0.500000	0.000000	151	9011	0
0.500000	0.000000	160	9056	0
0.500000	0.000000	182	9009	0
0.500000	0.000000	160	9065	1
0.500000	0.000000	175	8932	0
0.500000	0.000000	141	9089	0
0.500000	0.000000	188	8962	1
0.500000	0.000000	198	9020	1
0.500000	0.000000	161	8981	0
0.500000	0.000000	152	8992	0
0.500000	0.000000	198	9096	1
0.500000	0.000000	145	9068	0
0.500000	0.000000	178	9078	0
0.500000	0.000000	164	8985	1
0.500000	0.000000	162	8986	0
0.500000	0.000000	185	9012	1
0.500000	0.000000	167	8974	0
0.500000	0.000000	164	9058	0
0.500000	0.000000	150	8952	0
0.500000	0.000000	162	8952	0
0.500000	0.000000	142	9112	0
0.500000	0.000000	127	9009	1
0.500000	0.000000	161	9058	0
0.500000	0.000000	137	9028	0
0.500000	0.000000	149	9101	0
0.500000	0.000000	163	8973	0
0.500000	0.000000	128	8986	1
0.500000	0.000000	131	8993	0
0.500000	0.000000	191	9151	0
0.500000	0.000000	196	8967	3
0.500000	0.000000	160	9017	0
0.500000	0.000000	163	9116	0
0.500000	0.000000	172	9163	0
0.500000	0.000000	142	9009	0
0.500000	0.000000	173	9119	0
0.500000	0.000000	148	9068	0
0.500000	0.000000	179	8990	1
0.500000	0.000000	173	8714	0
0.500000	0.000000	167	9012	1
0.500000	0.000000	172	9048	0
0.500000	0.000000	178	9037	2
0.500000	0.000000	169	9070	0
0.500000	0.000000	192	9123	1
0.500000	0.000000	155	8983	0
0.500000	0.000000	156	9099	0
0.500000	0.000000	144	8972	0
0.500000	0.000000	183	8954	0
0.500000	0.000000	152	9016	0
0.500000	0.000000	165	9008	0
0.500000	0.000000	172	9094	0
0.500000	0.000000	170	9082	0
0.500000	0.000000	178	9087	0
0.500000	0.000000	177	9063	0
0.500000	0.000000	163	9097	0
0.500000	0.000000	195	9081	0
0.500000	0.000000	203	9152	0
0.500000	0.000000	179	9160	0
0.500000	0.000000	167	9140	0
0.500000	0.000000	186	9123	0
0.500000	0.000000	170	9023	0
0.500000	0.000000	178	9054	1
0.500000	0.000000	165	9087	0
0.500000	0.000000	188	8988	1
0.500000	0.000000	169	9106	0
0.500000	0.000000	168	9025	2
0.500000	0.000000	155	9057	0
0.500000	0.000000	159	9051	0
0.500000	0.000000	167	8934	1
0.500000	0.000000	159	8991	0
0.500000	0.000000	131	9061	0
0.500000	0.000000	174	9012	3
0.500000	0.000000	145	9038	0
0.500000	0.000000	193	8968	1
0.500000	0.000000	169	9204	0
0.500000	0.000000	164	9119	2
0.500000	0.000000	148	9018	0
0.500000	0.000000	144	9021	2
0.500000	0.000000	149	8654	1
0.500000	0.000000	161	9103	1
0.500000	0.000000	182	9124	1
0.500000	0.000000	185	9104	0
0.500000	0.000000	178	9085	1
0.500000	0.000000	168	8955	0
0.500000	0.000000	167	9077	0
0.500000	0.000000	148	8994	0
0.500000	0.000000	161	9050	1
0.500000	0.000000	145	9009	0
0.500000	0.000000	162	9076	0
0.500000	0.000000	151	8990	1
0.500000	0.000000	144	9024	0
0.500000	0.000000	144	8953	0
0.500000	0.000000	153	9073	0
0.500000	0.000000	144	9004	0
0.500000	0.000000	192	9080	1
0.500000	0.000000	147	9005	0
0.500000	0.000000	137	9124	0
0.500000	0.000000	182	9036	0
0.500000	0.000000	187	8960	0
0.500000	0.000000	174	8992	2
0.500000	0.000000	179	9081	0
0.500000	0.000000	183	8998	0
0.500000	0.000000	187	9059	0
0.500000	0.000000	141	9001	0
0.500000	0.000000	160	9128	0
0.500000	0.000000	172	9006	0
0.500000	0.000000	180	9146	0
0.500000	0.000000	157	9137	0
0.500000	0.000000	167	9173	1
0.500000	0.000000	189	8958	0
0.500000	0.000000	178	9102	1
0.500000	0.000000	169	9070	0
0.500000	0.000000	159	9017	0
0.500000	0.000000	162	8955	1
0.500000	0.000000	164	9012	0
0.500000	0.000000	154	9141	0
0.500000	0.000000	145	9040	0
0.500000	0.000000	167	8999	0
0.500000	0.000000	166	8775	0
0.500000	0.000000	175	9028	1
0.500000	0.000000	149	9043	0
0.500000	0.000000	154	8989	0
0.500000	0.000000	203	9043	0
0.500000	0.000000	160	8985	0
0.500000	0.000000	192	9087	0
0.500000	0.000000	150	9183	0
0.500000	0.000000	174	9045	1
0.500000	0.000000	182	9052	0
0.500000	0.000000	175	9133	1
0.500000	0.000000	139	9032	0
0.500000	0.000000	174	8997	0
0.500000	0.000000	150	9024	1
0.500000	0.000000	166	9048	0
0.500000	0.000000	198	9063	0
0.500000	0.000000	167	9101	0
0.500000	0.000000	176	9147	0
0.500000	0.000000	127	8999	0
0.500000	0.000000	146	9084	0
0.500000	0.000000	162	9090	0
0.500000	0.000000	175	9018	0
0.500000	0.000000	132	8998	0
0.500000	0.000000	200	9071	2
0.500000	0.000000	179	8969	0
0.500000	0.000000	174	9031	0
0.500000	0.000000	164	8986	2
0.500000	0.000000	159	9017	0
0.500000	0.000000	193	9057	0
0.500000	0.000000	145	9008	0
0.500000	0.000000	156	9155	0
0.500000	0.000000	145	9066	0
0.500000	0.000000	153	8955	0
0.500000	0.000000	148	9138	0
0.500000	0.000000	155	9053	0
0.500000	0.000000	183	9139	1
0.500000	0.000000	167	9113	0
0.500000	0.000000	164	9149	0
0.500000	0.000000	150	9049	0
0.500000	0.000000	170	8995	0
0.500000	0.000000	145	8625	0
0.500000	0.000000	142	9011	1
0.500000	0.000000	158	8992	1
0.500000	0.000000	165	8996	0
0.500000	0.000000	157	9084	1
0.500000	0.000000	147	9038	0
0.500000	0.000000	144	9011	0
0.500000	0.000000	143	9122	1
0.500000	0.000000	157	9005	0
0.500000	0.000000	166	8998	1
0.500000	0.000000	147	9019	1
0.500000	0.000000	191	8991	0
0.500000	0.000000	169	9051	0
0.500000	0.000000	163	9048	0
0.500000	0.000000	144	9036	0
0.500000	0.000000	167	9066	0
0.500000	0.000000	162	9113	0
0.500000	0.000000	200	8992	1
0.500000	0.000000	178	8976	0
0.500000	0.000000	164	9072	0
0.500000	0.000000	151	8939	0
0.500000	0.000000	171	9053	0
0.500000	0.000000	123	9034	0
0.500000	0.000000	156	8994	0
0.500000	0.000000	179	9021	0
0.500000	0.000000	162	8954	1
0.500000	0.000000	144	9036	1
0.500000	0.000000	152	8992	0
0.500000	0.000000	168	9022	1
0.500000	0.000000	169	9054	0
0.500000	0.000000	179	9136	0
0.500000	0.000000	173	9031	1
0.500000	0.000000	152	9091	0
0.500000	0.000000	159	9072	0
0.500000	0.000000	142	9035	0
0.500000	0.000000	139	8984	0
0.500000	0.000000	155	9054	0
0.500000	0.000000	139	8958	0
0.500000	0.000000	164	9063	0
0.500000	0.000000	161	9035	0
0.500000	0.000000	162	8571	2
0.500000	0.000000	136	9086	0
0.500000	0.000000	175	9057	0
0.500000	0.000000	186	9060	3
0.500000	0.000000	165	8923	0
0.500000	0.000000	155	8954	0
0.500000	0.000000	169	9076	1
0.500000	0.000000	156	9091	1
0.500000	0.000000	151	8976	0
0.500000	0.000000	171	9049	0
0.500000	0.000000	180	9006	0
0.500000	0.000000	148	8962	1
0.500000	0.000000	139	9008	1
0.500000	0.000000	139	9037	0
0.500000	0.000000	162	9183	0
0.500000	0.000000	163	9109	0
0.500000	0.000000	159	9084	1
0.500000	0.000000	202	9054	2
0.500000	0.000000	192	9069	0
0.500000	0.000000	135	9003	0
0.500000	0.000000	168	9067	0
0.500000	0.000000	165	8981	1
0.500000	0.000000	155	9080	0
0.500000	0.000000	173	8972	0
0.500000	0.000000	170	8921	0
0.500000	0.000000	150	9040	1
0.500000	0.000000	169	9010	0
0.500000	0.000000	202	9045	0
0.500000	0.000000	161	9000	1
0.500000	0.000000	187	8987	0
0.500000	0.000000	162	8976	1
0.500000	0.000000	178	9057	0
0.500000	0.000000	166	9012	0
0.500000	0.000000	159	9040	0
0.500000	0.000000	169	8997	0
0.500000	0.000000	178	8942	0
0.500000	0.000000	152	9075	0
0.500000	0.000000	154	8992	1
0.500000	0.000000	186	9026	0
0.500000	0.000000	180	9091	0
0.500000	0.000000	160	8656	0
0.500000	0.000000	172	9034	0
0.500000	0.000000	143	9051	0
0.500000	0.000000	170	9075	0
0.500000	0.000000	151	9044	0
0.500000	0.000000	154	9037	0
0.500000	0.000000	165	8970	1
0.500000	0.000000	179	9031	1
0.500000	0.000000	189	9087	0
0.500000	0.000000	164	9120	0
0.500000	0.000000	140	9055	0
0.500000	0.000000	166	9035	1
0.500000	0.000000	183	8975	0
0.500000	0.000000	182	9081	0
0.500000	0.000000	164	9025	0
0.500000	0.000000	150	9004	0
0.500000	0.000000	137	9049	1
0.500000	0.000000	163	9057	0
0.500000	0.000000	139	9149	0
0.500000	0.000000	163	9048	1
0.500000	0.000000	176	9056	0
0.500000	0.000000	164	9070	0
0.500000	0.000000	163	9074	0
0.500000	0.000000	190	9093	0
0.500000	0.000000	193	9066	1
0.500000	0.000000	152	9011	0
0.500000	0.000000	129	9045	0
0.500000	0.000000	175	8935	0
0.500000	0.000000	159	8977	0
0.500000	0.000000	152	8970	0
0.500000	0.000000	161	9040	1
0.500000	0.000000	187	9066	1
0.500000	0.000000	163	9058	0
0.500000	0.000000	164	9032	0
0.500000	0.000000	154	8955	1
0.500000	0.000000	191	9043	1
0.500000	0.000000	168	9142	0
0.500000	0.000000	142	9023	1
0.500000	0.000000	147	9041	0
0.500000	0.000000	122	9012	0
0.500000	0.000000	166	8734	0
0.500000	0.000000	148	8973	0
0.500000	0.000000	160	9034	0
0.500000	0.000000	190	9020	0
0.500000	0.000000	158	9132	0
0.500000	0.000000	167	9056	2
0.500000	0.000000	178	9086	0
0.500000	0.000000	186	9028	2
0.500000	0.000000	158	9118	0
0.500000	0.000000	141	9106	0
0.500000	0.000000	162	8989	1
0.500000	0.000000	177	9049	0
0.500000	0.000000	153	8986	0
0.500000	0.000000	201	9022	0
0.500000	0.000000	149	9082	0
0.500000	0.000000	172	9213	0
0.500000	0.000000	173	9168	0
0.500000	0.000000	179	9144	3
0.500000	0.000000	172	9189	0
0.500000	0.000000	175	9047	1
0.500000	0.000000	200	9042	1
0.500000	0.000000	187	9011	1
0.500000	0.000000	160	9108	1
0.500000	0.000000	186	9121	0
0.500000	0.000000	155	9165	0
0.500000	0.000000	151	9062	0
0.500000	0.000000	172	9004	0
0.500000	0.000000	160	8938	0
0.500000	0.000000	179	9071	0
0.500000	0.000000	153	9000	0
0.500000	0.000000	180	9069	0
0.500000	0.000000	165	9082	1
0.500000	0.000000	182	9015	2
0.500000	0.000000	159	9051	0
0.500000	0.000000	191	9113	2
0.500000	0.000000	155	9096	0
0.500000	0.000000	187	9170	0
0.500000	0.000000	138	9174	0
0.500000	0.000000	178	8984	0
0.500000	0.000000	190	9156	0
