# Supplementary material for: Photon-counting statistics-based support vector machine with multi-mode photon illumination for quantum imaging
Source: Sci Rep. 2022 Oct 5;12:16594. doi: 10.1038/s41598-022-20501-3 (PMC9534992; doi:10.1038/s41598-022-20501-3)
Supplement: Supplementary file 3 — Supplementary Information 3. [file 41598_2022_20501_MOESM3_ESM.zip › Suppl_testdata_200_Reflected.csv]

0.500000	0.000000	406	8742	4
0.500000	0.000000	466	9023	5
0.500000	0.000000	456	9043	4
0.500000	0.000000	441	9051	3
0.500000	0.000000	459	9035	1
0.500000	0.000000	438	9095	6
0.500000	0.000000	396	9137	4
0.500000	0.000000	447	9115	2
0.500000	0.000000	447	9108	7
0.500000	0.000000	428	9026	4
0.500000	0.000000	474	9036	5
0.500000	0.000000	465	9015	9
0.500000	0.000000	444	9007	8
0.500000	0.000000	423	9049	7
0.500000	0.000000	472	9027	4
0.500000	0.000000	433	9038	4
0.500000	0.000000	456	8947	2
0.500000	0.000000	444	9097	2
0.500000	0.000000	461	9003	3
0.500000	0.000000	466	9072	4
0.500000	0.000000	412	9028	4
0.500000	0.000000	496	9008	3
0.500000	0.000000	477	9008	3
0.500000	0.000000	448	8984	1
0.500000	0.000000	401	8995	0
0.500000	0.000000	416	8972	6
0.500000	0.000000	419	9012	6
0.500000	0.000000	414	8969	6
0.500000	0.000000	459	8977	5
0.500000	0.000000	468	9188	10
0.500000	0.000000	440	9030	5
0.500000	0.000000	446	9062	1
0.500000	0.000000	461	8971	5
0.500000	0.000000	473	8994	5
0.500000	0.000000	463	9081	11
0.500000	0.000000	430	9103	2
0.500000	0.000000	459	9063	2
0.500000	0.000000	486	8852	10
0.500000	0.000000	467	9097	6
0.500000	0.000000	444	9049	5
0.500000	0.000000	373	8552	6
0.500000	0.000000	489	8983	2
0.500000	0.000000	461	8981	8
0.500000	0.000000	468	8966	3
0.500000	0.000000	471	8981	3
0.500000	0.000000	461	9002	4
0.500000	0.000000	478	9034	4
0.500000	0.000000	428	9088	3
0.500000	0.000000	435	9072	4
0.500000	0.000000	422	8990	6
0.500000	0.000000	469	8983	6
0.500000	0.000000	392	9008	7
0.500000	0.000000	403	9030	2
0.500000	0.000000	432	9084	1
0.500000	0.000000	458	8977	5
0.500000	0.000000	410	8897	8
0.500000	0.000000	416	9083	4
0.500000	0.000000	451	8980	5
0.500000	0.000000	443	9050	6
0.500000	0.000000	425	9032	9
0.500000	0.000000	459	9011	2
0.500000	0.000000	433	8972	3
0.500000	0.000000	456	9023	6
0.500000	0.000000	465	9031	7
0.500000	0.000000	474	9056	7
0.500000	0.000000	464	9023	2
0.500000	0.000000	421	9106	2
0.500000	0.000000	451	8983	5
0.500000	0.000000	439	9051	3
0.500000	0.000000	428	8925	2
0.500000	0.000000	415	9022	4
0.500000	0.000000	461	9088	4
0.500000	0.000000	499	8984	5
0.500000	0.000000	471	9045	3
0.500000	0.000000	451	9181	2
0.500000	0.000000	403	9146	3
0.500000	0.000000	492	9154	6
0.500000	0.000000	454	9087	11
0.500000	0.000000	474	9031	4
0.500000	0.000000	435	9107	6
0.500000	0.000000	455	8564	0
0.500000	0.000000	432	9039	2
0.500000	0.000000	473	9094	4
0.500000	0.000000	467	8975	0
0.500000	0.000000	460	9002	6
0.500000	0.000000	409	8978	7
0.500000	0.000000	455	9022	7
0.500000	0.000000	444	9086	4
0.500000	0.000000	466	8977	8
0.500000	0.000000	462	9085	11
0.500000	0.000000	436	9094	7
0.500000	0.000000	447	9012	4
0.500000	0.000000	482	9033	4
0.500000	0.000000	449	9060	6
0.500000	0.000000	481	8928	5
0.500000	0.000000	465	8989	4
0.500000	0.000000	475	9061	3
0.500000	0.000000	466	9045	8
0.500000	0.000000	464	8998	1
0.500000	0.000000	472	9049	7
0.500000	0.000000	483	8971	9
0.500000	0.000000	461	9059	1
0.500000	0.000000	461	9014	7
0.500000	0.000000	415	8934	4
0.500000	0.000000	410	9045	8
0.500000	0.000000	481	9025	7
0.500000	0.000000	425	9015	4
0.500000	0.000000	477	9088	4
0.500000	0.000000	524	9016	7
0.500000	0.000000	505	9023	4
0.500000	0.000000	515	9207	11
0.500000	0.000000	494	8994	8
0.500000	0.000000	484	9037	3
0.500000	0.000000	462	9032	6
0.500000	0.000000	456	9007	2
0.500000	0.000000	451	9040	6
0.500000	0.000000	458	8945	6
0.500000	0.000000	419	8989	3
0.500000	0.000000	442	9010	8
0.500000	0.000000	468	9055	6
0.500000	0.000000	402	8703	3
0.500000	0.000000	402	9070	1
0.500000	0.000000	434	9076	4
0.500000	0.000000	476	9073	7
0.500000	0.000000	430	8943	5
0.500000	0.000000	459	8992	6
0.500000	0.000000	454	9107	3
0.500000	0.000000	465	9133	1
0.500000	0.000000	400	8959	8
0.500000	0.000000	468	8954	7
0.500000	0.000000	431	9016	6
0.500000	0.000000	427	8988	4
0.500000	0.000000	448	9011	6
0.500000	0.000000	453	9026	7
0.500000	0.000000	424	8976	7
0.500000	0.000000	455	9117	2
0.500000	0.000000	432	9080	7
0.500000	0.000000	510	9064	7
0.500000	0.000000	425	9023	4
0.500000	0.000000	444	9083	6
0.500000	0.000000	518	9054	8
0.500000	0.000000	398	9071	4
0.500000	0.000000	491	9132	7
0.500000	0.000000	456	9049	4
0.500000	0.000000	389	9111	5
0.500000	0.000000	465	9004	10
0.500000	0.000000	443	8912	1
0.500000	0.000000	443	8967	5
0.500000	0.000000	437	9020	9
0.500000	0.000000	397	9117	5
0.500000	0.000000	422	9039	3
0.500000	0.000000	448	9028	3
0.500000	0.000000	435	8986	4
0.500000	0.000000	460	9051	2
0.500000	0.000000	429	9053	6
0.500000	0.000000	474	9069	4
0.500000	0.000000	433	9077	8
0.500000	0.000000	483	9024	3
0.500000	0.000000	458	9187	1
0.500000	0.000000	432	8996	4
0.500000	0.000000	417	8651	3
0.500000	0.000000	427	9131	4
0.500000	0.000000	521	8983	0
0.500000	0.000000	438	9079	5
0.500000	0.000000	493	9052	9
0.500000	0.000000	450	8995	4
0.500000	0.000000	402	9139	4
0.500000	0.000000	476	9017	7
0.500000	0.000000	463	9097	1
0.500000	0.000000	465	9018	4
0.500000	0.000000	457	9019	2
0.500000	0.000000	468	9088	5
0.500000	0.000000	465	9005	6
0.500000	0.000000	475	8963	5
0.500000	0.000000	476	9010	4
0.500000	0.000000	488	9050	6
0.500000	0.000000	494	8997	7
0.500000	0.000000	414	9001	5
0.500000	0.000000	409	9106	7
0.500000	0.000000	409	9028	7
0.500000	0.000000	421	9010	5
0.500000	0.000000	476	9049	6
0.500000	0.000000	420	9050	3
0.500000	0.000000	441	8961	7
0.500000	0.000000	400	9088	6
0.500000	0.000000	461	9004	6
0.500000	0.000000	445	9031	4
0.500000	0.000000	473	9073	1
0.500000	0.000000	465	9097	6
0.500000	0.000000	423	9052	5
0.500000	0.000000	440	8994	6
0.500000	0.000000	433	9048	6
0.500000	0.000000	427	9039	4
0.500000	0.000000	404	9036	4
0.500000	0.000000	457	9025	5
0.500000	0.000000	440	9024	4
0.500000	0.000000	426	8997	5
0.500000	0.000000	430	9124	8
0.500000	0.000000	449	9076	2
0.500000	0.000000	461	9115	0
0.500000	0.000000	418	8674	5
0.500000	0.000000	414	9003	5
0.500000	0.000000	481	8971	7
0.500000	0.000000	462	8957	4
0.500000	0.000000	450	9065	5
0.500000	0.000000	447	9008	4
0.500000	0.000000	468	9046	8
0.500000	0.000000	424	9146	4
0.500000	0.000000	415	9030	3
0.500000	0.000000	476	9063	9
0.500000	0.000000	444	9062	3
0.500000	0.000000	456	8941	7
0.500000	0.000000	474	8984	4
0.500000	0.000000	397	9103	4
0.500000	0.000000	416	9155	6
0.500000	0.000000	470	9002	8
0.500000	0.000000	424	8971	6
0.500000	0.000000	444	8940	0
0.500000	0.000000	431	8966	3
0.500000	0.000000	422	9044	0
0.500000	0.000000	483	8948	2
0.500000	0.000000	447	9013	7
0.500000	0.000000	445	9036	3
0.500000	0.000000	457	9020	8
0.500000	0.000000	428	9095	5
0.500000	0.000000	472	9090	3
0.500000	0.000000	429	9108	4
0.500000	0.000000	494	8935	5
0.500000	0.000000	455	9047	5
0.500000	0.000000	470	9033	5
0.500000	0.000000	450	9050	8
0.500000	0.000000	500	9061	4
0.500000	0.000000	416	9034	3
0.500000	0.000000	461	8947	10
0.500000	0.000000	424	9018	3
0.500000	0.000000	419	9067	4
0.500000	0.000000	534	9069	7
0.500000	0.000000	490	8983	0
0.500000	0.000000	471	9119	6
0.500000	0.000000	417	8950	3
0.500000	0.000000	438	8673	5
0.500000	0.000000	400	9014	1
0.500000	0.000000	432	9086	7
0.500000	0.000000	463	9064	3
0.500000	0.000000	480	9057	4
0.500000	0.000000	519	9079	8
0.500000	0.000000	442	9053	4
0.500000	0.000000	413	9077	5
0.500000	0.000000	416	9107	1
0.500000	0.000000	425	9111	1
0.500000	0.000000	399	9046	7
0.500000	0.000000	423	9156	8
0.500000	0.000000	469	9030	2
0.500000	0.000000	395	9112	4
0.500000	0.000000	427	8993	10
0.500000	0.000000	468	9104	9
0.500000	0.000000	475	9175	5
0.500000	0.000000	511	8935	6
0.500000	0.000000	425	8969	2
0.500000	0.000000	493	9007	4
0.500000	0.000000	478	9036	6
0.500000	0.000000	466	9075	3
0.500000	0.000000	474	9071	4
0.500000	0.000000	457	8901	6
0.500000	0.000000	417	9131	4
0.500000	0.000000	454	9021	5
0.500000	0.000000	468	9104	6
0.500000	0.000000	435	9047	2
0.500000	0.000000	461	9087	3
0.500000	0.000000	491	9040	4
0.500000	0.000000	431	9012	9
0.500000	0.000000	446	9067	3
0.500000	0.000000	445	9017	4
0.500000	0.000000	471	9022	3
0.500000	0.000000	449	9053	1
0.500000	0.000000	454	8960	5
0.500000	0.000000	426	9087	3
0.500000	0.000000	458	8951	0
0.500000	0.000000	483	8959	2
0.500000	0.000000	464	9010	4
0.500000	0.000000	401	8666	8
0.500000	0.000000	450	9015	3
0.500000	0.000000	447	9106	4
0.500000	0.000000	471	9001	5
0.500000	0.000000	447	9012	3
0.500000	0.000000	457	9055	7
0.500000	0.000000	438	9011	0
0.500000	0.000000	441	8969	6
0.500000	0.000000	489	9049	6
0.500000	0.000000	378	9007	4
0.500000	0.000000	447	9045	6
0.500000	0.000000	455	9085	6
0.500000	0.000000	446	9016	0
0.500000	0.000000	401	9037	3
0.500000	0.000000	422	9037	3
0.500000	0.000000	407	9004	13
0.500000	0.000000	464	8966	2
0.500000	0.000000	447	9002	6
0.500000	0.000000	468	8994	5
0.500000	0.000000	444	9031	1
0.500000	0.000000	437	9028	3
0.500000	0.000000	430	9027	4
0.500000	0.000000	445	9046	3
0.500000	0.000000	433	9026	9
0.500000	0.000000	395	8987	0
0.500000	0.000000	454	9052	12
0.500000	0.000000	434	9011	4
0.500000	0.000000	455	9181	4
0.500000	0.000000	467	9046	3
0.500000	0.000000	484	8987	4
0.500000	0.000000	454	9047	10
0.500000	0.000000	423	9003	4
0.500000	0.000000	464	8999	0
0.500000	0.000000	418	9064	6
0.500000	0.000000	423	9048	4
0.500000	0.000000	439	9005	4
0.500000	0.000000	496	9085	8
0.500000	0.000000	443	9121	1
0.500000	0.000000	462	9002	5
0.500000	0.000000	466	8995	3
0.500000	0.000000	415	8590	5
0.500000	0.000000	484	9016	6
0.500000	0.000000	502	9016	3
0.500000	0.000000	416	8963	6
0.500000	0.000000	408	9089	6
0.500000	0.000000	462	9012	1
0.500000	0.000000	479	8948	5
0.500000	0.000000	418	9006	6
0.500000	0.000000	454	9115	6
0.500000	0.000000	439	9041	7
0.500000	0.000000	435	9028	5
0.500000	0.000000	421	9074	4
0.500000	0.000000	489	9057	5
0.500000	0.000000	464	9006	6
0.500000	0.000000	459	9032	7
0.500000	0.000000	422	9160	10
0.500000	0.000000	456	9148	4
0.500000	0.000000	412	9012	2
0.500000	0.000000	466	9015	5
0.500000	0.000000	484	9128	4
0.500000	0.000000	448	8951	4
0.500000	0.000000	454	9035	5
0.500000	0.000000	427	9059	2
0.500000	0.000000	403	9042	4
0.500000	0.000000	480	9142	7
0.500000	0.000000	430	9088	6
0.500000	0.000000	434	9010	3
0.500000	0.000000	469	9043	11
0.500000	0.000000	503	9051	7
0.500000	0.000000	418	9040	5
0.500000	0.000000	455	9004	3
0.500000	0.000000	492	8991	6
0.500000	0.000000	485	9138	4
0.500000	0.000000	442	9092	3
0.500000	0.000000	439	8992	0
0.500000	0.000000	440	8978	5
0.500000	0.000000	425	8958	4
0.500000	0.000000	391	8995	8
0.500000	0.000000	443	9030	6
0.500000	0.000000	486	8967	8
0.500000	0.000000	453	8633	4
0.500000	0.000000	437	9031	3
0.500000	0.000000	444	8969	3
0.500000	0.000000	461	8922	5
0.500000	0.000000	469	9022	4
0.500000	0.000000	484	9086	6
0.500000	0.000000	459	9047	8
0.500000	0.000000	457	8969	10
0.500000	0.000000	457	8978	5
0.500000	0.000000	420	9077	6
0.500000	0.000000	442	9088	5
0.500000	0.000000	430	9032	3
0.500000	0.000000	453	9011	5
0.500000	0.000000	419	8960	9
0.500000	0.000000	520	9025	4
0.500000	0.000000	458	8904	3
0.500000	0.000000	444	8996	6
0.500000	0.000000	418	9072	3
0.500000	0.000000	477	8890	6
0.500000	0.000000	454	9026	4
0.500000	0.000000	457	9117	3
0.500000	0.000000	431	8918	4
0.500000	0.000000	402	8994	1
0.500000	0.000000	462	9024	10
0.500000	0.000000	427	8968	2
0.500000	0.000000	459	8998	5
0.500000	0.000000	439	9032	3
0.500000	0.000000	473	9077	9
0.500000	0.000000	434	9069	3
0.500000	0.000000	471	8943	5
0.500000	0.000000	415	9084	9
0.500000	0.000000	425	8983	1
0.500000	0.000000	483	8962	6
0.500000	0.000000	478	9079	7
0.500000	0.000000	451	9070	7
0.500000	0.000000	445	8997	6
0.500000	0.000000	391	9040	8
0.500000	0.000000	415	9005	3
0.500000	0.000000	435	8923	4
0.500000	0.000000	502	9055	6
0.500000	0.000000	442	8739	3
0.500000	0.000000	447	9041	5
0.500000	0.000000	410	9068	6
0.500000	0.000000	436	9095	2
0.500000	0.000000	414	9037	4
0.500000	0.000000	403	8991	3
0.500000	0.000000	461	9122	4
0.500000	0.000000	452	9022	11
0.500000	0.000000	466	9081	3
0.500000	0.000000	468	8997	6
0.500000	0.000000	452	8974	8
0.500000	0.000000	447	9018	5
0.500000	0.000000	392	8935	6
0.500000	0.000000	435	9023	1
0.500000	0.000000	408	9047	6
0.500000	0.000000	454	8968	2
0.500000	0.000000	425	9048	6
0.500000	0.000000	470	9040	6
0.500000	0.000000	418	9110	3
0.500000	0.000000	440	9066	11
0.500000	0.000000	453	9053	5
0.500000	0.000000	440	8970	4
0.500000	0.000000	413	9039	5
0.500000	0.000000	468	9018	6
0.500000	0.000000	477	9085	5
0.500000	0.000000	440	9088	7
0.500000	0.000000	438	9015	6
0.500000	0.000000	454	9025	5
0.500000	0.000000	434	9063	2
0.500000	0.000000	417	9037	6
0.500000	0.000000	383	9086	4
0.500000	0.000000	470	9083	6
0.500000	0.000000	454	9075	6
0.500000	0.000000	387	9034	6
0.500000	0.000000	451	9099	7
0.500000	0.000000	442	8980	5
0.500000	0.000000	452	8971	8
0.500000	0.000000	403	9009	12
0.500000	0.000000	458	9036	8
0.500000	0.000000	397	9125	3
0.500000	0.000000	472	8693	10
0.500000	0.000000	461	8934	5
0.500000	0.000000	483	9095	2
0.500000	0.000000	431	8998	5
0.500000	0.000000	465	9043	4
0.500000	0.000000	424	9055	3
0.500000	0.000000	438	9097	9
0.500000	0.000000	469	9030	11
0.500000	0.000000	461	9019	5
0.500000	0.000000	401	8978	7
0.500000	0.000000	441	8994	4
0.500000	0.000000	426	9004	0
0.500000	0.000000	437	8977	3
0.500000	0.000000	420	9054	3
0.500000	0.000000	458	9077	10
0.500000	0.000000	443	8953	4
0.500000	0.000000	452	9120	5
0.500000	0.000000	470	8992	5
0.500000	0.000000	487	9097	8
0.500000	0.000000	461	8962	5
0.500000	0.000000	482	9128	3
0.500000	0.000000	456	8944	5
0.500000	0.000000	450	8918	4
0.500000	0.000000	487	9036	5
0.500000	0.000000	418	9081	5
0.500000	0.000000	456	9019	7
0.500000	0.000000	467	9078	2
0.500000	0.000000	418	8939	4
0.500000	0.000000	456	9109	6
0.500000	0.000000	449	8977	11
0.500000	0.000000	430	9075	9
0.500000	0.000000	471	8907	8
0.500000	0.000000	470	8953	7
0.500000	0.000000	442	8998	5
0.500000	0.000000	495	8960	8
0.500000	0.000000	457	9028	7
0.500000	0.000000	426	9091	4
0.500000	0.000000	405	8999	4
0.500000	0.000000	444	9073	10
0.500000	0.000000	438	8987	5
0.500000	0.000000	437	8664	4
0.500000	0.000000	433	9015	2
0.500000	0.000000	451	9013	7
0.500000	0.000000	449	9062	7
0.500000	0.000000	482	9019	4
0.500000	0.000000	482	8883	6
0.500000	0.000000	447	8951	5
0.500000	0.000000	479	9043	4
0.500000	0.000000	442	9001	6
0.500000	0.000000	461	9092	3
0.500000	0.000000	446	9062	1
0.500000	0.000000	445	8973	9
0.500000	0.000000	439	8943	5
0.500000	0.000000	467	9050	8
0.500000	0.000000	434	8982	7
0.500000	0.000000	437	9042	6
0.500000	0.000000	427	9041	9
0.500000	0.000000	445	9021	1
0.500000	0.000000	454	8980	2
0.500000	0.000000	440	9136	1
0.500000	0.000000	492	9010	5
0.500000	0.000000	449	9006	8
0.500000	0.000000	442	9017	2
0.500000	0.000000	436	9099	5
0.500000	0.000000	435	9065	2
0.500000	0.000000	475	9026	3
0.500000	0.000000	448	8981	9
0.500000	0.000000	447	9033	3
0.500000	0.000000	420	9052	4
0.500000	0.000000	473	9028	3
0.500000	0.000000	425	9068	5
0.500000	0.000000	460	9040	6
0.500000	0.000000	482	8950	9
0.500000	0.000000	440	8931	3
0.500000	0.000000	489	9073	3
0.500000	0.000000	451	8971	5
0.500000	0.000000	451	8824	7
0.500000	0.000000	453	9036	4
0.500000	0.000000	452	9018	8
0.500000	0.000000	464	9032	7
0.500000	0.000000	447	8617	9
0.500000	0.000000	418	9093	5
0.500000	0.000000	449	9034	5
0.500000	0.000000	415	9102	5
0.500000	0.000000	425	9059	6
0.500000	0.000000	440	8997	10
0.500000	0.000000	424	9062	5
0.500000	0.000000	463	9063	5
0.500000	0.000000	401	9168	3
0.500000	0.000000	422	8982	6
0.500000	0.000000	443	9023	7
0.500000	0.000000	458	9026	0
0.500000	0.000000	434	8903	6
0.500000	0.000000	471	9029	2
0.500000	0.000000	463	8984	3
0.500000	0.000000	440	9122	6
0.500000	0.000000	390	8996	4
0.500000	0.000000	442	9076	5
0.500000	0.000000	484	9031	4
0.500000	0.000000	485	9085	4
0.500000	0.000000	462	8977	5
0.500000	0.000000	401	9119	6
0.500000	0.000000	460	8984	4
0.500000	0.000000	447	9034	8
0.500000	0.000000	455	9064	4
0.500000	0.000000	440	9070	8
0.500000	0.000000	467	9057	6
0.500000	0.000000	504	8955	2
0.500000	0.000000	520	9036	4
0.500000	0.000000	443	9052	5
0.500000	0.000000	466	8978	6
0.500000	0.000000	412	8918	3
0.500000	0.000000	479	9038	6
0.500000	0.000000	450	9087	5
0.500000	0.000000	404	9163	0
0.500000	0.000000	444	9092	4
0.500000	0.000000	426	9076	3
0.500000	0.000000	419	9046	1
0.500000	0.000000	394	9082	1
0.500000	0.000000	428	9043	6
0.500000	0.000000	444	8686	5
0.500000	0.000000	484	9120	5
0.500000	0.000000	434	9002	0
0.500000	0.000000	433	9092	3
0.500000	0.000000	468	9007	5
0.500000	0.000000	462	9002	6
0.500000	0.000000	405	8979	3
0.500000	0.000000	510	8952	8
0.500000	0.000000	413	9032	3
0.500000	0.000000	500	8933	7
0.500000	0.000000	458	8954	4
0.500000	0.000000	448	9054	9
0.500000	0.000000	433	9016	3
0.500000	0.000000	431	9006	7
0.500000	0.000000	426	8978	6
0.500000	0.000000	446	9002	8
0.500000	0.000000	468	9053	2
0.500000	0.000000	472	8955	6
0.500000	0.000000	439	8965	7
0.500000	0.000000	503	8948	4
0.500000	0.000000	477	9023	0
0.500000	0.000000	437	9031	2
0.500000	0.000000	417	9025	2
0.500000	0.000000	432	9079	5
0.500000	0.000000	448	9018	5
0.500000	0.000000	451	9046	11
0.500000	0.000000	410	8940	4
0.500000	0.000000	438	9004	2
0.500000	0.000000	427	8966	6
0.500000	0.000000	444	9085	6
0.500000	0.000000	406	9027	6
0.500000	0.000000	414	9059	7
0.500000	0.000000	434	9086	6
0.500000	0.000000	437	8882	5
0.500000	0.000000	493	9035	7
0.500000	0.000000	453	9090	1
0.500000	0.000000	500	9136	2
0.500000	0.000000	449	9030	5
0.500000	0.000000	450	9160	4
0.500000	0.000000	427	9118	10
0.500000	0.000000	489	8750	9
0.500000	0.000000	422	8983	10
0.500000	0.000000	486	8952	7
0.500000	0.000000	463	9169	4
0.500000	0.000000	435	9078	6
0.500000	0.000000	449	9039	4
0.500000	0.000000	495	9011	10
0.500000	0.000000	402	9012	6
0.500000	0.000000	429	9076	6
0.500000	0.000000	464	9143	3
0.500000	0.000000	478	9048	2
0.500000	0.000000	458	9022	7
0.500000	0.000000	450	8979	3
0.500000	0.000000	446	9084	8
0.500000	0.000000	467	9137	0
0.500000	0.000000	470	8953	4
0.500000	0.000000	432	9135	1
0.500000	0.000000	473	9103	6
0.500000	0.000000	471	9025	7
0.500000	0.000000	443	8960	0
0.500000	0.000000	459	9008	7
0.500000	0.000000	460	8986	3
0.500000	0.000000	451	9064	6
0.500000	0.000000	415	9003	5
0.500000	0.000000	414	8978	4
0.500000	0.000000	399	8930	3
0.500000	0.000000	465	9062	8
0.500000	0.000000	436	8973	4
0.500000	0.000000	448	9011	3
0.500000	0.000000	436	8996	6
0.500000	0.000000	467	9079	5
0.500000	0.000000	474	8946	5
0.500000	0.000000	433	9089	1
0.500000	0.000000	458	8960	6
0.500000	0.000000	443	8914	4
0.500000	0.000000	430	8980	3
0.500000	0.000000	468	9077	7
0.500000	0.000000	453	8968	6
0.500000	0.000000	452	8875	3
0.500000	0.000000	432	9002	7
0.500000	0.000000	478	8766	6
0.500000	0.000000	440	9069	2
0.500000	0.000000	421	9049	4
0.500000	0.000000	429	9044	4
0.500000	0.000000	442	8995	2
0.500000	0.000000	454	9006	7
0.500000	0.000000	453	9030	5
0.500000	0.000000	431	9137	4
0.500000	0.000000	422	9055	1
0.500000	0.000000	434	8986	7
0.500000	0.000000	422	8953	5
0.500000	0.000000	472	8981	5
0.500000	0.000000	481	8996	1
0.500000	0.000000	499	9029	7
0.500000	0.000000	467	9028	1
0.500000	0.000000	477	8979	8
0.500000	0.000000	494	9097	3
0.500000	0.000000	479	9040	6
0.500000	0.000000	436	9032	1
0.500000	0.000000	439	8987	6
0.500000	0.000000	501	8945	7
0.500000	0.000000	468	8976	3
0.500000	0.000000	469	8983	5
0.500000	0.000000	452	9077	5
0.500000	0.000000	449	9010	6
0.500000	0.000000	489	9024	2
0.500000	0.000000	443	9020	5
0.500000	0.000000	484	9057	4
0.500000	0.000000	425	9013	1
0.500000	0.000000	462	8984	7
0.500000	0.000000	442	8987	3
0.500000	0.000000	452	9141	8
0.500000	0.000000	430	8934	7
0.500000	0.000000	468	9056	6
0.500000	0.000000	464	9110	4
0.500000	0.000000	509	9095	9
0.500000	0.000000	462	8965	3
0.500000	0.000000	448	9158	7
0.500000	0.000000	505	9073	4
0.500000	0.000000	482	9005	7
0.500000	0.000000	489	8660	6
0.500000	0.000000	477	8985	7
0.500000	0.000000	432	9136	2
0.500000	0.000000	464	8970	6
0.500000	0.000000	508	9064	11
0.500000	0.000000	451	9047	3
0.500000	0.000000	447	9041	3
0.500000	0.000000	436	9054	2
0.500000	0.000000	477	9049	2
0.500000	0.000000	414	9042	4
0.500000	0.000000	437	8984	7
0.500000	0.000000	458	9095	3
0.500000	0.000000	488	9096	4
0.500000	0.000000	519	9033	2
0.500000	0.000000	420	9126	0
0.500000	0.000000	467	8995	4
0.500000	0.000000	461	8961	4
0.500000	0.000000	456	9057	5
0.500000	0.000000	438	9058	4
0.500000	0.000000	431	9014	6
0.500000	0.000000	438	9066	6
0.500000	0.000000	441	9012	7
0.500000	0.000000	436	9070	2
0.500000	0.000000	460	9004	7
0.500000	0.000000	420	8962	6
0.500000	0.000000	494	9009	5
0.500000	0.000000	482	9104	5
0.500000	0.000000	459	9113	3
0.500000	0.000000	454	8920	5
0.500000	0.000000	467	9072	5
0.500000	0.000000	485	9002	5
0.500000	0.000000	425	9038	1
0.500000	0.000000	399	8928	4
0.500000	0.000000	434	9097	5
0.500000	0.000000	469	9029	6
0.500000	0.000000	410	9186	1
0.500000	0.000000	473	8947	2
0.500000	0.000000	437	9020	4
0.500000	0.000000	432	9060	3
0.500000	0.000000	466	8961	13
0.500000	0.000000	408	8654	2
0.500000	0.000000	441	8991	4
0.500000	0.000000	427	9111	8
0.500000	0.000000	436	8980	6
0.500000	0.000000	469	9111	1
0.500000	0.000000	426	9091	3
0.500000	0.000000	449	9071	9
0.500000	0.000000	457	8929	2
0.500000	0.000000	455	8920	5
0.500000	0.000000	445	9053	3
0.500000	0.000000	407	9097	4
0.500000	0.000000	456	9007	8
0.500000	0.000000	459	9114	4
0.500000	0.000000	483	9047	6
0.500000	0.000000	398	8953	4
0.500000	0.000000	476	9089	5
0.500000	0.000000	480	8980	8
0.500000	0.000000	463	8929	0
0.500000	0.000000	467	8979	1
0.500000	0.000000	456	9010	7
0.500000	0.000000	410	8995	7
0.500000	0.000000	416	9066	7
0.500000	0.000000	493	9119	6
0.500000	0.000000	432	9055	2
0.500000	0.000000	523	9010	5
0.500000	0.000000	438	9098	3
0.500000	0.000000	445	8992	4
0.500000	0.000000	420	9090	4
0.500000	0.000000	490	9088	8
0.500000	0.000000	446	8992	6
0.500000	0.000000	453	9087	9
0.500000	0.000000	462	9072	2
0.500000	0.000000	440	9066	9
0.500000	0.000000	510	9017	4
0.500000	0.000000	420	9113	2
0.500000	0.000000	442	9018	2
0.500000	0.000000	460	9020	6
0.500000	0.000000	449	9093	3
0.500000	0.000000	403	9120	2
0.500000	0.000000	413	9026	3
0.500000	0.000000	456	8598	8
0.500000	0.000000	446	9046	5
0.500000	0.000000	447	9032	10
0.500000	0.000000	473	9040	3
0.500000	0.000000	409	9043	5
0.500000	0.000000	472	9002	7
0.500000	0.000000	547	8888	6
0.500000	0.000000	492	9101	5
0.500000	0.000000	447	9075	4
0.500000	0.000000	483	9098	3
0.500000	0.000000	432	9060	1
0.500000	0.000000	456	9039	3
0.500000	0.000000	507	9053	4
0.500000	0.000000	425	9030	8
0.500000	0.000000	440	9130	11
0.500000	0.000000	467	8992	6
0.500000	0.000000	452	9000	10
0.500000	0.000000	479	9064	5
0.500000	0.000000	421	9046	7
0.500000	0.000000	472	9045	10
0.500000	0.000000	476	9131	5
0.500000	0.000000	441	9114	6
0.500000	0.000000	471	9015	4
0.500000	0.000000	454	9169	4
0.500000	0.000000	447	9120	0
0.500000	0.000000	429	8979	3
0.500000	0.000000	422	9003	8
0.500000	0.000000	480	9045	9
0.500000	0.000000	472	8989	4
0.500000	0.000000	479	9091	3
0.500000	0.000000	505	9028	4
0.500000	0.000000	408	9083	2
0.500000	0.000000	476	9028	9
0.500000	0.000000	471	8999	2
0.500000	0.000000	496	9003	6
0.500000	0.000000	471	9052	5
0.500000	0.000000	472	9013	4
0.500000	0.000000	489	9068	7
0.500000	0.000000	404	9053	3
0.500000	0.000000	394	9048	4
0.500000	0.000000	476	8636	11
0.500000	0.000000	492	9053	8
0.500000	0.000000	416	9007	4
0.500000	0.000000	454	8970	5
0.500000	0.000000	444	9021	6
0.500000	0.000000	479	8985	4
0.500000	0.000000	434	9036	3
0.500000	0.000000	457	9080	6
0.500000	0.000000	469	9003	1
0.500000	0.000000	460	9069	3
0.500000	0.000000	449	9042	6
0.500000	0.000000	489	9014	8
0.500000	0.000000	453	8999	6
0.500000	0.000000	464	9062	7
0.500000	0.000000	471	9064	7
0.500000	0.000000	441	9019	3
0.500000	0.000000	456	9002	3
0.500000	0.000000	458	8949	8
0.500000	0.000000	486	9146	3
0.500000	0.000000	481	8920	2
0.500000	0.000000	410	9133	6
0.500000	0.000000	453	8957	3
0.500000	0.000000	448	9059	5
0.500000	0.000000	429	8921	4
0.500000	0.000000	431	9014	4
0.500000	0.000000	469	9055	2
0.500000	0.000000	429	9096	2
0.500000	0.000000	434	9080	8
0.500000	0.000000	422	9049	8
0.500000	0.000000	405	8987	6
0.500000	0.000000	452	9155	6
0.500000	0.000000	444	9065	8
0.500000	0.000000	466	9081	7
0.500000	0.000000	443	9036	4
0.500000	0.000000	479	9052	2
0.500000	0.000000	441	9058	6
0.500000	0.000000	441	8989	10
0.500000	0.000000	440	9119	6
0.500000	0.000000	422	9036	3
0.500000	0.000000	414	9015	6
0.500000	0.000000	396	8767	6
0.500000	0.000000	423	9003	4
0.500000	0.000000	453	9052	1
0.500000	0.000000	414	9067	4
0.500000	0.000000	445	9076	2
0.500000	0.000000	441	9119	7
0.500000	0.000000	451	9214	4
0.500000	0.000000	502	8921	2
0.500000	0.000000	454	8957	1
0.500000	0.000000	415	9123	0
0.500000	0.000000	469	9086	7
0.500000	0.000000	422	8984	5
0.500000	0.000000	431	9013	2
0.500000	0.000000	467	9089	6
0.500000	0.000000	467	9187	6
0.500000	0.000000	418	9053	4
0.500000	0.000000	484	9031	2
0.500000	0.000000	429	9018	7
0.500000	0.000000	437	8972	8
0.500000	0.000000	433	9009	4
0.500000	0.000000	461	9043	3
0.500000	0.000000	444	9121	5
0.500000	0.000000	455	9143	2
0.500000	0.000000	437	9046	7
0.500000	0.000000	445	9112	5
0.500000	0.000000	463	9151	4
0.500000	0.000000	516	9118	5
0.500000	0.000000	439	8965	9
0.500000	0.000000	468	9029	2
0.500000	0.000000	400	8993	7
0.500000	0.000000	421	8963	5
0.500000	0.000000	438	8996	3
0.500000	0.000000	453	9009	5
0.500000	0.000000	416	9072	6
0.500000	0.000000	449	9055	5
0.500000	0.000000	441	9008	6
0.500000	0.000000	407	8984	6
0.500000	0.000000	467	8891	3
0.500000	0.000000	491	8962	7
0.500000	0.000000	479	9023	0
0.500000	0.000000	412	8678	4
0.500000	0.000000	467	9153	13
0.500000	0.000000	479	9004	7
0.500000	0.000000	448	9017	4
0.500000	0.000000	417	9047	3
0.500000	0.000000	496	8983	8
0.500000	0.000000	459	9018	6
0.500000	0.000000	478	9047	3
0.500000	0.000000	452	9044	3
0.500000	0.000000	443	8970	5
0.500000	0.000000	459	9014	1
0.500000	0.000000	491	9027	4
0.500000	0.000000	411	8982	4
0.500000	0.000000	412	8992	11
0.500000	0.000000	496	9013	5
0.500000	0.000000	488	9043	5
0.500000	0.000000	439	9030	1
0.500000	0.000000	447	8955	7
0.500000	0.000000	485	9060	2
0.500000	0.000000	456	9035	2
0.500000	0.000000	459	9115	3
0.500000	0.000000	409	9024	5
0.500000	0.000000	452	9050	5
0.500000	0.000000	452	9131	2
0.500000	0.000000	483	9122	6
0.500000	0.000000	426	9182	5
0.500000	0.000000	419	9067	3
0.500000	0.000000	469	9003	2
0.500000	0.000000	463	9043	7
0.500000	0.000000	403	9034	2
0.500000	0.000000	478	9079	3
0.500000	0.000000	476	8953	4
0.500000	0.000000	468	8996	5
0.500000	0.000000	480	9059	5
0.500000	0.000000	444	9111	3
0.500000	0.000000	386	8946	4
0.500000	0.000000	491	8931	5
0.500000	0.000000	468	8939	2
0.500000	0.000000	430	9027	6
0.500000	0.000000	488	9078	4
0.500000	0.000000	412	8662	7
0.500000	0.000000	446	9009	11
0.500000	0.000000	464	9007	10
0.500000	0.000000	494	9009	0
0.500000	0.000000	440	9030	6
0.500000	0.000000	446	9078	3
0.500000	0.000000	448	9024	4
0.500000	0.000000	415	8939	4
0.500000	0.000000	502	9080	6
0.500000	0.000000	419	8991	6
0.500000	0.000000	433	9028	1
0.500000	0.000000	437	9037	7
0.500000	0.000000	461	8989	4
0.500000	0.000000	492	9090	2
0.500000	0.000000	453	9089	10
0.500000	0.000000	454	9106	6
0.500000	0.000000	477	9088	4
0.500000	0.000000	528	9073	6
0.500000	0.000000	437	9074	3
0.500000	0.000000	449	8996	5
0.500000	0.000000	458	9063	7
0.500000	0.000000	421	9040	9
0.500000	0.000000	449	8899	2
0.500000	0.000000	491	9113	4
0.500000	0.000000	473	9124	0
0.500000	0.000000	475	9138	4
0.500000	0.000000	470	9004	11
0.500000	0.000000	487	8972	7
0.500000	0.000000	437	8985	3
0.500000	0.000000	438	9063	7
0.500000	0.000000	452	9076	6
0.500000	0.000000	486	9015	6
0.500000	0.000000	438	9133	6
0.500000	0.000000	448	9014	6
0.500000	0.000000	486	8990	2
0.500000	0.000000	484	9090	5
0.500000	0.000000	446	8965	13
0.500000	0.000000	474	9011	6
0.500000	0.000000	472	9098	10
0.500000	0.000000	469	9088	6
0.500000	0.000000	474	8612	10
0.500000	0.000000	423	9051	5
0.500000	0.000000	408	9110	1
0.500000	0.000000	433	9036	7
0.500000	0.000000	403	9139	3
0.500000	0.000000	433	8928	7
0.500000	0.000000	450	9076	5
0.500000	0.000000	440	9061	12
0.500000	0.000000	454	9119	2
0.500000	0.000000	437	9063	4
0.500000	0.000000	429	9002	3
0.500000	0.000000	451	9000	1
0.500000	0.000000	455	8979	3
0.500000	0.000000	444	8996	3
0.500000	0.000000	441	8996	4
0.500000	0.000000	436	9155	4
0.500000	0.000000	424	9108	5
0.500000	0.000000	467	9036	5
0.500000	0.000000	485	8968	3
0.500000	0.000000	472	9091	8
0.500000	0.000000	443	9201	9
0.500000	0.000000	429	9021	2
0.500000	0.000000	408	9006	5
0.500000	0.000000	485	8940	5
0.500000	0.000000	455	9012	9
0.500000	0.000000	446	9075	1
0.500000	0.000000	497	9021	7
0.500000	0.000000	452	8983	5
0.500000	0.000000	444	9029	5
0.500000	0.000000	459	9000	2
0.500000	0.000000	460	8954	2
0.500000	0.000000	414	8970	7
0.500000	0.000000	464	9052	5
0.500000	0.000000	482	9016	4
0.500000	0.000000	498	8963	5
0.500000	0.000000	474	8967	5
0.500000	0.000000	469	8987	5
0.500000	0.000000	428	8975	8
0.500000	0.000000	481	8956	2
0.500000	0.000000	450	9021	4
