# Supplementary material for: Photon-counting statistics-based support vector machine with multi-mode photon illumination for quantum imaging
Source: Sci Rep. 2022 Oct 5;12:16594. doi: 10.1038/s41598-022-20501-3 (PMC9534992; doi:10.1038/s41598-022-20501-3)
Supplement: Supplementary file 3 — Supplementary Information 3. [file 41598_2022_20501_MOESM3_ESM.zip › Suppl_traindata_22_Blocked.csv]

0.500000	0.000000	416	9000	2
0.500000	0.000000	417	9386	2
0.500000	0.000000	478	9447	0
0.500000	0.000000	442	9467	1
0.500000	0.000000	454	9469	2
0.500000	0.000000	440	9424	3
0.500000	0.000000	477	9428	3
0.500000	0.000000	483	9482	0
0.500000	0.000000	498	9342	0
0.500000	0.000000	484	9377	3
0.500000	0.000000	487	9421	0
0.500000	0.000000	432	9382	0
0.500000	0.000000	455	9426	0
0.500000	0.000000	447	9538	8
0.500000	0.000000	491	9387	0
0.500000	0.000000	477	9461	2
0.500000	0.000000	471	9426	0
0.500000	0.000000	440	9434	0
0.500000	0.000000	520	9367	0
0.500000	0.000000	463	9418	0
0.500000	0.000000	457	9399	3
0.500000	0.000000	495	9475	3
0.500000	0.000000	467	9351	1
0.500000	0.000000	433	9422	0
0.500000	0.000000	449	9378	3
0.500000	0.000000	459	9458	2
0.500000	0.000000	514	9467	1
0.500000	0.000000	461	9452	0
0.500000	0.000000	445	9427	3
0.500000	0.000000	432	9431	0
0.500000	0.000000	411	9379	2
0.500000	0.000000	433	9485	0
0.500000	0.000000	467	9419	1
0.500000	0.000000	476	9452	2
0.500000	0.000000	478	9387	0
0.500000	0.000000	448	9363	3
0.500000	0.000000	458	9362	2
0.500000	0.000000	459	9437	3
0.500000	0.000000	443	9372	0
0.500000	0.000000	442	9434	6
0.500000	0.000000	409	9061	1
0.500000	0.000000	477	9396	2
0.500000	0.000000	449	9443	0
0.500000	0.000000	433	9315	1
0.500000	0.000000	471	9450	0
0.500000	0.000000	465	9405	2
0.500000	0.000000	498	9497	1
0.500000	0.000000	470	9512	2
0.500000	0.000000	458	9417	2
0.500000	0.000000	488	9373	4
0.500000	0.000000	437	9380	4
0.500000	0.000000	474	9466	0
0.500000	0.000000	442	9388	0
0.500000	0.000000	487	9412	2
0.500000	0.000000	472	9463	3
0.500000	0.000000	443	9501	1
0.500000	0.000000	473	9291	1
0.500000	0.000000	458	9326	1
0.500000	0.000000	470	9406	3
0.500000	0.000000	497	9410	5
0.500000	0.000000	456	9508	4
0.500000	0.000000	459	9423	1
0.500000	0.000000	461	9468	2
0.500000	0.000000	457	9487	0
0.500000	0.000000	468	9525	0
0.500000	0.000000	459	9410	2
0.500000	0.000000	471	9452	2
0.500000	0.000000	424	9473	0
0.500000	0.000000	467	9491	0
0.500000	0.000000	487	9411	0
0.500000	0.000000	448	9514	4
0.500000	0.000000	473	9466	5
0.500000	0.000000	450	9485	4
0.500000	0.000000	506	9422	3
0.500000	0.000000	510	9466	4
0.500000	0.000000	450	9532	4
0.500000	0.000000	468	9415	0
0.500000	0.000000	449	9539	3
0.500000	0.000000	426	9314	3
0.500000	0.000000	491	9383	4
0.500000	0.000000	396	9034	0
0.500000	0.000000	453	9400	1
0.500000	0.000000	447	9435	0
0.500000	0.000000	463	9480	0
0.500000	0.000000	399	9376	4
0.500000	0.000000	442	9316	1
0.500000	0.000000	479	9431	0
0.500000	0.000000	420	9461	2
0.500000	0.000000	474	9545	2
0.500000	0.000000	472	9402	3
0.500000	0.000000	404	9408	0
0.500000	0.000000	460	9421	3
0.500000	0.000000	448	9378	0
0.500000	0.000000	465	9429	1
0.500000	0.000000	486	9441	2
0.500000	0.000000	458	9428	1
0.500000	0.000000	477	9475	0
0.500000	0.000000	476	9437	0
0.500000	0.000000	478	9403	4
0.500000	0.000000	477	9404	0
0.500000	0.000000	460	9437	2
0.500000	0.000000	448	9441	1
0.500000	0.000000	423	9439	1
0.500000	0.000000	428	9376	1
0.500000	0.000000	470	9468	2
0.500000	0.000000	464	9438	3
0.500000	0.000000	494	9361	2
0.500000	0.000000	436	9412	1
0.500000	0.000000	422	9321	0
0.500000	0.000000	494	9488	1
0.500000	0.000000	481	9434	3
0.500000	0.000000	420	9411	3
0.500000	0.000000	474	9398	1
0.500000	0.000000	420	9446	2
0.500000	0.000000	445	9468	0
0.500000	0.000000	476	9276	2
0.500000	0.000000	459	9455	0
0.500000	0.000000	452	9310	0
0.500000	0.000000	444	9451	0
0.500000	0.000000	455	9478	1
0.500000	0.000000	433	9057	1
0.500000	0.000000	431	9434	0
0.500000	0.000000	491	9467	3
0.500000	0.000000	415	9407	1
0.500000	0.000000	481	9414	1
0.500000	0.000000	469	9462	1
0.500000	0.000000	474	9455	1
0.500000	0.000000	435	9429	1
0.500000	0.000000	413	9446	3
0.500000	0.000000	470	9478	1
0.500000	0.000000	488	9476	5
0.500000	0.000000	423	9398	0
0.500000	0.000000	480	9337	3
0.500000	0.000000	461	9406	0
0.500000	0.000000	463	9517	3
0.500000	0.000000	464	9437	2
0.500000	0.000000	449	9465	1
0.500000	0.000000	424	9462	0
0.500000	0.000000	450	9430	2
0.500000	0.000000	437	9466	1
0.500000	0.000000	439	9331	0
0.500000	0.000000	441	9477	2
0.500000	0.000000	482	9434	3
0.500000	0.000000	407	9391	1
0.500000	0.000000	442	9454	0
0.500000	0.000000	458	9428	4
0.500000	0.000000	432	9446	1
0.500000	0.000000	504	9467	0
0.500000	0.000000	441	9440	0
0.500000	0.000000	458	9369	7
0.500000	0.000000	444	9438	4
0.500000	0.000000	413	9393	0
0.500000	0.000000	429	9385	2
0.500000	0.000000	463	9418	1
0.500000	0.000000	527	9465	1
0.500000	0.000000	463	9373	4
0.500000	0.000000	411	9396	2
0.500000	0.000000	437	9575	0
0.500000	0.000000	508	9446	1
0.500000	0.000000	483	9451	0
0.500000	0.000000	468	9020	3
0.500000	0.000000	510	9403	2
0.500000	0.000000	508	9474	0
0.500000	0.000000	474	9397	0
0.500000	0.000000	388	9374	3
0.500000	0.000000	487	9470	1
0.500000	0.000000	461	9290	0
0.500000	0.000000	444	9452	0
0.500000	0.000000	470	9441	3
0.500000	0.000000	495	9539	1
0.500000	0.000000	447	9379	2
0.500000	0.000000	426	9402	1
0.500000	0.000000	465	9496	2
0.500000	0.000000	463	9445	0
0.500000	0.000000	467	9443	1
0.500000	0.000000	442	9398	2
0.500000	0.000000	465	9438	0
0.500000	0.000000	429	9487	4
0.500000	0.000000	467	9280	3
0.500000	0.000000	427	9322	3
0.500000	0.000000	433	9457	2
0.500000	0.000000	450	9437	3
0.500000	0.000000	441	9404	1
0.500000	0.000000	407	9467	2
0.500000	0.000000	443	9353	0
0.500000	0.000000	463	9382	2
0.500000	0.000000	525	9455	1
0.500000	0.000000	482	9346	5
0.500000	0.000000	415	9400	0
0.500000	0.000000	490	9491	5
0.500000	0.000000	488	9456	1
0.500000	0.000000	458	9429	0
0.500000	0.000000	457	9413	1
0.500000	0.000000	423	9410	2
0.500000	0.000000	434	9411	3
0.500000	0.000000	452	9416	2
0.500000	0.000000	504	9432	3
0.500000	0.000000	473	9371	1
0.500000	0.000000	442	9317	1
0.500000	0.000000	485	9397	1
0.500000	0.000000	433	9068	0
0.500000	0.000000	489	9518	2
0.500000	0.000000	475	9429	2
0.500000	0.000000	445	9454	2
0.500000	0.000000	448	9414	0
0.500000	0.000000	438	9397	2
0.500000	0.000000	492	9376	1
0.500000	0.000000	449	9424	5
0.500000	0.000000	485	9393	4
0.500000	0.000000	434	9420	0
0.500000	0.000000	441	9375	1
0.500000	0.000000	407	9355	1
0.500000	0.000000	428	9483	2
0.500000	0.000000	475	9411	2
0.500000	0.000000	468	9447	0
0.500000	0.000000	469	9411	7
0.500000	0.000000	394	9448	7
0.500000	0.000000	459	9292	0
0.500000	0.000000	446	9479	0
0.500000	0.000000	529	9368	3
0.500000	0.000000	419	9379	2
0.500000	0.000000	464	9435	1
0.500000	0.000000	472	9395	2
0.500000	0.000000	504	9417	2
0.500000	0.000000	505	9505	1
0.500000	0.000000	436	9443	2
0.500000	0.000000	418	9429	3
0.500000	0.000000	449	9429	2
0.500000	0.000000	453	9427	0
0.500000	0.000000	411	9373	1
0.500000	0.000000	500	9295	0
0.500000	0.000000	476	9498	0
0.500000	0.000000	505	9457	0
0.500000	0.000000	422	9442	3
0.500000	0.000000	439	9487	2
0.500000	0.000000	463	9443	2
0.500000	0.000000	421	9367	2
0.500000	0.000000	462	9323	1
0.500000	0.000000	426	9357	4
0.500000	0.000000	398	9425	0
0.500000	0.000000	469	8931	5
0.500000	0.000000	519	9475	2
0.500000	0.000000	495	9475	2
0.500000	0.000000	432	9455	3
0.500000	0.000000	479	9336	2
0.500000	0.000000	436	9453	3
0.500000	0.000000	458	9376	2
0.500000	0.000000	427	9437	2
0.500000	0.000000	475	9402	4
0.500000	0.000000	416	9443	0
0.500000	0.000000	454	9393	3
0.500000	0.000000	513	9371	3
0.500000	0.000000	491	9380	0
0.500000	0.000000	500	9407	0
0.500000	0.000000	452	9402	3
0.500000	0.000000	457	9388	1
0.500000	0.000000	439	9421	0
0.500000	0.000000	440	9464	2
0.500000	0.000000	469	9417	3
0.500000	0.000000	448	9457	1
0.500000	0.000000	470	9333	2
0.500000	0.000000	473	9440	0
0.500000	0.000000	467	9401	1
0.500000	0.000000	450	9476	2
0.500000	0.000000	496	9466	3
0.500000	0.000000	444	9364	2
0.500000	0.000000	412	9446	0
0.500000	0.000000	457	9499	1
0.500000	0.000000	418	9400	3
0.500000	0.000000	491	9340	2
0.500000	0.000000	450	9429	2
0.500000	0.000000	473	9384	0
0.500000	0.000000	435	9475	2
0.500000	0.000000	417	9379	0
0.500000	0.000000	467	9330	1
0.500000	0.000000	456	9444	3
0.500000	0.000000	459	9312	1
0.500000	0.000000	445	9464	3
0.500000	0.000000	391	9375	3
0.500000	0.000000	507	9486	2
0.500000	0.000000	403	9063	2
0.500000	0.000000	472	9378	0
0.500000	0.000000	467	9432	1
0.500000	0.000000	437	9463	1
0.500000	0.000000	455	9425	0
0.500000	0.000000	443	9470	1
0.500000	0.000000	447	9406	2
0.500000	0.000000	444	9442	2
0.500000	0.000000	430	9527	0
0.500000	0.000000	409	9430	2
0.500000	0.000000	472	9377	4
0.500000	0.000000	472	9364	2
0.500000	0.000000	452	9363	0
0.500000	0.000000	436	9453	0
0.500000	0.000000	468	9415	2
0.500000	0.000000	420	9358	0
0.500000	0.000000	455	9372	3
0.500000	0.000000	438	9400	0
0.500000	0.000000	492	9439	3
0.500000	0.000000	432	9432	0
0.500000	0.000000	483	9437	3
0.500000	0.000000	452	9338	3
0.500000	0.000000	444	9361	2
0.500000	0.000000	461	9460	1
0.500000	0.000000	449	9355	0
0.500000	0.000000	435	9572	0
0.500000	0.000000	489	9378	1
0.500000	0.000000	448	9320	5
0.500000	0.000000	435	9350	0
0.500000	0.000000	459	9570	0
0.500000	0.000000	442	9260	2
0.500000	0.000000	477	9397	3
0.500000	0.000000	431	9459	0
0.500000	0.000000	497	9482	6
0.500000	0.000000	422	9411	2
0.500000	0.000000	466	9404	0
0.500000	0.000000	440	9382	0
0.500000	0.000000	470	9533	4
0.500000	0.000000	473	9438	0
0.500000	0.000000	440	9511	0
0.500000	0.000000	431	9179	3
0.500000	0.000000	472	9475	5
0.500000	0.000000	456	9456	2
0.500000	0.000000	452	9401	4
0.500000	0.000000	444	9480	1
0.500000	0.000000	456	9383	1
0.500000	0.000000	414	9522	0
0.500000	0.000000	478	9481	1
0.500000	0.000000	460	9444	0
0.500000	0.000000	412	9426	0
0.500000	0.000000	466	9477	1
0.500000	0.000000	458	9517	3
0.500000	0.000000	481	9449	3
0.500000	0.000000	451	9421	1
0.500000	0.000000	435	9386	0
0.500000	0.000000	435	9416	0
0.500000	0.000000	478	9395	1
0.500000	0.000000	423	9382	1
0.500000	0.000000	441	9394	3
0.500000	0.000000	482	9362	3
0.500000	0.000000	481	9399	4
0.500000	0.000000	414	9342	2
0.500000	0.000000	488	9405	3
0.500000	0.000000	449	9406	3
0.500000	0.000000	411	9494	1
0.500000	0.000000	446	9565	1
0.500000	0.000000	467	9434	2
0.500000	0.000000	463	9301	0
0.500000	0.000000	411	9301	0
0.500000	0.000000	429	9440	0
0.500000	0.000000	478	9339	0
0.500000	0.000000	405	9382	1
0.500000	0.000000	441	9458	0
0.500000	0.000000	508	9398	2
0.500000	0.000000	445	9336	2
0.500000	0.000000	426	9450	0
0.500000	0.000000	418	9347	0
0.500000	0.000000	497	9363	1
0.500000	0.000000	482	9392	3
0.500000	0.000000	501	9361	1
0.500000	0.000000	454	9032	0
0.500000	0.000000	404	9340	3
0.500000	0.000000	447	9364	2
0.500000	0.000000	462	9400	0
0.500000	0.000000	481	9347	2
0.500000	0.000000	436	9271	3
0.500000	0.000000	449	9345	3
0.500000	0.000000	440	9287	3
0.500000	0.000000	452	9402	2
0.500000	0.000000	510	9391	2
0.500000	0.000000	476	9408	3
0.500000	0.000000	461	9316	2
0.500000	0.000000	419	9431	2
0.500000	0.000000	465	9421	2
0.500000	0.000000	509	9337	0
0.500000	0.000000	426	9456	3
0.500000	0.000000	459	9368	2
0.500000	0.000000	428	9394	1
0.500000	0.000000	469	9415	1
0.500000	0.000000	409	9393	1
0.500000	0.000000	464	9341	0
0.500000	0.000000	462	9442	5
0.500000	0.000000	442	9385	2
0.500000	0.000000	509	9403	1
0.500000	0.000000	467	9418	3
0.500000	0.000000	432	9431	5
0.500000	0.000000	457	9449	1
0.500000	0.000000	440	9430	0
0.500000	0.000000	412	9336	1
0.500000	0.000000	460	9452	2
0.500000	0.000000	425	9426	1
0.500000	0.000000	454	9449	4
0.500000	0.000000	454	9422	0
0.500000	0.000000	447	9431	0
0.500000	0.000000	450	9440	2
0.500000	0.000000	422	9359	2
0.500000	0.000000	479	9510	2
0.500000	0.000000	495	9447	0
0.500000	0.000000	438	9486	2
0.500000	0.000000	409	9424	0
0.500000	0.000000	453	9144	1
0.500000	0.000000	440	9419	3
0.500000	0.000000	476	9527	3
0.500000	0.000000	432	9342	3
0.500000	0.000000	473	9530	0
0.500000	0.000000	468	9428	4
0.500000	0.000000	485	9477	0
0.500000	0.000000	454	9452	1
0.500000	0.000000	450	9370	0
0.500000	0.000000	452	9358	3
0.500000	0.000000	389	9510	0
0.500000	0.000000	391	9363	1
0.500000	0.000000	477	9357	3
0.500000	0.000000	480	9387	2
0.500000	0.000000	481	9435	6
0.500000	0.000000	482	9434	2
0.500000	0.000000	435	9424	1
0.500000	0.000000	433	9357	3
0.500000	0.000000	445	9338	0
0.500000	0.000000	427	9466	1
0.500000	0.000000	440	9314	0
0.500000	0.000000	432	9466	1
0.500000	0.000000	477	9327	0
0.500000	0.000000	459	9287	1
0.500000	0.000000	456	9433	1
0.500000	0.000000	469	9389	1
0.500000	0.000000	449	9417	0
0.500000	0.000000	459	9349	1
0.500000	0.000000	463	9378	3
0.500000	0.000000	444	9400	0
0.500000	0.000000	426	9367	0
0.500000	0.000000	449	9329	0
0.500000	0.000000	488	9474	0
0.500000	0.000000	426	9368	2
0.500000	0.000000	464	9442	1
0.500000	0.000000	477	9431	1
0.500000	0.000000	439	9486	2
0.500000	0.000000	437	9455	1
0.500000	0.000000	416	9442	4
0.500000	0.000000	483	9493	0
0.500000	0.000000	473	9037	0
0.500000	0.000000	430	9443	2
0.500000	0.000000	438	9381	3
0.500000	0.000000	466	9353	2
0.500000	0.000000	430	9484	2
0.500000	0.000000	467	9397	1
0.500000	0.000000	514	9408	2
0.500000	0.000000	493	9437	5
0.500000	0.000000	451	9594	0
0.500000	0.000000	455	9336	1
0.500000	0.000000	445	9439	1
0.500000	0.000000	517	9409	1
0.500000	0.000000	446	9434	2
0.500000	0.000000	468	9462	0
0.500000	0.000000	461	9466	1
0.500000	0.000000	464	9417	0
0.500000	0.000000	439	9417	0
0.500000	0.000000	443	9298	1
0.500000	0.000000	422	9437	0
0.500000	0.000000	449	9410	4
0.500000	0.000000	436	9417	0
0.500000	0.000000	500	9465	2
0.500000	0.000000	496	9404	0
0.500000	0.000000	492	9436	1
0.500000	0.000000	425	9417	1
0.500000	0.000000	456	9389	2
0.500000	0.000000	426	9397	0
0.500000	0.000000	505	9336	4
0.500000	0.000000	476	9414	3
0.500000	0.000000	423	9365	3
0.500000	0.000000	472	9432	1
0.500000	0.000000	476	9430	2
0.500000	0.000000	487	9375	1
0.500000	0.000000	474	9407	1
0.500000	0.000000	445	9497	1
0.500000	0.000000	409	9489	0
0.500000	0.000000	455	9429	5
0.500000	0.000000	453	9387	2
0.500000	0.000000	411	9373	4
0.500000	0.000000	484	9343	1
0.500000	0.000000	417	8985	2
0.500000	0.000000	470	9469	6
0.500000	0.000000	559	9420	1
0.500000	0.000000	444	9395	3
0.500000	0.000000	451	9436	5
0.500000	0.000000	474	9410	1
0.500000	0.000000	417	9485	1
0.500000	0.000000	454	9320	2
0.500000	0.000000	484	9388	3
0.500000	0.000000	445	9446	0
0.500000	0.000000	413	9329	0
0.500000	0.000000	482	9380	1
0.500000	0.000000	463	9412	0
0.500000	0.000000	499	9491	0
0.500000	0.000000	440	9390	0
0.500000	0.000000	479	9396	0
0.500000	0.000000	429	9396	3
0.500000	0.000000	429	9364	0
0.500000	0.000000	471	9359	6
0.500000	0.000000	483	9526	0
0.500000	0.000000	448	9384	1
0.500000	0.000000	479	9366	2
0.500000	0.000000	489	9378	1
0.500000	0.000000	484	9391	1
0.500000	0.000000	459	9385	0
0.500000	0.000000	438	9435	1
0.500000	0.000000	436	9340	1
0.500000	0.000000	474	9369	0
0.500000	0.000000	454	9455	2
0.500000	0.000000	484	9411	2
0.500000	0.000000	459	9445	2
0.500000	0.000000	456	9335	3
0.500000	0.000000	459	9275	1
0.500000	0.000000	444	9408	1
0.500000	0.000000	493	9381	2
0.500000	0.000000	425	9434	0
0.500000	0.000000	426	9470	0
0.500000	0.000000	478	9404	2
0.500000	0.000000	492	9472	3
0.500000	0.000000	429	9415	3
0.500000	0.000000	429	9029	0
0.500000	0.000000	449	9407	0
0.500000	0.000000	415	9508	0
0.500000	0.000000	444	9368	2
0.500000	0.000000	447	9383	0
0.500000	0.000000	438	9358	1
0.500000	0.000000	466	9365	2
0.500000	0.000000	482	9432	2
0.500000	0.000000	419	9429	2
0.500000	0.000000	459	9409	5
0.500000	0.000000	501	9422	5
0.500000	0.000000	468	9449	2
0.500000	0.000000	472	9378	0
0.500000	0.000000	450	9490	3
0.500000	0.000000	439	9363	0
0.500000	0.000000	471	9543	0
0.500000	0.000000	475	9395	0
0.500000	0.000000	440	9529	0
0.500000	0.000000	490	9437	2
0.500000	0.000000	474	9422	3
0.500000	0.000000	419	9376	2
0.500000	0.000000	501	9429	2
0.500000	0.000000	453	9460	0
0.500000	0.000000	485	9469	3
0.500000	0.000000	496	9344	3
0.500000	0.000000	486	9356	5
0.500000	0.000000	468	9372	3
0.500000	0.000000	438	9347	0
0.500000	0.000000	508	9442	3
0.500000	0.000000	443	9410	4
0.500000	0.000000	451	9455	1
0.500000	0.000000	468	9438	2
0.500000	0.000000	435	9415	3
0.500000	0.000000	417	9418	4
0.500000	0.000000	480	9472	1
0.500000	0.000000	453	9458	1
0.500000	0.000000	433	9472	3
0.500000	0.000000	472	9445	2
0.500000	0.000000	481	9427	2
0.500000	0.000000	488	9436	1
0.500000	0.000000	415	9047	0
0.500000	0.000000	461	9465	5
0.500000	0.000000	424	9445	0
0.500000	0.000000	565	9474	3
0.500000	0.000000	477	9448	0
0.500000	0.000000	469	9411	0
0.500000	0.000000	478	9404	0
0.500000	0.000000	452	9408	1
0.500000	0.000000	435	9366	1
0.500000	0.000000	516	9358	4
0.500000	0.000000	471	9354	0
0.500000	0.000000	452	9475	0
0.500000	0.000000	439	9448	0
0.500000	0.000000	455	9451	1
0.500000	0.000000	469	9481	2
0.500000	0.000000	448	9338	4
0.500000	0.000000	449	9334	1
0.500000	0.000000	510	9506	0
0.500000	0.000000	450	9487	3
0.500000	0.000000	485	9364	1
0.500000	0.000000	458	9498	2
0.500000	0.000000	431	9456	1
0.500000	0.000000	444	9375	1
0.500000	0.000000	455	9440	1
0.500000	0.000000	462	9400	1
0.500000	0.000000	459	9437	1
0.500000	0.000000	490	9418	3
0.500000	0.000000	457	9432	0
0.500000	0.000000	476	9445	0
0.500000	0.000000	424	9369	3
0.500000	0.000000	484	9394	0
0.500000	0.000000	452	9492	2
0.500000	0.000000	427	9509	2
0.500000	0.000000	463	9435	1
0.500000	0.000000	422	9497	0
0.500000	0.000000	467	9485	1
0.500000	0.000000	456	9430	3
0.500000	0.000000	449	9420	2
0.500000	0.000000	418	9357	6
0.500000	0.000000	444	9525	1
0.500000	0.000000	452	8972	2
0.500000	0.000000	435	9476	1
0.500000	0.000000	477	9451	1
0.500000	0.000000	425	9499	0
0.500000	0.000000	464	9501	3
0.500000	0.000000	480	9500	0
0.500000	0.000000	473	9414	0
0.500000	0.000000	409	9388	0
0.500000	0.000000	466	9437	2
0.500000	0.000000	475	9445	3
0.500000	0.000000	421	9317	0
0.500000	0.000000	396	9452	0
0.500000	0.000000	440	9355	1
0.500000	0.000000	477	9447	4
0.500000	0.000000	454	9428	1
0.500000	0.000000	468	9459	1
0.500000	0.000000	464	9320	2
0.500000	0.000000	463	9442	3
0.500000	0.000000	444	9504	1
0.500000	0.000000	471	9405	2
0.500000	0.000000	459	9406	0
0.500000	0.000000	454	9457	1
0.500000	0.000000	480	9426	2
0.500000	0.000000	381	9344	0
0.500000	0.000000	480	9476	1
0.500000	0.000000	447	9357	1
0.500000	0.000000	406	9454	3
0.500000	0.000000	507	9368	1
0.500000	0.000000	431	9420	2
0.500000	0.000000	473	9334	0
0.500000	0.000000	461	9357	5
0.500000	0.000000	445	9404	4
0.500000	0.000000	484	9371	1
0.500000	0.000000	471	9411	1
0.500000	0.000000	487	9347	1
0.500000	0.000000	478	9466	1
0.500000	0.000000	489	9394	5
0.500000	0.000000	477	9435	5
0.500000	0.000000	463	9459	0
0.500000	0.000000	453	9526	0
0.500000	0.000000	409	9173	0
0.500000	0.000000	466	9505	0
0.500000	0.000000	460	9483	0
0.500000	0.000000	434	9423	2
0.500000	0.000000	465	9442	5
0.500000	0.000000	488	9406	3
0.500000	0.000000	463	9414	1
0.500000	0.000000	421	9513	1
0.500000	0.000000	437	9435	2
0.500000	0.000000	468	9430	3
0.500000	0.000000	434	9403	2
0.500000	0.000000	412	9475	2
0.500000	0.000000	466	9407	0
0.500000	0.000000	446	9492	0
0.500000	0.000000	485	9452	2
0.500000	0.000000	523	9456	4
0.500000	0.000000	470	9583	2
0.500000	0.000000	479	9453	2
0.500000	0.000000	437	9526	1
0.500000	0.000000	492	9385	1
0.500000	0.000000	445	9395	1
0.500000	0.000000	505	9387	2
0.500000	0.000000	501	9461	4
0.500000	0.000000	464	9421	2
0.500000	0.000000	446	9472	1
0.500000	0.000000	441	9454	2
0.500000	0.000000	480	9386	2
0.500000	0.000000	469	9395	2
0.500000	0.000000	479	9474	2
0.500000	0.000000	461	9538	0
0.500000	0.000000	463	9421	4
0.500000	0.000000	445	9347	4
0.500000	0.000000	430	9479	3
0.500000	0.000000	443	9381	8
0.500000	0.000000	487	9451	1
0.500000	0.000000	453	9412	5
0.500000	0.000000	503	9451	0
0.500000	0.000000	447	9363	1
0.500000	0.000000	460	9424	2
0.500000	0.000000	443	9419	5
0.500000	0.000000	416	8999	3
0.500000	0.000000	453	9337	0
0.500000	0.000000	503	9471	0
0.500000	0.000000	391	9470	0
0.500000	0.000000	438	9413	1
0.500000	0.000000	432	9355	5
0.500000	0.000000	487	9348	2
0.500000	0.000000	428	9392	2
0.500000	0.000000	460	9353	4
0.500000	0.000000	458	9409	0
0.500000	0.000000	449	9435	2
0.500000	0.000000	477	9416	1
0.500000	0.000000	429	9438	1
0.500000	0.000000	495	9450	1
0.500000	0.000000	440	9378	5
0.500000	0.000000	450	9426	0
0.500000	0.000000	477	9481	2
0.500000	0.000000	430	9334	4
0.500000	0.000000	423	9472	1
0.500000	0.000000	473	9377	0
0.500000	0.000000	443	9429	0
0.500000	0.000000	470	9339	1
0.500000	0.000000	417	9349	3
0.500000	0.000000	459	9347	4
0.500000	0.000000	478	9432	2
0.500000	0.000000	502	9424	4
0.500000	0.000000	434	9386	1
0.500000	0.000000	440	9388	3
0.500000	0.000000	457	9387	4
0.500000	0.000000	476	9452	4
0.500000	0.000000	474	9441	3
0.500000	0.000000	434	9329	2
0.500000	0.000000	456	9421	2
0.500000	0.000000	418	9470	0
0.500000	0.000000	470	9510	1
0.500000	0.000000	447	9402	3
0.500000	0.000000	455	9417	3
0.500000	0.000000	441	9531	0
0.500000	0.000000	449	9394	2
0.500000	0.000000	409	9450	0
0.500000	0.000000	430	9190	0
0.500000	0.000000	409	9482	4
0.500000	0.000000	460	9429	0
0.500000	0.000000	483	9350	1
0.500000	0.000000	424	9379	1
0.500000	0.000000	485	9405	1
0.500000	0.000000	479	9423	7
0.500000	0.000000	453	9487	1
0.500000	0.000000	468	9440	2
0.500000	0.000000	451	9424	1
0.500000	0.000000	470	9381	4
0.500000	0.000000	442	9443	2
0.500000	0.000000	451	9371	2
0.500000	0.000000	465	9367	2
0.500000	0.000000	411	9482	2
0.500000	0.000000	397	9387	0
0.500000	0.000000	405	9397	1
0.500000	0.000000	469	9462	3
0.500000	0.000000	426	9396	1
0.500000	0.000000	470	9342	1
0.500000	0.000000	515	9519	2
0.500000	0.000000	434	9402	4
0.500000	0.000000	426	9376	1
0.500000	0.000000	443	9486	1
0.500000	0.000000	488	9469	3
0.500000	0.000000	465	9496	5
0.500000	0.000000	465	9476	1
0.500000	0.000000	479	9513	1
0.500000	0.000000	481	9436	0
0.500000	0.000000	497	9570	4
0.500000	0.000000	473	9393	1
0.500000	0.000000	470	9370	0
0.500000	0.000000	501	9469	1
0.500000	0.000000	403	9424	2
0.500000	0.000000	424	9403	2
0.500000	0.000000	522	9450	3
0.500000	0.000000	419	9498	0
0.500000	0.000000	432	9432	1
0.500000	0.000000	440	9499	2
0.500000	0.000000	390	9422	0
0.500000	0.000000	450	9133	2
0.500000	0.000000	468	9463	1
0.500000	0.000000	467	9483	3
0.500000	0.000000	447	9369	5
0.500000	0.000000	448	9503	2
0.500000	0.000000	441	9353	1
0.500000	0.000000	454	9407	1
0.500000	0.000000	480	9515	0
0.500000	0.000000	491	9400	0
0.500000	0.000000	466	9443	1
0.500000	0.000000	460	9419	2
0.500000	0.000000	428	9424	0
0.500000	0.000000	472	9376	0
0.500000	0.000000	482	9393	0
0.500000	0.000000	422	9431	2
0.500000	0.000000	465	9402	0
0.500000	0.000000	438	9546	3
0.500000	0.000000	403	9431	4
0.500000	0.000000	437	9294	2
0.500000	0.000000	456	9434	6
0.500000	0.000000	454	9442	1
0.500000	0.000000	455	9388	2
0.500000	0.000000	467	9410	2
0.500000	0.000000	487	9433	5
0.500000	0.000000	481	9506	0
0.500000	0.000000	471	9421	2
0.500000	0.000000	477	9489	1
0.500000	0.000000	453	9415	0
0.500000	0.000000	458	9511	1
0.500000	0.000000	463	9356	2
0.500000	0.000000	463	9410	2
0.500000	0.000000	513	9419	4
0.500000	0.000000	419	9510	0
0.500000	0.000000	451	9445	2
0.500000	0.000000	462	9464	0
0.500000	0.000000	396	9355	1
0.500000	0.000000	479	9412	1
0.500000	0.000000	461	9411	0
0.500000	0.000000	485	9421	0
0.500000	0.000000	486	9399	1
0.500000	0.000000	421	9049	0
0.500000	0.000000	475	9457	1
0.500000	0.000000	498	9386	0
0.500000	0.000000	463	9351	2
0.500000	0.000000	465	9482	0
0.500000	0.000000	490	9387	2
0.500000	0.000000	458	9468	0
0.500000	0.000000	436	9504	5
0.500000	0.000000	433	9439	3
0.500000	0.000000	458	9494	2
0.500000	0.000000	459	9513	2
0.500000	0.000000	455	9443	1
0.500000	0.000000	454	9361	2
0.500000	0.000000	508	9456	1
0.500000	0.000000	507	9345	2
0.500000	0.000000	435	9480	0
0.500000	0.000000	421	9512	3
0.500000	0.000000	490	9430	4
0.500000	0.000000	461	9453	3
0.500000	0.000000	391	9479	1
0.500000	0.000000	467	9450	0
0.500000	0.000000	430	9486	0
0.500000	0.000000	507	9510	1
0.500000	0.000000	415	9410	3
0.500000	0.000000	431	9385	1
0.500000	0.000000	428	9495	4
0.500000	0.000000	419	9430	1
0.500000	0.000000	478	9422	3
0.500000	0.000000	460	9522	1
0.500000	0.000000	464	9425	0
0.500000	0.000000	440	9424	3
0.500000	0.000000	478	9502	0
0.500000	0.000000	452	9379	2
0.500000	0.000000	468	9493	4
0.500000	0.000000	447	9335	3
0.500000	0.000000	441	9413	0
0.500000	0.000000	487	9476	0
0.500000	0.000000	488	9412	4
0.500000	0.000000	488	9456	1
0.500000	0.000000	476	9389	2
0.500000	0.000000	418	8945	0
0.500000	0.000000	496	9305	1
0.500000	0.000000	476	9415	0
0.500000	0.000000	456	9407	1
0.500000	0.000000	469	9429	1
0.500000	0.000000	472	9410	1
0.500000	0.000000	455	9423	3
0.500000	0.000000	428	9484	1
0.500000	0.000000	438	9421	0
0.500000	0.000000	423	9440	0
0.500000	0.000000	448	9331	0
0.500000	0.000000	511	9548	1
0.500000	0.000000	454	9452	2
0.500000	0.000000	441	9462	0
0.500000	0.000000	460	9388	2
0.500000	0.000000	470	9482	2
0.500000	0.000000	510	9388	3
0.500000	0.000000	482	9478	3
0.500000	0.000000	452	9485	4
0.500000	0.000000	479	9388	0
0.500000	0.000000	479	9382	2
0.500000	0.000000	489	9459	4
0.500000	0.000000	424	9485	3
0.500000	0.000000	450	9403	2
0.500000	0.000000	459	9409	1
0.500000	0.000000	426	9444	0
0.500000	0.000000	454	9444	2
0.500000	0.000000	417	9421	1
0.500000	0.000000	493	9423	3
0.500000	0.000000	455	9398	4
0.500000	0.000000	455	9488	0
0.500000	0.000000	457	9474	3
0.500000	0.000000	436	9482	5
0.500000	0.000000	453	9342	1
0.500000	0.000000	435	9398	5
0.500000	0.000000	420	9491	1
0.500000	0.000000	458	9447	2
0.500000	0.000000	461	9439	4
0.500000	0.000000	511	9503	4
0.500000	0.000000	460	9450	3
0.500000	0.000000	408	9022	1
0.500000	0.000000	472	9422	2
0.500000	0.000000	458	9418	1
0.500000	0.000000	469	9400	2
0.500000	0.000000	417	9337	2
0.500000	0.000000	462	9399	0
0.500000	0.000000	501	9422	3
0.500000	0.000000	421	9367	0
0.500000	0.000000	417	9478	1
0.500000	0.000000	441	9437	1
0.500000	0.000000	418	9460	0
0.500000	0.000000	468	9425	1
0.500000	0.000000	435	9404	1
0.500000	0.000000	501	9364	5
0.500000	0.000000	450	9510	1
0.500000	0.000000	438	9367	4
0.500000	0.000000	451	9422	0
0.500000	0.000000	449	9547	1
0.500000	0.000000	467	9474	3
0.500000	0.000000	429	9498	4
0.500000	0.000000	458	9428	2
0.500000	0.000000	422	9388	0
0.500000	0.000000	412	9418	3
0.500000	0.000000	460	9519	2
0.500000	0.000000	460	9440	3
0.500000	0.000000	469	9475	2
0.500000	0.000000	448	9377	0
0.500000	0.000000	507	9402	3
0.500000	0.000000	466	9275	4
0.500000	0.000000	463	9467	1
0.500000	0.000000	461	9435	1
0.500000	0.000000	473	9425	3
0.500000	0.000000	458	9270	2
0.500000	0.000000	486	9345	4
0.500000	0.000000	474	9456	2
0.500000	0.000000	450	9456	0
0.500000	0.000000	431	9348	2
0.500000	0.000000	458	9408	3
0.500000	0.000000	462	9442	3
0.500000	0.000000	457	9461	2
0.500000	0.000000	412	9074	0
0.500000	0.000000	468	9379	4
0.500000	0.000000	425	9413	3
0.500000	0.000000	574	9514	5
0.500000	0.000000	454	9500	0
0.500000	0.000000	437	9466	3
0.500000	0.000000	470	9454	3
0.500000	0.000000	487	9391	6
0.500000	0.000000	500	9488	1
0.500000	0.000000	457	9357	1
0.500000	0.000000	434	9440	1
0.500000	0.000000	458	9431	0
0.500000	0.000000	476	9448	2
0.500000	0.000000	408	9463	1
0.500000	0.000000	449	9352	4
0.500000	0.000000	480	9483	2
0.500000	0.000000	461	9337	1
0.500000	0.000000	441	9277	1
0.500000	0.000000	441	9327	4
0.500000	0.000000	492	9365	0
0.500000	0.000000	469	9446	1
0.500000	0.000000	427	9388	0
0.500000	0.000000	432	9467	1
0.500000	0.000000	464	9448	2
0.500000	0.000000	424	9403	3
0.500000	0.000000	472	9418	0
0.500000	0.000000	444	9449	4
0.500000	0.000000	500	9536	1
0.500000	0.000000	453	9502	3
0.500000	0.000000	461	9345	0
0.500000	0.000000	449	9478	3
0.500000	0.000000	444	9450	2
0.500000	0.000000	468	9425	3
0.500000	0.000000	485	9380	2
0.500000	0.000000	493	9432	0
0.500000	0.000000	468	9423	1
0.500000	0.000000	426	9345	6
0.500000	0.000000	404	9459	4
0.500000	0.000000	472	9330	3
0.500000	0.000000	436	9341	3
0.500000	0.000000	461	9088	1
0.500000	0.000000	447	9336	1
0.500000	0.000000	484	9290	0
0.500000	0.000000	458	9414	3
0.500000	0.000000	466	9513	2
0.500000	0.000000	466	9407	5
0.500000	0.000000	449	9409	0
0.500000	0.000000	453	9450	3
0.500000	0.000000	445	9341	2
0.500000	0.000000	475	9336	2
0.500000	0.000000	447	9412	2
0.500000	0.000000	490	9379	3
0.500000	0.000000	465	9419	1
0.500000	0.000000	460	9407	2
0.500000	0.000000	405	9356	1
0.500000	0.000000	456	9456	4
0.500000	0.000000	461	9439	0
0.500000	0.000000	491	9356	1
0.500000	0.000000	437	9399	4
0.500000	0.000000	437	9468	0
0.500000	0.000000	468	9464	2
0.500000	0.000000	493	9494	3
0.500000	0.000000	467	9419	3
0.500000	0.000000	446	9425	0
0.500000	0.000000	456	9499	0
0.500000	0.000000	461	9400	0
0.500000	0.000000	484	9473	1
0.500000	0.000000	454	9409	2
0.500000	0.000000	442	9503	5
0.500000	0.000000	465	9394	3
0.500000	0.000000	456	9356	0
0.500000	0.000000	463	9451	2
0.500000	0.000000	423	9522	0
0.500000	0.000000	458	9424	6
0.500000	0.000000	469	9413	0
0.500000	0.000000	423	9421	0
0.500000	0.000000	464	9464	1
0.500000	0.000000	413	9425	0
0.500000	0.000000	484	9469	2
0.500000	0.000000	445	9431	0
0.500000	0.000000	440	9122	0
0.500000	0.000000	453	9456	3
0.500000	0.000000	456	9486	0
0.500000	0.000000	444	9504	2
0.500000	0.000000	483	9364	1
0.500000	0.000000	427	9373	2
0.500000	0.000000	434	9395	1
0.500000	0.000000	418	9512	0
0.500000	0.000000	449	9444	3
0.500000	0.000000	444	9591	1
0.500000	0.000000	432	9459	2
0.500000	0.000000	469	9493	3
0.500000	0.000000	449	9414	1
0.500000	0.000000	444	9343	2
0.500000	0.000000	435	9398	2
0.500000	0.000000	478	9429	2
0.500000	0.000000	397	9432	1
0.500000	0.000000	457	9364	2
0.500000	0.000000	443	9461	1
0.500000	0.000000	483	9357	0
0.500000	0.000000	493	9480	5
0.500000	0.000000	471	9397	2
0.500000	0.000000	441	9383	3
0.500000	0.000000	441	9454	2
0.500000	0.000000	452	9554	0
0.500000	0.000000	478	9456	0
0.500000	0.000000	473	9415	2
0.500000	0.000000	476	9454	1
0.500000	0.000000	461	9509	1
0.500000	0.000000	490	9498	1
0.500000	0.000000	467	9419	1
0.500000	0.000000	472	9418	3
0.500000	0.000000	417	9441	2
0.500000	0.000000	428	9487	1
0.500000	0.000000	428	9458	1
0.500000	0.000000	441	9441	2
0.500000	0.000000	489	9361	1
0.500000	0.000000	429	9367	0
0.500000	0.000000	430	9402	1
0.500000	0.000000	396	9441	1
0.500000	0.000000	423	9058	2
0.500000	0.000000	458	9314	2
0.500000	0.000000	448	9440	1
0.500000	0.000000	494	9355	1
0.500000	0.000000	454	9557	2
0.500000	0.000000	455	9458	1
0.500000	0.000000	427	9462	0
0.500000	0.000000	466	9476	3
0.500000	0.000000	420	9400	1
0.500000	0.000000	409	9481	2
0.500000	0.000000	435	9423	0
0.500000	0.000000	476	9432	0
0.500000	0.000000	452	9530	1
0.500000	0.000000	465	9454	1
0.500000	0.000000	449	9392	0
0.500000	0.000000	485	9397	2
0.500000	0.000000	463	9356	2
0.500000	0.000000	479	9473	0
0.500000	0.000000	466	9502	2
0.500000	0.000000	504	9462	1
0.500000	0.000000	463	9490	1
0.500000	0.000000	486	9418	1
0.500000	0.000000	446	9514	0
0.500000	0.000000	466	9434	1
0.500000	0.000000	494	9494	2
0.500000	0.000000	468	9374	1
0.500000	0.000000	477	9434	0
0.500000	0.000000	464	9479	1
0.500000	0.000000	441	9466	1
0.500000	0.000000	416	9475	0
0.500000	0.000000	508	9418	4
0.500000	0.000000	464	9441	1
0.500000	0.000000	450	9328	0
0.500000	0.000000	448	9461	0
0.500000	0.000000	483	9425	2
0.500000	0.000000	434	9436	1
0.500000	0.000000	461	9445	0
0.500000	0.000000	479	9347	1
0.500000	0.000000	482	9371	0
0.500000	0.000000	527	9426	2
0.500000	0.000000	451	9089	6
0.500000	0.000000	458	9518	0
0.500000	0.000000	432	9475	0
0.500000	0.000000	496	9460	2
0.500000	0.000000	415	9424	0
0.500000	0.000000	448	9508	2
0.500000	0.000000	419	9405	1
0.500000	0.000000	442	9486	4
0.500000	0.000000	436	9422	4
0.500000	0.000000	430	9483	0
0.500000	0.000000	448	9391	0
0.500000	0.000000	430	9398	1
0.500000	0.000000	493	9412	3
0.500000	0.000000	475	9421	5
0.500000	0.000000	459	9489	0
0.500000	0.000000	464	9515	1
0.500000	0.000000	477	9408	0
0.500000	0.000000	456	9520	1
0.500000	0.000000	495	9411	4
0.500000	0.000000	477	9394	3
0.500000	0.000000	486	9403	2
0.500000	0.000000	431	9450	2
0.500000	0.000000	474	9485	0
0.500000	0.000000	488	9568	4
0.500000	0.000000	469	9370	1
0.500000	0.000000	459	9389	1
0.500000	0.000000	410	9501	1
0.500000	0.000000	415	9396	1
0.500000	0.000000	466	9400	0
0.500000	0.000000	462	9386	0
0.500000	0.000000	476	9367	3
0.500000	0.000000	490	9410	2
0.500000	0.000000	454	9453	0
0.500000	0.000000	443	9448	2
0.500000	0.000000	440	9362	4
0.500000	0.000000	461	9449	0
0.500000	0.000000	461	9456	2
0.500000	0.000000	465	9494	0
0.500000	0.000000	463	9491	1
0.500000	0.000000	444	9411	2
0.500000	0.000000	424	9123	0
0.500000	0.000000	475	9445	3
0.500000	0.000000	432	9413	0
0.500000	0.000000	470	9463	3
0.500000	0.000000	472	9330	1
0.500000	0.000000	442	9379	2
0.500000	0.000000	477	9427	2
0.500000	0.000000	487	9461	2
0.500000	0.000000	442	9337	2
0.500000	0.000000	459	9430	4
0.500000	0.000000	450	9456	0
0.500000	0.000000	445	9458	2
0.500000	0.000000	478	9472	2
0.500000	0.000000	458	9462	0
0.500000	0.000000	482	9457	1
0.500000	0.000000	465	9496	1
0.500000	0.000000	437	9354	1
0.500000	0.000000	414	9447	3
0.500000	0.000000	455	9486	2
0.500000	0.000000	455	9466	1
0.500000	0.000000	447	9474	2
0.500000	0.000000	448	9460	4
0.500000	0.000000	462	9427	0
0.500000	0.000000	479	9541	0
0.500000	0.000000	519	9418	2
0.500000	0.000000	431	9417	1
0.500000	0.000000	459	9458	1
0.500000	0.000000	512	9434	1
0.500000	0.000000	448	9454	0
0.500000	0.000000	468	9422	0
0.500000	0.000000	507	9362	0
0.500000	0.000000	415	9420	0
0.500000	0.000000	479	9405	2
0.500000	0.000000	471	9479	0
0.500000	0.000000	450	9401	1
0.500000	0.000000	438	9393	1
0.500000	0.000000	447	9471	6
0.500000	0.000000	421	9308	1
0.500000	0.000000	471	9459	1
0.500000	0.000000	458	9415	2
0.500000	0.000000	441	9161	2
0.500000	0.000000	472	9459	1
0.500000	0.000000	503	9385	0
0.500000	0.000000	477	9413	1
0.500000	0.000000	502	9434	0
0.500000	0.000000	414	9511	2
0.500000	0.000000	431	9466	2
0.500000	0.000000	488	9361	0
0.500000	0.000000	474	9391	1
0.500000	0.000000	434	9410	1
0.500000	0.000000	486	9451	2
0.500000	0.000000	471	9532	2
0.500000	0.000000	427	9375	0
0.500000	0.000000	503	9378	6
0.500000	0.000000	445	9466	5
0.500000	0.000000	474	9345	1
0.500000	0.000000	417	9441	4
0.500000	0.000000	430	9348	2
0.500000	0.000000	445	9472	0
0.500000	0.000000	430	9505	1
0.500000	0.000000	477	9444	2
0.500000	0.000000	472	9511	0
0.500000	0.000000	435	9355	1
0.500000	0.000000	460	9379	1
0.500000	0.000000	513	9452	2
0.500000	0.000000	440	9494	2
0.500000	0.000000	433	9403	5
0.500000	0.000000	471	9481	4
0.500000	0.000000	473	9426	5
0.500000	0.000000	447	9392	2
0.500000	0.000000	478	9385	1
0.500000	0.000000	418	9488	1
0.500000	0.000000	466	9446	0
0.500000	0.000000	513	9439	0
0.500000	0.000000	445	9368	1
0.500000	0.000000	476	9441	2
0.500000	0.000000	503	9441	1
0.500000	0.000000	459	9477	1
0.500000	0.000000	444	9436	3
0.500000	0.000000	418	9406	0
0.500000	0.000000	429	8997	3
0.500000	0.000000	428	9463	1
0.500000	0.000000	450	9552	1
0.500000	0.000000	441	9443	0
0.500000	0.000000	502	9362	0
0.500000	0.000000	506	9385	2
0.500000	0.000000	435	9451	2
0.500000	0.000000	490	9547	2
0.500000	0.000000	426	9374	2
0.500000	0.000000	460	9480	0
0.500000	0.000000	531	9407	1
0.500000	0.000000	426	9448	1
0.500000	0.000000	446	9458	1
0.500000	0.000000	435	9437	1
0.500000	0.000000	471	9452	1
0.500000	0.000000	480	9445	3
0.500000	0.000000	484	9491	5
0.500000	0.000000	502	9443	1
0.500000	0.000000	490	9382	0
0.500000	0.000000	467	9392	4
0.500000	0.000000	441	9479	3
0.500000	0.000000	492	9444	1
0.500000	0.000000	449	9503	3
0.500000	0.000000	479	9428	0
0.500000	0.000000	452	9532	0
0.500000	0.000000	466	9493	2
0.500000	0.000000	414	9424	2
0.500000	0.000000	434	9373	0
0.500000	0.000000	474	9476	4
0.500000	0.000000	468	9379	2
0.500000	0.000000	442	9429	0
0.500000	0.000000	465	9353	0
0.500000	0.000000	452	9437	1
0.500000	0.000000	475	9479	2
0.500000	0.000000	478	9402	1
0.500000	0.000000	448	9459	3
0.500000	0.000000	486	9353	3
0.500000	0.000000	454	9470	1
0.500000	0.000000	475	9540	0
0.500000	0.000000	494	9308	1
0.500000	0.000000	419	9024	0
0.500000	0.000000	490	9510	1
0.500000	0.000000	433	9495	4
0.500000	0.000000	443	9466	5
0.500000	0.000000	493	9507	2
0.500000	0.000000	439	9346	0
0.500000	0.000000	477	9544	0
0.500000	0.000000	465	9335	5
0.500000	0.000000	469	9538	1
0.500000	0.000000	424	9450	1
0.500000	0.000000	496	9412	3
0.500000	0.000000	456	9480	3
0.500000	0.000000	480	9394	2
0.500000	0.000000	428	9416	3
0.500000	0.000000	485	9482	2
0.500000	0.000000	464	9442	3
0.500000	0.000000	468	9409	3
0.500000	0.000000	462	9343	3
0.500000	0.000000	427	9450	4
0.500000	0.000000	425	9476	0
0.500000	0.000000	474	9421	3
0.500000	0.000000	456	9379	3
0.500000	0.000000	490	9423	4
0.500000	0.000000	473	9469	2
0.500000	0.000000	418	9417	2
0.500000	0.000000	442	9542	5
0.500000	0.000000	490	9475	1
0.500000	0.000000	442	9338	1
0.500000	0.000000	425	9421	1
0.500000	0.000000	484	9440	0
0.500000	0.000000	562	9556	3
0.500000	0.000000	422	9379	0
0.500000	0.000000	401	9392	6
0.500000	0.000000	513	9373	0
0.500000	0.000000	465	9456	1
0.500000	0.000000	442	9501	1
0.500000	0.000000	452	9384	2
0.500000	0.000000	444	9521	0
0.500000	0.000000	470	9381	5
0.500000	0.000000	496	9495	1
0.500000	0.000000	411	9096	2
0.500000	0.000000	431	9488	0
0.500000	0.000000	461	9463	1
0.500000	0.000000	438	9395	1
0.500000	0.000000	474	9399	0
0.500000	0.000000	499	9478	4
0.500000	0.000000	471	9399	0
0.500000	0.000000	456	9377	2
0.500000	0.000000	415	9377	2
0.500000	0.000000	440	9481	1
0.500000	0.000000	477	9389	2
0.500000	0.000000	487	9374	0
0.500000	0.000000	489	9416	1
0.500000	0.000000	453	9467	1
0.500000	0.000000	465	9387	5
0.500000	0.000000	417	9381	0
0.500000	0.000000	426	9460	0
0.500000	0.000000	421	9421	0
0.500000	0.000000	431	9412	3
0.500000	0.000000	436	9392	1
0.500000	0.000000	435	9480	3
0.500000	0.000000	494	9411	2
0.500000	0.000000	407	9464	0
0.500000	0.000000	373	9503	1
0.500000	0.000000	491	9439	4
0.500000	0.000000	504	9484	3
0.500000	0.000000	460	9467	2
0.500000	0.000000	484	9497	0
0.500000	0.000000	456	9549	0
0.500000	0.000000	499	9420	1
0.500000	0.000000	463	9419	0
0.500000	0.000000	431	9396	0
0.500000	0.000000	516	9588	1
0.500000	0.000000	435	9402	2
0.500000	0.000000	439	9431	1
0.500000	0.000000	439	9519	0
0.500000	0.000000	429	9401	1
0.500000	0.000000	459	9498	0
0.500000	0.000000	470	9376	0
0.500000	0.000000	471	9463	3
0.500000	0.000000	435	9071	4
0.500000	0.000000	414	9392	2
0.500000	0.000000	475	9419	0
0.500000	0.000000	437	9450	0
0.500000	0.000000	469	9468	0
0.500000	0.000000	473	9484	0
0.500000	0.000000	439	9439	5
0.500000	0.000000	496	9451	3
0.500000	0.000000	511	9490	2
0.500000	0.000000	504	9483	2
0.500000	0.000000	483	9405	2
0.500000	0.000000	553	9458	5
0.500000	0.000000	453	9360	2
0.500000	0.000000	489	9497	1
0.500000	0.000000	480	9427	2
0.500000	0.000000	499	9449	3
0.500000	0.000000	431	9427	1
0.500000	0.000000	444	9418	2
0.500000	0.000000	449	9351	3
0.500000	0.000000	455	9335	0
0.500000	0.000000	398	9378	1
0.500000	0.000000	480	9484	6
0.500000	0.000000	481	9495	3
0.500000	0.000000	490	9505	1
0.500000	0.000000	481	9435	1
0.500000	0.000000	441	9488	2
0.500000	0.000000	466	9408	4
0.500000	0.000000	491	9365	0
0.500000	0.000000	480	9397	2
0.500000	0.000000	492	9440	3
0.500000	0.000000	485	9313	4
0.500000	0.000000	465	9525	2
0.500000	0.000000	444	9417	3
0.500000	0.000000	430	9391	0
0.500000	0.000000	479	9382	1
0.500000	0.000000	443	9421	0
0.500000	0.000000	411	9409	2
0.500000	0.000000	508	9446	2
0.500000	0.000000	495	9480	2
0.500000	0.000000	519	9555	3
0.500000	0.000000	431	9080	1
0.500000	0.000000	474	9397	0
0.500000	0.000000	475	9532	1
0.500000	0.000000	461	9353	0
0.500000	0.000000	513	9489	4
0.500000	0.000000	428	9409	3
0.500000	0.000000	464	9434	2
0.500000	0.000000	463	9486	2
0.500000	0.000000	477	9487	4
0.500000	0.000000	486	9499	1
0.500000	0.000000	452	9458	0
0.500000	0.000000	490	9431	4
0.500000	0.000000	446	9444	2
0.500000	0.000000	457	9408	1
0.500000	0.000000	420	9361	1
0.500000	0.000000	458	9457	0
0.500000	0.000000	483	9452	1
0.500000	0.000000	448	9370	3
0.500000	0.000000	451	9562	4
0.500000	0.000000	452	9357	4
0.500000	0.000000	479	9514	5
0.500000	0.000000	444	9447	1
0.500000	0.000000	423	9445	1
0.500000	0.000000	456	9464	0
0.500000	0.000000	459	9518	2
0.500000	0.000000	410	9336	3
0.500000	0.000000	459	9541	7
0.500000	0.000000	449	9372	1
0.500000	0.000000	455	9480	1
0.500000	0.000000	490	9425	0
0.500000	0.000000	463	9426	3
0.500000	0.000000	495	9374	0
0.500000	0.000000	422	9411	3
0.500000	0.000000	449	9414	3
0.500000	0.000000	426	9404	3
0.500000	0.000000	436	9481	4
0.500000	0.000000	485	9422	5
0.500000	0.000000	441	9494	4
0.500000	0.000000	407	9304	1
0.500000	0.000000	460	9411	2
0.500000	0.000000	405	8954	2
0.500000	0.000000	447	9529	0
0.500000	0.000000	470	9436	0
0.500000	0.000000	460	9329	2
0.500000	0.000000	444	9374	0
0.500000	0.000000	458	9525	1
0.500000	0.000000	487	9510	1
0.500000	0.000000	427	9366	1
0.500000	0.000000	499	9422	2
0.500000	0.000000	457	9415	2
0.500000	0.000000	420	9327	1
0.500000	0.000000	463	9434	1
0.500000	0.000000	464	9497	3
0.500000	0.000000	477	9398	3
0.500000	0.000000	478	9416	1
0.500000	0.000000	484	9460	4
0.500000	0.000000	400	9455	0
0.500000	0.000000	452	9485	3
0.500000	0.000000	438	9449	2
0.500000	0.000000	387	9436	1
0.500000	0.000000	467	9466	2
0.500000	0.000000	453	9514	2
0.500000	0.000000	425	9446	3
0.500000	0.000000	464	9480	2
0.500000	0.000000	449	9486	1
0.500000	0.000000	407	9502	0
0.500000	0.000000	443	9521	2
0.500000	0.000000	493	9495	0
0.500000	0.000000	479	9392	1
0.500000	0.000000	426	9451	0
0.500000	0.000000	430	9343	0
0.500000	0.000000	497	9449	0
0.500000	0.000000	458	9403	2
0.500000	0.000000	493	9431	2
0.500000	0.000000	479	9423	2
0.500000	0.000000	417	9409	2
0.500000	0.000000	458	9455	2
0.500000	0.000000	440	9439	2
0.500000	0.000000	462	9460	1
0.500000	0.000000	419	9397	0
0.500000	0.000000	434	8988	3
0.500000	0.000000	457	9454	0
0.500000	0.000000	438	9438	0
0.500000	0.000000	459	9494	5
0.500000	0.000000	405	9475	1
0.500000	0.000000	450	9407	2
0.500000	0.000000	479	9415	1
0.500000	0.000000	407	9475	3
0.500000	0.000000	468	9389	2
0.500000	0.000000	460	9435	1
0.500000	0.000000	463	9420	1
0.500000	0.000000	456	9418	0
0.500000	0.000000	453	9368	1
0.500000	0.000000	448	9471	4
0.500000	0.000000	458	9390	3
0.500000	0.000000	439	9417	1
0.500000	0.000000	432	9408	2
0.500000	0.000000	456	9466	0
0.500000	0.000000	439	9501	2
0.500000	0.000000	464	9368	5
0.500000	0.000000	421	9406	1
0.500000	0.000000	444	9451	5
0.500000	0.000000	461	9558	3
0.500000	0.000000	454	9469	4
0.500000	0.000000	443	9479	0
0.500000	0.000000	442	9450	3
0.500000	0.000000	465	9475	4
0.500000	0.000000	440	9462	0
0.500000	0.000000	458	9389	2
0.500000	0.000000	427	9462	0
0.500000	0.000000	495	9415	0
0.500000	0.000000	507	9423	1
0.500000	0.000000	409	9432	2
0.500000	0.000000	460	9480	4
0.500000	0.000000	454	9453	3
0.500000	0.000000	459	9445	5
0.500000	0.000000	450	9449	1
0.500000	0.000000	501	9428	2
0.500000	0.000000	485	9437	1
0.500000	0.000000	472	9309	1
0.500000	0.000000	411	9079	0
0.500000	0.000000	471	9358	0
0.500000	0.000000	455	9447	2
0.500000	0.000000	429	9427	0
0.500000	0.000000	457	9468	2
0.500000	0.000000	466	9426	3
0.500000	0.000000	460	9461	0
0.500000	0.000000	460	9386	0
0.500000	0.000000	427	9431	2
0.500000	0.000000	462	9407	0
0.500000	0.000000	455	9410	2
0.500000	0.000000	432	9417	3
0.500000	0.000000	429	9428	3
0.500000	0.000000	441	9421	5
0.500000	0.000000	447	9486	2
0.500000	0.000000	477	9406	3
0.500000	0.000000	523	9320	3
0.500000	0.000000	448	9409	7
0.500000	0.000000	493	9450	2
0.500000	0.000000	440	9506	1
0.500000	0.000000	484	9457	0
0.500000	0.000000	439	9428	2
0.500000	0.000000	460	9444	0
0.500000	0.000000	454	9384	3
0.500000	0.000000	462	9464	3
0.500000	0.000000	411	9444	4
0.500000	0.000000	437	9441	3
0.500000	0.000000	426	9483	0
0.500000	0.000000	442	9393	4
0.500000	0.000000	453	9439	2
0.500000	0.000000	480	9418	2
0.500000	0.000000	460	9406	1
0.500000	0.000000	484	9448	1
0.500000	0.000000	454	9523	0
0.500000	0.000000	479	9514	2
0.500000	0.000000	480	9469	0
0.500000	0.000000	459	9455	3
0.500000	0.000000	492	9430	4
0.500000	0.000000	490	9466	1
0.500000	0.000000	436	9497	0
0.500000	0.000000	500	9072	6
0.500000	0.000000	451	9429	1
0.500000	0.000000	423	9502	1
0.500000	0.000000	437	9416	4
0.500000	0.000000	437	9445	4
0.500000	0.000000	456	9428	3
0.500000	0.000000	468	9539	0
0.500000	0.000000	441	9480	1
0.500000	0.000000	439	9534	1
0.500000	0.000000	434	9477	4
0.500000	0.000000	474	9442	4
0.500000	0.000000	430	9502	0
0.500000	0.000000	421	9411	3
0.500000	0.000000	418	9477	0
0.500000	0.000000	484	9477	0
0.500000	0.000000	454	9428	3
0.500000	0.000000	487	9443	4
0.500000	0.000000	397	9544	3
0.500000	0.000000	425	9555	0
0.500000	0.000000	514	9473	2
0.500000	0.000000	424	9452	0
0.500000	0.000000	427	9423	0
0.500000	0.000000	438	9429	2
0.500000	0.000000	451	9411	1
0.500000	0.000000	481	9443	1
0.500000	0.000000	442	9463	4
0.500000	0.000000	456	9452	3
0.500000	0.000000	466	9411	0
0.500000	0.000000	493	9346	3
0.500000	0.000000	461	9450	4
0.500000	0.000000	435	9397	1
0.500000	0.000000	492	9357	0
0.500000	0.000000	464	9418	1
0.500000	0.000000	419	9387	1
0.500000	0.000000	471	9452	2
0.500000	0.000000	445	9408	3
0.500000	0.000000	475	9450	1
0.500000	0.000000	389	9320	3
0.500000	0.000000	449	9510	0
0.500000	0.000000	460	9417	1
0.500000	0.000000	410	9062	1
0.500000	0.000000	473	9386	1
0.500000	0.000000	467	9488	0
0.500000	0.000000	440	9472	3
0.500000	0.000000	448	9475	3
0.500000	0.000000	482	9394	0
0.500000	0.000000	482	9496	2
0.500000	0.000000	450	9500	0
0.500000	0.000000	430	9483	0
0.500000	0.000000	444	9370	1
0.500000	0.000000	425	9595	2
0.500000	0.000000	445	9454	0
0.500000	0.000000	432	9556	0
0.500000	0.000000	438	9477	2
0.500000	0.000000	486	9461	5
0.500000	0.000000	418	9579	3
0.500000	0.000000	411	9380	0
0.500000	0.000000	451	9417	0
0.500000	0.000000	481	9421	0
0.500000	0.000000	472	9395	1
0.500000	0.000000	480	9458	2
0.500000	0.000000	457	9474	2
0.500000	0.000000	432	9484	0
0.500000	0.000000	433	9500	3
0.500000	0.000000	434	9458	2
0.500000	0.000000	453	9313	3
0.500000	0.000000	448	9584	2
0.500000	0.000000	464	9318	0
0.500000	0.000000	477	9432	1
0.500000	0.000000	440	9421	3
0.500000	0.000000	481	9411	1
0.500000	0.000000	484	9357	1
0.500000	0.000000	472	9488	3
0.500000	0.000000	459	9434	0
0.500000	0.000000	444	9446	0
0.500000	0.000000	481	9418	0
0.500000	0.000000	493	9394	3
0.500000	0.000000	438	9480	2
0.500000	0.000000	419	9507	0
0.500000	0.000000	433	9446	0
0.500000	0.000000	403	9080	0
0.500000	0.000000	415	9342	0
0.500000	0.000000	491	9436	3
0.500000	0.000000	485	9488	0
0.500000	0.000000	485	9537	2
0.500000	0.000000	460	9318	0
0.500000	0.000000	425	9426	3
0.500000	0.000000	441	9421	0
0.500000	0.000000	437	9438	0
0.500000	0.000000	433	9475	0
0.500000	0.000000	441	9501	3
0.500000	0.000000	501	9405	2
0.500000	0.000000	505	9478	0
0.500000	0.000000	489	9433	0
0.500000	0.000000	463	9342	1
0.500000	0.000000	448	9380	2
0.500000	0.000000	473	9361	4
0.500000	0.000000	442	9465	0
0.500000	0.000000	421	9404	1
0.500000	0.000000	412	9424	0
0.500000	0.000000	432	9366	2
0.500000	0.000000	426	9379	1
0.500000	0.000000	461	9444	2
0.500000	0.000000	435	9467	0
0.500000	0.000000	469	9339	0
0.500000	0.000000	467	9418	2
0.500000	0.000000	485	9380	2
0.500000	0.000000	467	9350	1
0.500000	0.000000	450	9387	1
0.500000	0.000000	453	9347	0
0.500000	0.000000	447	9524	2
0.500000	0.000000	452	9421	3
0.500000	0.000000	423	9380	1
0.500000	0.000000	411	9421	6
0.500000	0.000000	490	9431	6
0.500000	0.000000	410	9388	0
0.500000	0.000000	480	9431	1
0.500000	0.000000	458	9410	0
0.500000	0.000000	451	9335	1
0.500000	0.000000	486	9403	1
0.500000	0.000000	431	8938	0
0.500000	0.000000	484	9353	5
0.500000	0.000000	394	9359	1
0.500000	0.000000	450	9519	0
0.500000	0.000000	438	9388	3
0.500000	0.000000	454	9420	1
0.500000	0.000000	469	9510	1
0.500000	0.000000	447	9498	3
0.500000	0.000000	470	9432	3
0.500000	0.000000	451	9411	4
0.500000	0.000000	433	9418	2
0.500000	0.000000	431	9528	0
0.500000	0.000000	467	9437	4
0.500000	0.000000	443	9482	0
0.500000	0.000000	495	9351	4
0.500000	0.000000	473	9453	3
0.500000	0.000000	422	9409	0
0.500000	0.000000	458	9523	0
0.500000	0.000000	473	9460	0
0.500000	0.000000	434	9516	2
0.500000	0.000000	474	9421	3
0.500000	0.000000	470	9461	3
0.500000	0.000000	415	9464	2
0.500000	0.000000	449	9383	0
0.500000	0.000000	481	9336	2
0.500000	0.000000	450	9407	1
0.500000	0.000000	419	9355	0
0.500000	0.000000	446	9426	0
0.500000	0.000000	468	9368	2
0.500000	0.000000	452	9371	0
0.500000	0.000000	487	9400	1
0.500000	0.000000	451	9445	1
0.500000	0.000000	429	9425	0
0.500000	0.000000	443	9411	2
0.500000	0.000000	504	9465	1
0.500000	0.000000	452	9262	4
0.500000	0.000000	449	9395	1
0.500000	0.000000	445	9369	3
0.500000	0.000000	407	9398	4
0.500000	0.000000	447	9514	0
0.500000	0.000000	420	9089	0
0.500000	0.000000	438	9442	0
0.500000	0.000000	466	9449	3
0.500000	0.000000	452	9461	0
0.500000	0.000000	465	9478	0
0.500000	0.000000	459	9490	2
0.500000	0.000000	485	9490	2
0.500000	0.000000	499	9480	2
0.500000	0.000000	505	9486	4
0.500000	0.000000	432	9363	0
0.500000	0.000000	472	9434	2
0.500000	0.000000	441	9300	1
0.500000	0.000000	453	9425	1
0.500000	0.000000	449	9370	4
0.500000	0.000000	432	9452	4
0.500000	0.000000	433	9407	0
0.500000	0.000000	473	9442	2
0.500000	0.000000	541	9536	0
0.500000	0.000000	454	9403	1
0.500000	0.000000	466	9368	2
0.500000	0.000000	486	9470	2
0.500000	0.000000	433	9344	4
0.500000	0.000000	451	9501	2
0.500000	0.000000	410	9421	0
0.500000	0.000000	484	9443	5
0.500000	0.000000	498	9432	2
0.500000	0.000000	514	9489	2
0.500000	0.000000	470	9495	0
0.500000	0.000000	453	9472	1
0.500000	0.000000	457	9349	0
0.500000	0.000000	430	9514	3
0.500000	0.000000	459	9519	1
0.500000	0.000000	419	9365	5
0.500000	0.000000	438	9465	2
0.500000	0.000000	431	9447	2
0.500000	0.000000	489	9396	0
0.500000	0.000000	489	9522	6
0.500000	0.000000	481	9472	1
0.500000	0.000000	456	9313	3
0.500000	0.000000	441	9366	3
0.500000	0.000000	444	9004	2
0.500000	0.000000	458	9350	1
0.500000	0.000000	458	9467	1
0.500000	0.000000	459	9445	0
0.500000	0.000000	479	9535	3
0.500000	0.000000	474	9416	1
0.500000	0.000000	456	9345	0
0.500000	0.000000	397	9494	0
0.500000	0.000000	458	9409	5
0.500000	0.000000	472	9487	0
0.500000	0.000000	454	9418	3
0.500000	0.000000	418	9463	4
0.500000	0.000000	466	9490	3
0.500000	0.000000	492	9462	2
0.500000	0.000000	483	9374	3
0.500000	0.000000	443	9500	1
0.500000	0.000000	455	9436	1
0.500000	0.000000	488	9448	3
0.500000	0.000000	536	9447	3
0.500000	0.000000	444	9443	0
0.500000	0.000000	459	9371	3
0.500000	0.000000	466	9483	2
0.500000	0.000000	454	9496	3
0.500000	0.000000	391	9503	1
0.500000	0.000000	499	9443	0
0.500000	0.000000	453	9449	0
0.500000	0.000000	427	9384	0
0.500000	0.000000	492	9357	2
0.500000	0.000000	448	9417	2
0.500000	0.000000	456	9392	0
0.500000	0.000000	482	9496	3
0.500000	0.000000	473	9438	1
0.500000	0.000000	498	9518	6
0.500000	0.000000	490	9467	3
0.500000	0.000000	437	9392	2
0.500000	0.000000	431	9414	0
0.500000	0.000000	501	9488	5
0.500000	0.000000	426	9349	2
0.500000	0.000000	432	9398	3
0.500000	0.000000	460	9481	0
0.500000	0.000000	436	9122	0
0.500000	0.000000	461	9484	2
0.500000	0.000000	458	9292	3
0.500000	0.000000	413	9486	0
0.500000	0.000000	476	9536	1
0.500000	0.000000	466	9410	5
0.500000	0.000000	422	9449	0
0.500000	0.000000	443	9501	1
0.500000	0.000000	468	9462	0
0.500000	0.000000	457	9346	1
0.500000	0.000000	474	9448	1
0.500000	0.000000	463	9487	0
0.500000	0.000000	438	9405	2
0.500000	0.000000	444	9492	2
0.500000	0.000000	495	9476	0
0.500000	0.000000	446	9397	0
0.500000	0.000000	464	9400	2
0.500000	0.000000	429	9538	1
0.500000	0.000000	484	9507	3
0.500000	0.000000	486	9542	0
0.500000	0.000000	458	9468	1
0.500000	0.000000	443	9428	5
0.500000	0.000000	420	9488	0
0.500000	0.000000	472	9427	1
0.500000	0.000000	507	9389	0
0.500000	0.000000	429	9393	2
0.500000	0.000000	436	9449	0
0.500000	0.000000	432	9494	2
0.500000	0.000000	453	9434	2
0.500000	0.000000	469	9286	1
0.500000	0.000000	463	9323	0
0.500000	0.000000	449	9381	4
0.500000	0.000000	467	9463	1
0.500000	0.000000	452	9447	2
0.500000	0.000000	497	9285	0
0.500000	0.000000	460	9570	1
0.500000	0.000000	419	9378	1
0.500000	0.000000	497	9382	2
0.500000	0.000000	492	9331	4
0.500000	0.000000	442	9356	1
0.500000	0.000000	450	9048	0
0.500000	0.000000	512	9475	6
0.500000	0.000000	475	9408	1
0.500000	0.000000	457	9458	3
0.500000	0.000000	462	9449	0
0.500000	0.000000	465	9421	0
0.500000	0.000000	494	9406	4
0.500000	0.000000	416	9438	0
0.500000	0.000000	523	9414	0
0.500000	0.000000	447	9362	0
0.500000	0.000000	476	9470	1
0.500000	0.000000	450	9419	0
0.500000	0.000000	464	9455	0
0.500000	0.000000	440	9402	1
0.500000	0.000000	429	9418	0
0.500000	0.000000	496	9472	0
0.500000	0.000000	479	9512	5
0.500000	0.000000	484	9463	0
0.500000	0.000000	433	9433	1
0.500000	0.000000	416	9483	0
0.500000	0.000000	447	9368	1
0.500000	0.000000	499	9449	1
0.500000	0.000000	466	9426	3
0.500000	0.000000	455	9465	3
0.500000	0.000000	456	9408	2
0.500000	0.000000	401	9450	1
0.500000	0.000000	484	9382	4
0.500000	0.000000	487	9480	0
0.500000	0.000000	527	9423	1
0.500000	0.000000	450	9504	0
0.500000	0.000000	461	9413	4
0.500000	0.000000	478	9424	5
0.500000	0.000000	493	9517	2
0.500000	0.000000	450	9379	2
0.500000	0.000000	413	9498	0
0.500000	0.000000	424	9451	4
0.500000	0.000000	474	9406	3
0.500000	0.000000	418	9517	0
0.500000	0.000000	442	9537	3
0.500000	0.000000	388	9496	1
0.500000	0.000000	458	9113	2
0.500000	0.000000	433	9521	2
0.500000	0.000000	415	9455	4
0.500000	0.000000	467	9448	0
0.500000	0.000000	438	9483	1
0.500000	0.000000	422	9530	0
0.500000	0.000000	428	9494	0
0.500000	0.000000	418	9497	2
0.500000	0.000000	459	9424	1
0.500000	0.000000	472	9419	3
0.500000	0.000000	447	9385	3
0.500000	0.000000	483	9427	1
0.500000	0.000000	493	9550	0
0.500000	0.000000	459	9456	3
0.500000	0.000000	429	9397	0
0.500000	0.000000	452	9359	1
0.500000	0.000000	459	9499	4
0.500000	0.000000	546	9431	0
0.500000	0.000000	493	9582	0
0.500000	0.000000	474	9518	2
0.500000	0.000000	467	9350	2
0.500000	0.000000	482	9516	0
0.500000	0.000000	454	9385	0
0.500000	0.000000	474	9506	2
0.500000	0.000000	450	9295	1
0.500000	0.000000	442	9482	0
0.500000	0.000000	450	9373	2
0.500000	0.000000	428	9382	1
0.500000	0.000000	446	9417	5
0.500000	0.000000	474	9479	1
0.500000	0.000000	440	9464	2
0.500000	0.000000	450	9493	0
0.500000	0.000000	433	9397	2
0.500000	0.000000	474	9478	1
0.500000	0.000000	463	9466	0
0.500000	0.000000	484	9322	1
0.500000	0.000000	457	9497	3
0.500000	0.000000	498	9391	2
0.500000	0.000000	418	9434	2
0.500000	0.000000	445	9496	2
0.500000	0.000000	451	9050	0
0.500000	0.000000	461	9404	1
0.500000	0.000000	440	9461	0
0.500000	0.000000	464	9348	4
0.500000	0.000000	462	9411	1
0.500000	0.000000	452	9494	2
0.500000	0.000000	479	9414	1
0.500000	0.000000	460	9356	5
0.500000	0.000000	457	9429	3
0.500000	0.000000	471	9430	1
0.500000	0.000000	434	9508	5
0.500000	0.000000	473	9479	0
0.500000	0.000000	455	9466	2
0.500000	0.000000	447	9452	1
0.500000	0.000000	450	9451	1
0.500000	0.000000	469	9516	0
0.500000	0.000000	434	9456	3
0.500000	0.000000	427	9404	0
0.500000	0.000000	436	9401	0
0.500000	0.000000	447	9391	0
0.500000	0.000000	453	9418	0
0.500000	0.000000	410	9447	0
0.500000	0.000000	419	9467	4
0.500000	0.000000	504	9433	4
0.500000	0.000000	424	9391	3
0.500000	0.000000	520	9392	4
0.500000	0.000000	471	9402	2
0.500000	0.000000	459	9427	1
0.500000	0.000000	452	9423	4
0.500000	0.000000	440	9410	2
0.500000	0.000000	455	9489	4
0.500000	0.000000	453	9331	0
0.500000	0.000000	448	9481	0
0.500000	0.000000	464	9374	4
0.500000	0.000000	426	9349	1
0.500000	0.000000	436	9387	0
0.500000	0.000000	502	9461	4
0.500000	0.000000	448	9497	1
0.500000	0.000000	448	9422	2
0.500000	0.000000	458	9468	2
0.500000	0.000000	395	9127	0
0.500000	0.000000	483	9473	1
0.500000	0.000000	454	9490	4
0.500000	0.000000	408	9516	2
0.500000	0.000000	493	9466	0
0.500000	0.000000	486	9356	3
0.500000	0.000000	428	9443	1
0.500000	0.000000	467	9407	1
0.500000	0.000000	463	9461	0
0.500000	0.000000	450	9395	1
0.500000	0.000000	481	9407	2
0.500000	0.000000	437	9395	3
0.500000	0.000000	482	9404	0
0.500000	0.000000	463	9418	0
0.500000	0.000000	430	9384	3
0.500000	0.000000	440	9426	1
0.500000	0.000000	473	9379	1
0.500000	0.000000	515	9363	2
0.500000	0.000000	391	9409	0
0.500000	0.000000	448	9398	3
0.500000	0.000000	470	9401	4
0.500000	0.000000	424	9371	0
0.500000	0.000000	428	9542	0
0.500000	0.000000	471	9407	1
0.500000	0.000000	420	9484	0
0.500000	0.000000	465	9418	0
0.500000	0.000000	466	9516	2
0.500000	0.000000	421	9474	2
0.500000	0.000000	458	9406	3
0.500000	0.000000	424	9409	2
0.500000	0.000000	413	9382	0
0.500000	0.000000	456	9479	2
0.500000	0.000000	471	9356	3
0.500000	0.000000	451	9492	2
0.500000	0.000000	498	9419	0
0.500000	0.000000	442	9462	3
0.500000	0.000000	454	9434	0
0.500000	0.000000	456	9418	2
0.500000	0.000000	454	9463	3
0.500000	0.000000	460	9520	0
0.500000	0.000000	434	9171	4
0.500000	0.000000	477	9452	3
0.500000	0.000000	433	9414	0
0.500000	0.000000	452	9463	2
0.500000	0.000000	479	9400	0
0.500000	0.000000	457	9462	1
0.500000	0.000000	500	9421	2
0.500000	0.000000	458	9418	2
0.500000	0.000000	477	9422	0
0.500000	0.000000	532	9451	0
0.500000	0.000000	450	9450	2
0.500000	0.000000	453	9459	4
0.500000	0.000000	449	9440	1
0.500000	0.000000	480	9458	3
0.500000	0.000000	498	9558	0
0.500000	0.000000	440	9453	4
0.500000	0.000000	491	9449	3
0.500000	0.000000	477	9404	2
0.500000	0.000000	436	9405	2
0.500000	0.000000	476	9447	1
0.500000	0.000000	446	9420	3
0.500000	0.000000	481	9499	2
0.500000	0.000000	488	9451	2
0.500000	0.000000	428	9395	3
0.500000	0.000000	414	9363	1
0.500000	0.000000	453	9372	1
0.500000	0.000000	464	9411	2
0.500000	0.000000	478	9439	4
0.500000	0.000000	519	9475	1
0.500000	0.000000	433	9469	2
0.500000	0.000000	492	9417	3
0.500000	0.000000	440	9472	0
0.500000	0.000000	437	9400	2
0.500000	0.000000	453	9463	2
0.500000	0.000000	476	9389	1
0.500000	0.000000	477	9405	2
0.500000	0.000000	447	9510	0
0.500000	0.000000	421	9408	0
0.500000	0.000000	470	9381	0
0.500000	0.000000	425	9481	0
[truncated: 8,000 more rows]
