# Supplementary material for: Photon-counting statistics-based support vector machine with multi-mode photon illumination for quantum imaging
Source: Sci Rep. 2022 Oct 5;12:16594. doi: 10.1038/s41598-022-20501-3 (PMC9534992; doi:10.1038/s41598-022-20501-3)
Supplement: Supplementary file 3 — Supplementary Information 3. [file 41598_2022_20501_MOESM3_ESM.zip › Suppl_traindata_22_Reflected.csv]

0.500000	0.000000	1062	9025	8
0.500000	0.000000	1088	9409	9
0.500000	0.000000	1161	9445	9
0.500000	0.000000	1103	9291	11
0.500000	0.000000	1040	9414	9
0.500000	0.000000	1134	9375	5
0.500000	0.000000	1111	9516	17
0.500000	0.000000	1152	9441	10
0.500000	0.000000	1115	9440	8
0.500000	0.000000	1174	9437	12
0.500000	0.000000	1170	9372	9
0.500000	0.000000	1168	9414	8
0.500000	0.000000	1149	9273	5
0.500000	0.000000	1160	9385	8
0.500000	0.000000	1143	9404	5
0.500000	0.000000	1111	9488	5
0.500000	0.000000	1177	9419	10
0.500000	0.000000	1154	9333	4
0.500000	0.000000	1193	9515	5
0.500000	0.000000	1138	9341	4
0.500000	0.000000	1102	9539	7
0.500000	0.000000	1172	9364	6
0.500000	0.000000	1184	9415	6
0.500000	0.000000	1135	9376	9
0.500000	0.000000	1131	9377	11
0.500000	0.000000	1166	9447	9
0.500000	0.000000	1100	9499	7
0.500000	0.000000	1155	9342	8
0.500000	0.000000	1208	9389	10
0.500000	0.000000	1136	9522	7
0.500000	0.000000	1094	9548	5
0.500000	0.000000	1110	9386	6
0.500000	0.000000	1158	9450	12
0.500000	0.000000	1180	9411	9
0.500000	0.000000	1121	9308	9
0.500000	0.000000	1111	9484	10
0.500000	0.000000	1132	9427	1
0.500000	0.000000	1160	9533	7
0.500000	0.000000	1184	9485	4
0.500000	0.000000	1113	9394	8
0.500000	0.000000	1068	9110	6
0.500000	0.000000	1088	9308	11
0.500000	0.000000	1124	9300	9
0.500000	0.000000	1228	9363	10
0.500000	0.000000	1181	9426	11
0.500000	0.000000	1085	9343	11
0.500000	0.000000	1130	9421	5
0.500000	0.000000	1094	9370	6
0.500000	0.000000	1107	9388	3
0.500000	0.000000	1163	9362	7
0.500000	0.000000	1115	9422	3
0.500000	0.000000	1165	9428	6
0.500000	0.000000	1160	9429	7
0.500000	0.000000	1196	9386	13
0.500000	0.000000	1164	9502	8
0.500000	0.000000	1154	9437	10
0.500000	0.000000	1118	9337	8
0.500000	0.000000	1180	9338	11
0.500000	0.000000	1148	9422	11
0.500000	0.000000	1160	9371	7
0.500000	0.000000	1128	9298	9
0.500000	0.000000	1149	9388	6
0.500000	0.000000	1117	9299	11
0.500000	0.000000	1108	9367	10
0.500000	0.000000	1127	9304	9
0.500000	0.000000	1171	9410	11
0.500000	0.000000	1173	9410	12
0.500000	0.000000	1162	9403	16
0.500000	0.000000	1138	9325	10
0.500000	0.000000	1053	9424	9
0.500000	0.000000	1106	9386	10
0.500000	0.000000	1094	9395	8
0.500000	0.000000	1197	9322	13
0.500000	0.000000	1128	9307	7
0.500000	0.000000	1070	9453	3
0.500000	0.000000	1121	9430	8
0.500000	0.000000	1180	9514	15
0.500000	0.000000	1124	9316	12
0.500000	0.000000	1138	9291	5
0.500000	0.000000	1130	9342	4
0.500000	0.000000	1090	9090	7
0.500000	0.000000	1109	9425	9
0.500000	0.000000	1165	9426	4
0.500000	0.000000	1200	9344	7
0.500000	0.000000	1102	9391	8
0.500000	0.000000	1236	9431	12
0.500000	0.000000	1188	9373	3
0.500000	0.000000	1098	9364	3
0.500000	0.000000	1117	9467	15
0.500000	0.000000	1162	9408	8
0.500000	0.000000	1175	9427	4
0.500000	0.000000	1165	9403	7
0.500000	0.000000	1113	9457	13
0.500000	0.000000	1223	9409	8
0.500000	0.000000	1178	9317	10
0.500000	0.000000	1155	9430	7
0.500000	0.000000	1128	9432	9
0.500000	0.000000	1215	9368	4
0.500000	0.000000	1086	9356	9
0.500000	0.000000	1125	9400	8
0.500000	0.000000	1115	9381	4
0.500000	0.000000	1108	9397	8
0.500000	0.000000	1090	9435	10
0.500000	0.000000	1094	9361	6
0.500000	0.000000	1200	9318	5
0.500000	0.000000	1212	9290	12
0.500000	0.000000	1077	9428	8
0.500000	0.000000	1057	9559	7
0.500000	0.000000	1157	9407	12
0.500000	0.000000	1142	9356	6
0.500000	0.000000	1181	9347	8
0.500000	0.000000	1133	9414	11
0.500000	0.000000	1076	9380	11
0.500000	0.000000	1119	9440	7
0.500000	0.000000	1184	9494	6
0.500000	0.000000	1211	9455	12
0.500000	0.000000	1122	9415	6
0.500000	0.000000	1194	9373	14
0.500000	0.000000	1142	9471	8
0.500000	0.000000	1185	9496	8
0.500000	0.000000	1079	9069	11
0.500000	0.000000	1127	9443	11
0.500000	0.000000	1158	9367	10
0.500000	0.000000	1098	9447	10
0.500000	0.000000	1147	9418	6
0.500000	0.000000	1138	9490	9
0.500000	0.000000	1153	9442	4
0.500000	0.000000	1155	9465	5
0.500000	0.000000	1143	9388	7
0.500000	0.000000	1113	9369	3
0.500000	0.000000	1064	9322	7
0.500000	0.000000	1107	9348	10
0.500000	0.000000	1128	9432	9
0.500000	0.000000	1177	9433	7
0.500000	0.000000	1095	9382	7
0.500000	0.000000	1168	9400	9
0.500000	0.000000	1120	9422	6
0.500000	0.000000	1150	9354	7
0.500000	0.000000	1172	9427	11
0.500000	0.000000	1138	9404	8
0.500000	0.000000	1133	9334	10
0.500000	0.000000	1129	9375	7
0.500000	0.000000	1121	9391	6
0.500000	0.000000	1121	9446	3
0.500000	0.000000	1168	9446	11
0.500000	0.000000	1087	9405	8
0.500000	0.000000	1103	9476	7
0.500000	0.000000	1158	9470	8
0.500000	0.000000	1161	9349	6
0.500000	0.000000	1102	9383	13
0.500000	0.000000	1183	9424	9
0.500000	0.000000	1166	9405	6
0.500000	0.000000	1188	9481	9
0.500000	0.000000	1164	9433	13
0.500000	0.000000	1157	9523	10
0.500000	0.000000	1169	9497	12
0.500000	0.000000	1082	9428	7
0.500000	0.000000	1158	9410	8
0.500000	0.000000	1085	9327	10
0.500000	0.000000	1074	9466	4
0.500000	0.000000	1099	9070	7
0.500000	0.000000	1143	9567	4
0.500000	0.000000	1149	9384	6
0.500000	0.000000	1223	9390	9
0.500000	0.000000	1240	9368	5
0.500000	0.000000	1172	9433	5
0.500000	0.000000	1162	9400	9
0.500000	0.000000	1154	9401	7
0.500000	0.000000	1152	9353	10
0.500000	0.000000	1108	9412	7
0.500000	0.000000	1085	9384	5
0.500000	0.000000	1120	9362	9
0.500000	0.000000	1119	9448	9
0.500000	0.000000	1129	9373	8
0.500000	0.000000	1200	9538	7
0.500000	0.000000	1183	9455	6
0.500000	0.000000	1188	9444	6
0.500000	0.000000	1152	9417	8
0.500000	0.000000	1151	9351	7
0.500000	0.000000	1091	9411	7
0.500000	0.000000	1126	9388	13
0.500000	0.000000	1120	9475	4
0.500000	0.000000	1184	9320	5
0.500000	0.000000	1168	9423	12
0.500000	0.000000	1136	9458	7
0.500000	0.000000	1135	9313	15
0.500000	0.000000	1161	9554	6
0.500000	0.000000	1116	9406	7
0.500000	0.000000	1122	9340	7
0.500000	0.000000	1178	9401	9
0.500000	0.000000	1158	9397	8
0.500000	0.000000	1185	9449	12
0.500000	0.000000	1139	9443	12
0.500000	0.000000	1144	9473	5
0.500000	0.000000	1160	9385	11
0.500000	0.000000	1151	9414	11
0.500000	0.000000	1073	9479	4
0.500000	0.000000	1168	9360	13
0.500000	0.000000	1153	9400	11
0.500000	0.000000	1193	9460	16
0.500000	0.000000	1119	9034	6
0.500000	0.000000	1114	9519	6
0.500000	0.000000	1197	9469	9
0.500000	0.000000	1190	9427	12
0.500000	0.000000	1108	9413	7
0.500000	0.000000	1203	9477	12
0.500000	0.000000	1099	9500	8
0.500000	0.000000	1159	9420	4
0.500000	0.000000	1151	9444	7
0.500000	0.000000	1086	9442	5
0.500000	0.000000	1179	9320	16
0.500000	0.000000	1136	9464	7
0.500000	0.000000	1057	9464	7
0.500000	0.000000	1103	9283	4
0.500000	0.000000	1098	9431	7
0.500000	0.000000	1142	9471	9
0.500000	0.000000	1173	9401	13
0.500000	0.000000	1092	9380	14
0.500000	0.000000	1129	9351	12
0.500000	0.000000	1053	9419	5
0.500000	0.000000	1079	9444	7
0.500000	0.000000	1173	9479	13
0.500000	0.000000	1163	9403	10
0.500000	0.000000	1192	9442	10
0.500000	0.000000	1134	9433	16
0.500000	0.000000	1226	9430	9
0.500000	0.000000	1158	9525	10
0.500000	0.000000	1138	9406	13
0.500000	0.000000	1096	9441	9
0.500000	0.000000	1050	9415	9
0.500000	0.000000	1146	9422	10
0.500000	0.000000	1130	9369	9
0.500000	0.000000	1144	9356	9
0.500000	0.000000	1100	9405	5
0.500000	0.000000	1119	9330	9
0.500000	0.000000	1135	9426	8
0.500000	0.000000	1135	9371	7
0.500000	0.000000	1198	9380	6
0.500000	0.000000	1077	9527	4
0.500000	0.000000	1130	9383	9
0.500000	0.000000	1104	9023	8
0.500000	0.000000	1133	9445	9
0.500000	0.000000	1042	9532	5
0.500000	0.000000	1132	9468	4
0.500000	0.000000	1190	9451	2
0.500000	0.000000	1148	9354	12
0.500000	0.000000	1167	9452	5
0.500000	0.000000	1195	9390	9
0.500000	0.000000	1146	9337	7
0.500000	0.000000	1146	9496	7
0.500000	0.000000	1189	9374	10
0.500000	0.000000	1115	9411	5
0.500000	0.000000	1148	9450	5
0.500000	0.000000	1168	9348	5
0.500000	0.000000	1135	9342	9
0.500000	0.000000	1169	9387	8
0.500000	0.000000	1152	9387	9
0.500000	0.000000	1122	9370	9
0.500000	0.000000	1095	9447	6
0.500000	0.000000	1156	9487	9
0.500000	0.000000	1192	9495	4
0.500000	0.000000	1036	9381	9
0.500000	0.000000	1173	9456	13
0.500000	0.000000	1175	9395	8
0.500000	0.000000	1153	9496	7
0.500000	0.000000	1215	9475	9
0.500000	0.000000	1188	9389	13
0.500000	0.000000	1193	9516	7
0.500000	0.000000	1178	9422	5
0.500000	0.000000	1070	9421	8
0.500000	0.000000	1131	9474	9
0.500000	0.000000	1106	9421	7
0.500000	0.000000	1197	9486	9
0.500000	0.000000	1237	9450	16
0.500000	0.000000	1130	9429	15
0.500000	0.000000	1148	9428	8
0.500000	0.000000	1119	9384	8
0.500000	0.000000	1150	9436	12
0.500000	0.000000	1203	9482	11
0.500000	0.000000	1087	9413	3
0.500000	0.000000	1069	9123	6
0.500000	0.000000	1143	9448	9
0.500000	0.000000	1058	9501	9
0.500000	0.000000	1152	9348	6
0.500000	0.000000	1201	9375	8
0.500000	0.000000	1145	9414	11
0.500000	0.000000	1105	9312	10
0.500000	0.000000	1151	9362	9
0.500000	0.000000	1148	9450	13
0.500000	0.000000	1115	9419	8
0.500000	0.000000	1120	9406	11
0.500000	0.000000	1155	9473	12
0.500000	0.000000	1163	9491	10
0.500000	0.000000	1168	9421	9
0.500000	0.000000	1142	9458	6
0.500000	0.000000	1144	9346	5
0.500000	0.000000	1217	9351	9
0.500000	0.000000	1154	9428	9
0.500000	0.000000	1207	9426	10
0.500000	0.000000	1103	9391	12
0.500000	0.000000	1108	9370	10
0.500000	0.000000	1099	9417	9
0.500000	0.000000	1150	9338	6
0.500000	0.000000	1118	9454	10
0.500000	0.000000	1108	9337	7
0.500000	0.000000	1269	9400	7
0.500000	0.000000	1166	9448	3
0.500000	0.000000	1120	9469	6
0.500000	0.000000	1202	9404	9
0.500000	0.000000	1190	9463	5
0.500000	0.000000	1133	9391	11
0.500000	0.000000	1108	9446	8
0.500000	0.000000	1181	9456	14
0.500000	0.000000	1082	9410	8
0.500000	0.000000	1105	9397	7
0.500000	0.000000	1152	9504	9
0.500000	0.000000	1097	9342	12
0.500000	0.000000	1130	9371	6
0.500000	0.000000	1119	9446	2
0.500000	0.000000	1171	9342	5
0.500000	0.000000	1154	9069	12
0.500000	0.000000	1151	9412	9
0.500000	0.000000	1199	9367	6
0.500000	0.000000	1205	9485	9
0.500000	0.000000	1151	9340	9
0.500000	0.000000	1148	9401	11
0.500000	0.000000	1141	9480	4
0.500000	0.000000	1051	9440	7
0.500000	0.000000	1114	9370	8
0.500000	0.000000	1146	9341	8
0.500000	0.000000	1125	9363	11
0.500000	0.000000	1204	9445	7
0.500000	0.000000	1200	9471	9
0.500000	0.000000	1156	9326	13
0.500000	0.000000	1125	9415	9
0.500000	0.000000	1102	9367	6
0.500000	0.000000	1166	9377	11
0.500000	0.000000	1117	9383	9
0.500000	0.000000	1133	9384	7
0.500000	0.000000	1138	9364	10
0.500000	0.000000	1082	9362	11
0.500000	0.000000	1113	9393	9
0.500000	0.000000	1185	9291	13
0.500000	0.000000	1047	9427	6
0.500000	0.000000	1085	9253	8
0.500000	0.000000	1123	9483	4
0.500000	0.000000	1164	9505	16
0.500000	0.000000	1109	9339	6
0.500000	0.000000	1149	9380	4
0.500000	0.000000	1063	9393	8
0.500000	0.000000	1126	9386	3
0.500000	0.000000	1096	9358	6
0.500000	0.000000	1120	9456	3
0.500000	0.000000	1133	9329	7
0.500000	0.000000	1172	9484	13
0.500000	0.000000	1096	9351	7
0.500000	0.000000	1085	9415	8
0.500000	0.000000	1124	9417	8
0.500000	0.000000	1136	9458	5
0.500000	0.000000	1150	9270	8
0.500000	0.000000	1105	9027	11
0.500000	0.000000	1135	9379	15
0.500000	0.000000	1136	9333	2
0.500000	0.000000	1156	9426	9
0.500000	0.000000	1081	9485	5
0.500000	0.000000	1100	9274	14
0.500000	0.000000	1155	9362	9
0.500000	0.000000	1135	9386	6
0.500000	0.000000	1130	9446	13
0.500000	0.000000	1166	9328	14
0.500000	0.000000	1176	9431	10
0.500000	0.000000	1068	9460	12
0.500000	0.000000	1166	9352	8
0.500000	0.000000	1158	9449	10
0.500000	0.000000	1105	9426	4
0.500000	0.000000	1154	9384	10
0.500000	0.000000	1129	9441	11
0.500000	0.000000	1150	9452	11
0.500000	0.000000	1134	9388	11
0.500000	0.000000	1147	9435	5
0.500000	0.000000	1152	9320	9
0.500000	0.000000	1140	9361	6
0.500000	0.000000	1099	9371	4
0.500000	0.000000	1128	9341	10
0.500000	0.000000	1179	9331	8
0.500000	0.000000	1164	9507	5
0.500000	0.000000	1167	9361	14
0.500000	0.000000	1117	9365	7
0.500000	0.000000	1129	9377	6
0.500000	0.000000	1094	9358	6
0.500000	0.000000	1075	9478	12
0.500000	0.000000	1209	9478	11
0.500000	0.000000	1132	9354	11
0.500000	0.000000	1169	9479	8
0.500000	0.000000	1157	9412	0
0.500000	0.000000	1123	9327	9
0.500000	0.000000	1075	9341	7
0.500000	0.000000	1123	9440	8
0.500000	0.000000	1178	9390	8
0.500000	0.000000	1144	9385	8
0.500000	0.000000	1144	9105	8
0.500000	0.000000	1102	9432	9
0.500000	0.000000	1122	9406	10
0.500000	0.000000	1153	9393	11
0.500000	0.000000	1168	9355	9
0.500000	0.000000	1108	9305	5
0.500000	0.000000	1137	9427	7
0.500000	0.000000	1052	9389	7
0.500000	0.000000	1120	9474	6
0.500000	0.000000	1162	9404	3
0.500000	0.000000	1234	9482	7
0.500000	0.000000	1195	9361	7
0.500000	0.000000	1129	9355	9
0.500000	0.000000	1111	9353	7
0.500000	0.000000	1194	9385	12
0.500000	0.000000	1188	9397	9
0.500000	0.000000	1072	9454	7
0.500000	0.000000	1111	9421	9
0.500000	0.000000	1115	9388	6
0.500000	0.000000	1120	9384	8
0.500000	0.000000	1116	9383	7
0.500000	0.000000	1178	9445	9
0.500000	0.000000	1144	9556	8
0.500000	0.000000	1102	9377	8
0.500000	0.000000	1122	9384	11
0.500000	0.000000	1208	9408	11
0.500000	0.000000	1136	9279	11
0.500000	0.000000	1145	9412	8
0.500000	0.000000	1063	9348	10
0.500000	0.000000	1159	9426	9
0.500000	0.000000	1101	9383	14
0.500000	0.000000	1178	9375	4
0.500000	0.000000	1083	9439	4
0.500000	0.000000	1132	9450	8
0.500000	0.000000	1045	9390	10
0.500000	0.000000	1091	9371	6
0.500000	0.000000	1128	9410	5
0.500000	0.000000	1193	9310	12
0.500000	0.000000	1132	9293	15
0.500000	0.000000	1173	9300	10
0.500000	0.000000	1083	9065	13
0.500000	0.000000	1193	9408	9
0.500000	0.000000	1053	9413	10
0.500000	0.000000	1072	9430	5
0.500000	0.000000	1136	9337	8
0.500000	0.000000	1125	9406	8
0.500000	0.000000	1122	9322	8
0.500000	0.000000	1163	9358	11
0.500000	0.000000	1087	9419	5
0.500000	0.000000	1072	9482	4
0.500000	0.000000	1139	9360	6
0.500000	0.000000	1163	9380	7
0.500000	0.000000	1142	9430	8
0.500000	0.000000	1204	9353	10
0.500000	0.000000	1167	9321	6
0.500000	0.000000	1203	9366	12
0.500000	0.000000	1203	9407	4
0.500000	0.000000	1129	9480	3
0.500000	0.000000	1157	9424	8
0.500000	0.000000	1177	9496	12
0.500000	0.000000	1212	9352	9
0.500000	0.000000	1182	9353	9
0.500000	0.000000	1149	9329	12
0.500000	0.000000	1208	9392	4
0.500000	0.000000	1172	9368	10
0.500000	0.000000	1163	9410	7
0.500000	0.000000	1132	9444	7
0.500000	0.000000	1178	9355	9
0.500000	0.000000	1163	9298	8
0.500000	0.000000	1120	9408	9
0.500000	0.000000	1195	9450	6
0.500000	0.000000	1150	9236	11
0.500000	0.000000	1153	9332	6
0.500000	0.000000	1152	9339	9
0.500000	0.000000	1253	9465	7
0.500000	0.000000	1160	9370	5
0.500000	0.000000	1125	9321	6
0.500000	0.000000	1114	9311	2
0.500000	0.000000	1157	9383	9
0.500000	0.000000	1254	9327	9
0.500000	0.000000	1030	8951	8
0.500000	0.000000	1180	9361	10
0.500000	0.000000	1188	9294	7
0.500000	0.000000	1118	9434	4
0.500000	0.000000	1088	9403	8
0.500000	0.000000	1150	9398	9
0.500000	0.000000	1116	9249	8
0.500000	0.000000	1073	9326	12
0.500000	0.000000	1179	9365	9
0.500000	0.000000	1130	9350	8
0.500000	0.000000	1198	9336	6
0.500000	0.000000	1145	9381	7
0.500000	0.000000	1131	9463	7
0.500000	0.000000	1191	9367	10
0.500000	0.000000	1082	9418	6
0.500000	0.000000	1154	9330	5
0.500000	0.000000	1156	9456	10
0.500000	0.000000	1122	9343	10
0.500000	0.000000	1100	9442	7
0.500000	0.000000	1190	9437	9
0.500000	0.000000	1180	9327	7
0.500000	0.000000	1185	9429	10
0.500000	0.000000	1093	9354	12
0.500000	0.000000	1189	9473	10
0.500000	0.000000	1159	9437	8
0.500000	0.000000	1126	9327	8
0.500000	0.000000	1098	9356	9
0.500000	0.000000	1148	9269	4
0.500000	0.000000	1153	9389	8
0.500000	0.000000	1198	9399	11
0.500000	0.000000	1141	9347	5
0.500000	0.000000	1119	9415	9
0.500000	0.000000	1129	9353	7
0.500000	0.000000	1163	9409	5
0.500000	0.000000	1184	9401	7
0.500000	0.000000	1172	9428	10
0.500000	0.000000	1172	9422	10
0.500000	0.000000	1111	9373	7
0.500000	0.000000	1056	9224	7
0.500000	0.000000	1106	9373	10
0.500000	0.000000	1105	9025	6
0.500000	0.000000	1162	9392	12
0.500000	0.000000	1149	9375	8
0.500000	0.000000	1140	9339	8
0.500000	0.000000	1106	9360	11
0.500000	0.000000	1146	9332	6
0.500000	0.000000	1144	9451	5
0.500000	0.000000	1133	9407	9
0.500000	0.000000	1176	9376	8
0.500000	0.000000	1168	9353	5
0.500000	0.000000	1164	9451	11
0.500000	0.000000	1156	9327	9
0.500000	0.000000	1050	9358	7
0.500000	0.000000	1118	9363	11
0.500000	0.000000	1153	9389	12
0.500000	0.000000	1121	9386	7
0.500000	0.000000	1172	9451	5
0.500000	0.000000	1061	9376	5
0.500000	0.000000	1080	9320	8
0.500000	0.000000	1104	9378	12
0.500000	0.000000	1049	9354	13
0.500000	0.000000	1172	9444	12
0.500000	0.000000	1192	9432	3
0.500000	0.000000	1104	9399	5
0.500000	0.000000	1157	9344	8
0.500000	0.000000	1160	9399	11
0.500000	0.000000	1061	9426	4
0.500000	0.000000	1076	9404	6
0.500000	0.000000	1147	9498	9
0.500000	0.000000	1182	9328	13
0.500000	0.000000	1115	9415	15
0.500000	0.000000	1082	9351	12
0.500000	0.000000	1103	9390	3
0.500000	0.000000	1145	9412	8
0.500000	0.000000	1226	9375	10
0.500000	0.000000	1130	9380	13
0.500000	0.000000	1162	9408	8
0.500000	0.000000	1118	9419	5
0.500000	0.000000	1090	9353	11
0.500000	0.000000	1189	9447	9
0.500000	0.000000	1095	9073	4
0.500000	0.000000	1177	9328	9
0.500000	0.000000	1173	9421	8
0.500000	0.000000	1116	9375	4
0.500000	0.000000	1137	9384	8
0.500000	0.000000	1146	9287	9
0.500000	0.000000	1029	9381	7
0.500000	0.000000	1116	9473	7
0.500000	0.000000	1191	9293	8
0.500000	0.000000	1119	9406	3
0.500000	0.000000	1178	9280	7
0.500000	0.000000	1195	9343	8
0.500000	0.000000	1137	9358	6
0.500000	0.000000	1093	9284	6
0.500000	0.000000	1187	9303	12
0.500000	0.000000	1133	9379	9
0.500000	0.000000	1123	9369	6
0.500000	0.000000	1059	9429	10
0.500000	0.000000	1095	9538	2
0.500000	0.000000	1163	9338	5
0.500000	0.000000	1088	9380	6
0.500000	0.000000	1112	9376	5
0.500000	0.000000	1057	9315	9
0.500000	0.000000	1186	9439	8
0.500000	0.000000	1140	9414	9
0.500000	0.000000	1184	9355	5
0.500000	0.000000	1078	9439	8
0.500000	0.000000	1196	9396	10
0.500000	0.000000	1160	9388	9
0.500000	0.000000	1086	9475	10
0.500000	0.000000	1065	9334	5
0.500000	0.000000	1145	9400	7
0.500000	0.000000	1218	9377	1
0.500000	0.000000	1099	9415	10
0.500000	0.000000	1057	9330	3
0.500000	0.000000	1123	9393	10
0.500000	0.000000	1115	9458	8
0.500000	0.000000	1123	9390	9
0.500000	0.000000	1176	9309	10
0.500000	0.000000	1057	9379	11
0.500000	0.000000	1119	9024	3
0.500000	0.000000	1114	9373	11
0.500000	0.000000	1200	9359	12
0.500000	0.000000	1181	9426	12
0.500000	0.000000	1190	9346	15
0.500000	0.000000	1169	9471	5
0.500000	0.000000	1154	9435	2
0.500000	0.000000	1169	9378	11
0.500000	0.000000	1153	9440	2
0.500000	0.000000	1123	9353	3
0.500000	0.000000	1149	9273	9
0.500000	0.000000	1111	9285	9
0.500000	0.000000	1125	9311	2
0.500000	0.000000	1094	9335	8
0.500000	0.000000	1133	9331	7
0.500000	0.000000	1093	9464	4
0.500000	0.000000	1100	9361	5
0.500000	0.000000	1129	9346	10
0.500000	0.000000	1151	9583	8
0.500000	0.000000	1117	9434	5
0.500000	0.000000	1166	9295	13
0.500000	0.000000	1128	9293	6
0.500000	0.000000	1142	9265	6
0.500000	0.000000	1205	9300	13
0.500000	0.000000	1129	9322	13
0.500000	0.000000	1129	9411	5
0.500000	0.000000	1073	9281	5
0.500000	0.000000	1099	9438	7
0.500000	0.000000	1202	9503	10
0.500000	0.000000	1111	9477	3
0.500000	0.000000	1154	9459	12
0.500000	0.000000	1185	9330	7
0.500000	0.000000	1099	9394	11
0.500000	0.000000	1180	9315	8
0.500000	0.000000	1217	9374	7
0.500000	0.000000	1139	9470	6
0.500000	0.000000	1152	9406	6
0.500000	0.000000	1157	9316	13
0.500000	0.000000	1138	9352	9
0.500000	0.000000	1110	9413	16
0.500000	0.000000	1084	9084	13
0.500000	0.000000	1178	9477	5
0.500000	0.000000	1118	9442	9
0.500000	0.000000	1179	9361	10
0.500000	0.000000	1150	9351	7
0.500000	0.000000	1092	9312	7
0.500000	0.000000	1150	9388	7
0.500000	0.000000	1175	9302	13
0.500000	0.000000	1115	9365	7
0.500000	0.000000	1154	9392	9
0.500000	0.000000	1152	9331	6
0.500000	0.000000	1133	9441	7
0.500000	0.000000	1144	9398	9
0.500000	0.000000	1074	9430	11
0.500000	0.000000	1157	9272	8
0.500000	0.000000	1126	9480	7
0.500000	0.000000	1075	9424	9
0.500000	0.000000	1135	9336	8
0.500000	0.000000	1119	9451	5
0.500000	0.000000	1134	9404	12
0.500000	0.000000	1124	9396	9
0.500000	0.000000	1186	9450	7
0.500000	0.000000	1149	9326	6
0.500000	0.000000	1120	9350	6
0.500000	0.000000	1177	9415	13
0.500000	0.000000	1129	9345	9
0.500000	0.000000	1162	9327	3
0.500000	0.000000	1134	9385	8
0.500000	0.000000	1109	9432	5
0.500000	0.000000	1205	9469	7
0.500000	0.000000	1203	9486	3
0.500000	0.000000	1212	9533	5
0.500000	0.000000	1234	9346	7
0.500000	0.000000	1185	9389	12
0.500000	0.000000	1146	9490	7
0.500000	0.000000	1147	9492	7
0.500000	0.000000	1074	9477	9
0.500000	0.000000	1187	9459	9
0.500000	0.000000	1126	9372	10
0.500000	0.000000	1127	9419	4
0.500000	0.000000	1071	8960	8
0.500000	0.000000	1141	9443	10
0.500000	0.000000	1152	9449	10
0.500000	0.000000	1081	9388	4
0.500000	0.000000	1224	9312	8
0.500000	0.000000	1163	9348	1
0.500000	0.000000	1126	9520	5
0.500000	0.000000	1035	9454	6
0.500000	0.000000	1207	9487	16
0.500000	0.000000	1181	9332	15
0.500000	0.000000	1106	9299	9
0.500000	0.000000	1151	9278	12
0.500000	0.000000	1109	9341	8
0.500000	0.000000	1029	9363	9
0.500000	0.000000	1126	9351	7
0.500000	0.000000	1140	9347	2
0.500000	0.000000	1194	9398	6
0.500000	0.000000	1141	9408	9
0.500000	0.000000	1090	9385	12
0.500000	0.000000	1125	9414	9
0.500000	0.000000	1123	9412	7
0.500000	0.000000	1056	9464	7
0.500000	0.000000	1115	9322	10
0.500000	0.000000	1186	9412	6
0.500000	0.000000	1071	9411	7
0.500000	0.000000	1086	9463	5
0.500000	0.000000	1178	9384	6
0.500000	0.000000	1191	9417	11
0.500000	0.000000	1143	9355	10
0.500000	0.000000	1102	9480	6
0.500000	0.000000	1119	9442	4
0.500000	0.000000	1149	9420	2
0.500000	0.000000	1092	9491	10
0.500000	0.000000	1196	9445	4
0.500000	0.000000	1130	9324	4
0.500000	0.000000	1184	9498	7
0.500000	0.000000	1199	9390	13
0.500000	0.000000	1095	9409	5
0.500000	0.000000	1183	9292	12
0.500000	0.000000	1150	9448	15
0.500000	0.000000	1090	8983	11
0.500000	0.000000	1118	9404	9
0.500000	0.000000	1124	9505	6
0.500000	0.000000	1082	9475	11
0.500000	0.000000	1095	9399	10
0.500000	0.000000	1116	9390	6
0.500000	0.000000	1102	9437	8
0.500000	0.000000	1173	9461	8
0.500000	0.000000	1128	9306	7
0.500000	0.000000	1201	9425	17
0.500000	0.000000	1173	9413	7
0.500000	0.000000	1222	9380	7
0.500000	0.000000	1125	9368	8
0.500000	0.000000	1141	9402	10
0.500000	0.000000	1155	9419	8
0.500000	0.000000	1175	9343	7
0.500000	0.000000	1163	9430	13
0.500000	0.000000	1092	9411	13
0.500000	0.000000	1159	9418	7
0.500000	0.000000	1175	9372	8
0.500000	0.000000	1131	9432	6
0.500000	0.000000	1165	9445	14
0.500000	0.000000	1138	9406	9
0.500000	0.000000	1116	9341	10
0.500000	0.000000	1241	9400	8
0.500000	0.000000	1083	9494	5
0.500000	0.000000	1169	9460	6
0.500000	0.000000	1113	9451	7
0.500000	0.000000	1193	9381	12
0.500000	0.000000	1172	9443	11
0.500000	0.000000	1158	9344	11
0.500000	0.000000	1183	9455	9
0.500000	0.000000	1151	9401	4
0.500000	0.000000	1170	9433	10
0.500000	0.000000	1166	9402	14
0.500000	0.000000	1197	9407	16
0.500000	0.000000	1128	9453	12
0.500000	0.000000	1131	9410	11
0.500000	0.000000	1148	9442	6
0.500000	0.000000	1082	9358	7
0.500000	0.000000	1061	9072	6
0.500000	0.000000	1209	9374	8
0.500000	0.000000	1160	9350	19
0.500000	0.000000	1122	9450	6
0.500000	0.000000	1089	9452	12
0.500000	0.000000	1076	9335	8
0.500000	0.000000	1144	9343	9
0.500000	0.000000	1157	9396	6
0.500000	0.000000	1089	9387	5
0.500000	0.000000	1118	9328	7
0.500000	0.000000	1139	9378	9
0.500000	0.000000	1130	9503	10
0.500000	0.000000	1118	9409	7
0.500000	0.000000	1123	9355	7
0.500000	0.000000	1168	9368	10
0.500000	0.000000	1104	9430	7
0.500000	0.000000	1094	9459	9
0.500000	0.000000	1152	9384	5
0.500000	0.000000	1157	9431	9
0.500000	0.000000	1120	9387	9
0.500000	0.000000	1214	9455	9
0.500000	0.000000	1077	9361	10
0.500000	0.000000	1140	9353	5
0.500000	0.000000	1093	9447	10
0.500000	0.000000	1126	9430	6
0.500000	0.000000	1149	9363	8
0.500000	0.000000	1170	9406	8
0.500000	0.000000	1166	9393	9
0.500000	0.000000	1161	9367	1
0.500000	0.000000	1198	9441	8
0.500000	0.000000	1207	9405	14
0.500000	0.000000	1161	9372	8
0.500000	0.000000	1148	9412	5
0.500000	0.000000	1169	9433	10
0.500000	0.000000	1140	9499	7
0.500000	0.000000	1165	9490	19
0.500000	0.000000	1132	9276	7
0.500000	0.000000	1155	9554	15
0.500000	0.000000	1173	9486	7
0.500000	0.000000	1096	9359	6
0.500000	0.000000	1147	9048	6
0.500000	0.000000	1129	9432	5
0.500000	0.000000	1136	9363	11
0.500000	0.000000	1147	9343	11
0.500000	0.000000	1213	9291	18
0.500000	0.000000	1126	9477	6
0.500000	0.000000	1122	9350	8
0.500000	0.000000	1091	9364	7
0.500000	0.000000	1116	9397	8
0.500000	0.000000	1091	9420	13
0.500000	0.000000	1178	9436	3
0.500000	0.000000	1161	9352	4
0.500000	0.000000	1118	9374	11
0.500000	0.000000	1155	9418	11
0.500000	0.000000	1140	9338	8
0.500000	0.000000	1117	9414	10
0.500000	0.000000	1180	9478	11
0.500000	0.000000	1098	9511	9
0.500000	0.000000	1143	9468	3
0.500000	0.000000	1145	9311	8
0.500000	0.000000	1113	9438	11
0.500000	0.000000	1257	9442	9
0.500000	0.000000	1188	9375	15
0.500000	0.000000	1099	9353	6
0.500000	0.000000	1063	9434	7
0.500000	0.000000	1105	9415	9
0.500000	0.000000	1123	9300	10
0.500000	0.000000	1131	9341	11
0.500000	0.000000	1201	9443	5
0.500000	0.000000	1125	9441	6
0.500000	0.000000	1133	9226	8
0.500000	0.000000	1124	9384	11
0.500000	0.000000	1085	9457	9
0.500000	0.000000	1156	9402	11
0.500000	0.000000	1086	9452	4
0.500000	0.000000	1177	9413	14
0.500000	0.000000	1132	9400	9
0.500000	0.000000	1133	9579	5
0.500000	0.000000	1115	9416	10
0.500000	0.000000	1132	9440	5
0.500000	0.000000	1106	8993	6
0.500000	0.000000	1205	9374	12
0.500000	0.000000	1099	9300	10
0.500000	0.000000	1173	9382	6
0.500000	0.000000	1179	9427	5
0.500000	0.000000	1140	9339	10
0.500000	0.000000	1175	9250	8
0.500000	0.000000	1160	9390	10
0.500000	0.000000	1220	9407	8
0.500000	0.000000	1178	9457	6
0.500000	0.000000	1049	9372	8
0.500000	0.000000	1138	9384	9
0.500000	0.000000	1137	9360	7
0.500000	0.000000	1094	9274	10
0.500000	0.000000	1088	9340	8
0.500000	0.000000	1071	9349	6
0.500000	0.000000	1063	9316	5
0.500000	0.000000	1178	9436	6
0.500000	0.000000	1112	9425	8
0.500000	0.000000	1066	9375	12
0.500000	0.000000	1026	9348	5
0.500000	0.000000	1145	9362	4
0.500000	0.000000	1137	9347	7
0.500000	0.000000	1206	9397	7
0.500000	0.000000	1142	9364	15
0.500000	0.000000	1186	9369	3
0.500000	0.000000	1089	9420	10
0.500000	0.000000	1143	9386	8
0.500000	0.000000	1143	9317	9
0.500000	0.000000	1106	9381	9
0.500000	0.000000	1230	9418	10
0.500000	0.000000	1149	9389	6
0.500000	0.000000	1182	9379	8
0.500000	0.000000	1143	9396	8
0.500000	0.000000	1131	9414	10
0.500000	0.000000	1200	9400	10
0.500000	0.000000	1079	9376	10
0.500000	0.000000	1159	9446	7
0.500000	0.000000	1099	9381	10
0.500000	0.000000	1118	9334	6
0.500000	0.000000	1037	8929	12
0.500000	0.000000	1139	9258	9
0.500000	0.000000	1099	9295	14
0.500000	0.000000	1129	9395	4
0.500000	0.000000	1137	9425	8
0.500000	0.000000	1113	9430	6
0.500000	0.000000	1129	9297	10
0.500000	0.000000	1190	9357	0
0.500000	0.000000	1167	9303	6
0.500000	0.000000	1096	9404	4
0.500000	0.000000	1211	9402	14
0.500000	0.000000	1187	9325	12
0.500000	0.000000	1093	9339	4
0.500000	0.000000	1162	9400	9
0.500000	0.000000	1157	9387	13
0.500000	0.000000	1133	9311	13
0.500000	0.000000	1161	9339	6
0.500000	0.000000	1096	9400	13
0.500000	0.000000	1150	9369	10
0.500000	0.000000	1137	9318	3
0.500000	0.000000	1157	9354	5
0.500000	0.000000	1147	9297	3
0.500000	0.000000	1137	9229	14
0.500000	0.000000	1188	9450	10
0.500000	0.000000	1096	9440	5
0.500000	0.000000	1131	9347	8
0.500000	0.000000	1132	9339	12
0.500000	0.000000	1203	9362	9
0.500000	0.000000	1145	9416	10
0.500000	0.000000	1143	9431	12
0.500000	0.000000	1109	9406	6
0.500000	0.000000	1131	9432	7
0.500000	0.000000	1222	9415	13
0.500000	0.000000	1166	9452	11
0.500000	0.000000	1086	9339	6
0.500000	0.000000	1158	9383	10
0.500000	0.000000	1097	9350	11
0.500000	0.000000	1247	9441	6
0.500000	0.000000	1146	9393	9
0.500000	0.000000	1160	9438	8
0.500000	0.000000	1112	8981	7
0.500000	0.000000	1161	9397	10
0.500000	0.000000	1182	9364	4
0.500000	0.000000	1117	9417	8
0.500000	0.000000	1160	9265	9
0.500000	0.000000	1150	9410	4
0.500000	0.000000	1069	9484	12
0.500000	0.000000	1095	9412	6
0.500000	0.000000	1119	9256	9
0.500000	0.000000	1079	9375	11
0.500000	0.000000	1154	9346	11
0.500000	0.000000	1113	9341	6
0.500000	0.000000	1153	9321	6
0.500000	0.000000	1104	9513	6
0.500000	0.000000	1158	9418	12
0.500000	0.000000	1232	9460	5
0.500000	0.000000	1207	9403	9
0.500000	0.000000	1148	9437	7
0.500000	0.000000	1154	9434	3
0.500000	0.000000	1131	9425	8
0.500000	0.000000	1056	9420	10
0.500000	0.000000	1213	9338	13
0.500000	0.000000	1121	9379	10
0.500000	0.000000	1118	9408	8
0.500000	0.000000	1054	9375	3
0.500000	0.000000	1170	9383	6
0.500000	0.000000	1105	9422	10
0.500000	0.000000	1134	9370	4
0.500000	0.000000	1229	9339	11
0.500000	0.000000	1168	9382	13
0.500000	0.000000	1121	9357	7
0.500000	0.000000	1178	9387	11
0.500000	0.000000	1143	9419	3
0.500000	0.000000	1109	9440	10
0.500000	0.000000	1111	9367	10
0.500000	0.000000	1162	9479	6
0.500000	0.000000	1131	9511	8
0.500000	0.000000	1092	9349	14
0.500000	0.000000	1094	9408	9
0.500000	0.000000	1132	9379	5
0.500000	0.000000	1030	9152	14
0.500000	0.000000	1149	9324	4
0.500000	0.000000	1084	9363	10
0.500000	0.000000	1200	9453	11
0.500000	0.000000	1166	9483	8
0.500000	0.000000	1128	9355	8
0.500000	0.000000	1206	9315	11
0.500000	0.000000	1114	9452	3
0.500000	0.000000	1102	9341	7
0.500000	0.000000	1201	9425	8
0.500000	0.000000	1188	9288	7
0.500000	0.000000	1216	9388	14
0.500000	0.000000	1159	9395	6
0.500000	0.000000	1166	9347	5
0.500000	0.000000	1138	9286	7
0.500000	0.000000	1177	9386	5
0.500000	0.000000	1138	9412	7
0.500000	0.000000	1145	9407	10
0.500000	0.000000	1114	9458	8
0.500000	0.000000	1126	9416	8
0.500000	0.000000	1086	9391	7
0.500000	0.000000	1116	9473	13
0.500000	0.000000	1122	9436	12
0.500000	0.000000	1133	9323	12
0.500000	0.000000	1136	9505	8
0.500000	0.000000	1115	9374	10
0.500000	0.000000	1124	9448	12
0.500000	0.000000	1232	9334	6
0.500000	0.000000	1185	9436	7
0.500000	0.000000	1092	9411	7
0.500000	0.000000	1095	9372	6
0.500000	0.000000	1209	9337	10
0.500000	0.000000	1154	9457	7
0.500000	0.000000	1156	9386	7
0.500000	0.000000	1116	9403	16
0.500000	0.000000	1210	9406	7
0.500000	0.000000	1151	9352	6
0.500000	0.000000	1158	9391	8
0.500000	0.000000	1177	9424	6
0.500000	0.000000	1197	9455	10
0.500000	0.000000	1078	9040	11
0.500000	0.000000	1151	9434	4
0.500000	0.000000	1062	9396	7
0.500000	0.000000	1115	9383	10
0.500000	0.000000	1160	9449	8
0.500000	0.000000	1165	9456	6
0.500000	0.000000	1198	9485	9
0.500000	0.000000	1152	9325	5
0.500000	0.000000	1094	9417	4
0.500000	0.000000	1226	9387	7
0.500000	0.000000	1155	9297	11
0.500000	0.000000	1088	9418	10
0.500000	0.000000	1127	9456	12
0.500000	0.000000	1098	9260	7
0.500000	0.000000	1114	9383	17
0.500000	0.000000	1123	9308	8
0.500000	0.000000	1154	9509	5
0.500000	0.000000	1093	9356	7
0.500000	0.000000	1184	9319	7
0.500000	0.000000	1154	9374	8
0.500000	0.000000	1186	9352	8
0.500000	0.000000	1144	9435	5
0.500000	0.000000	1105	9413	14
0.500000	0.000000	1088	9329	6
0.500000	0.000000	1114	9288	7
0.500000	0.000000	1065	9394	8
0.500000	0.000000	1177	9481	11
0.500000	0.000000	1230	9309	7
0.500000	0.000000	1184	9389	5
0.500000	0.000000	1122	9363	4
0.500000	0.000000	1200	9323	9
0.500000	0.000000	1118	9345	7
0.500000	0.000000	1136	9383	7
0.500000	0.000000	1184	9330	17
0.500000	0.000000	1119	9444	5
0.500000	0.000000	1117	9401	9
0.500000	0.000000	1239	9482	9
0.500000	0.000000	1170	9455	5
0.500000	0.000000	1080	9407	5
0.500000	0.000000	1123	9449	14
0.500000	0.000000	1102	8935	6
0.500000	0.000000	1137	9400	7
0.500000	0.000000	1119	9409	10
0.500000	0.000000	1138	9384	6
0.500000	0.000000	1092	9362	8
0.500000	0.000000	1054	9373	5
0.500000	0.000000	1079	9348	7
0.500000	0.000000	1103	9417	9
0.500000	0.000000	1157	9437	9
0.500000	0.000000	1095	9355	6
0.500000	0.000000	1169	9367	6
0.500000	0.000000	1153	9455	9
0.500000	0.000000	1112	9386	10
0.500000	0.000000	1156	9366	12
0.500000	0.000000	1126	9543	7
0.500000	0.000000	1076	9225	6
0.500000	0.000000	1115	9376	8
0.500000	0.000000	1224	9464	11
0.500000	0.000000	1108	9386	5
0.500000	0.000000	1115	9390	5
0.500000	0.000000	1150	9397	12
0.500000	0.000000	1146	9337	8
0.500000	0.000000	1119	9251	6
0.500000	0.000000	1132	9468	6
0.500000	0.000000	1136	9406	8
0.500000	0.000000	1204	9468	7
0.500000	0.000000	1116	9408	7
0.500000	0.000000	1104	9402	11
0.500000	0.000000	1197	9355	9
0.500000	0.000000	1186	9436	5
0.500000	0.000000	1206	9524	11
0.500000	0.000000	1108	9384	9
0.500000	0.000000	1165	9348	13
0.500000	0.000000	1090	9369	13
0.500000	0.000000	1149	9396	11
0.500000	0.000000	1171	9363	10
0.500000	0.000000	1104	9347	10
0.500000	0.000000	1099	9465	5
0.500000	0.000000	1151	9425	6
0.500000	0.000000	1157	9392	6
0.500000	0.000000	1098	8978	11
0.500000	0.000000	1103	9333	7
0.500000	0.000000	1162	9346	10
0.500000	0.000000	1086	9337	2
0.500000	0.000000	1110	9388	11
0.500000	0.000000	1126	9345	7
0.500000	0.000000	1112	9380	7
0.500000	0.000000	1147	9371	3
0.500000	0.000000	1135	9340	10
0.500000	0.000000	1169	9376	12
0.500000	0.000000	1130	9460	5
0.500000	0.000000	1162	9352	3
0.500000	0.000000	1176	9405	11
0.500000	0.000000	1133	9429	12
0.500000	0.000000	1167	9390	8
0.500000	0.000000	1110	9449	16
0.500000	0.000000	1117	9312	7
0.500000	0.000000	1120	9418	4
0.500000	0.000000	1209	9270	8
0.500000	0.000000	1150	9370	6
0.500000	0.000000	1113	9433	6
0.500000	0.000000	1133	9424	9
0.500000	0.000000	1104	9455	4
0.500000	0.000000	1170	9388	6
0.500000	0.000000	1159	9319	11
0.500000	0.000000	1157	9480	3
0.500000	0.000000	1129	9330	5
0.500000	0.000000	1167	9346	12
0.500000	0.000000	1211	9406	3
0.500000	0.000000	1104	9463	7
0.500000	0.000000	1037	9450	4
0.500000	0.000000	1069	9288	11
0.500000	0.000000	1135	9407	6
0.500000	0.000000	1188	9273	11
0.500000	0.000000	1148	9255	10
0.500000	0.000000	1159	9381	11
0.500000	0.000000	1169	9392	9
0.500000	0.000000	1122	9401	3
0.500000	0.000000	1168	9353	10
0.500000	0.000000	1135	9364	7
0.500000	0.000000	1088	8988	9
0.500000	0.000000	1144	9362	9
0.500000	0.000000	1148	9432	10
0.500000	0.000000	1106	9454	9
0.500000	0.000000	1148	9296	12
0.500000	0.000000	1142	9319	5
0.500000	0.000000	1181	9326	9
0.500000	0.000000	1191	9327	9
0.500000	0.000000	1182	9319	9
0.500000	0.000000	1149	9335	10
0.500000	0.000000	1186	9434	9
0.500000	0.000000	1171	9436	5
0.500000	0.000000	1167	9430	12
0.500000	0.000000	1076	9226	9
0.500000	0.000000	1127	9364	9
0.500000	0.000000	1181	9335	11
0.500000	0.000000	1131	9435	12
0.500000	0.000000	1204	9401	11
0.500000	0.000000	1149	9365	8
0.500000	0.000000	1087	9382	7
0.500000	0.000000	1211	9312	9
0.500000	0.000000	1130	9349	8
0.500000	0.000000	1168	9379	8
0.500000	0.000000	1145	9336	7
0.500000	0.000000	1116	9326	10
0.500000	0.000000	1092	9429	6
0.500000	0.000000	1128	9404	9
0.500000	0.000000	1129	9469	8
0.500000	0.000000	1178	9329	7
0.500000	0.000000	1109	9394	10
0.500000	0.000000	1170	9400	10
0.500000	0.000000	1131	9417	9
0.500000	0.000000	1149	9402	12
0.500000	0.000000	1185	9316	6
0.500000	0.000000	1155	9404	13
0.500000	0.000000	1135	9418	7
0.500000	0.000000	1167	9467	16
0.500000	0.000000	1210	9396	7
0.500000	0.000000	1144	9372	2
0.500000	0.000000	1185	9442	11
0.500000	0.000000	1100	8992	8
0.500000	0.000000	1209	9403	12
0.500000	0.000000	1075	9423	6
0.500000	0.000000	1155	9394	8
0.500000	0.000000	1074	9282	12
0.500000	0.000000	1164	9341	5
0.500000	0.000000	1092	9397	7
0.500000	0.000000	1115	9386	7
0.500000	0.000000	1198	9389	3
0.500000	0.000000	1178	9358	11
0.500000	0.000000	1111	9257	13
0.500000	0.000000	1126	9385	11
0.500000	0.000000	1189	9349	6
0.500000	0.000000	1103	9362	7
0.500000	0.000000	1108	9301	6
0.500000	0.000000	1174	9415	10
0.500000	0.000000	1147	9302	7
0.500000	0.000000	1142	9433	10
0.500000	0.000000	1114	9365	6
0.500000	0.000000	1150	9380	9
0.500000	0.000000	1134	9316	9
0.500000	0.000000	1140	9324	5
0.500000	0.000000	1129	9272	9
0.500000	0.000000	1098	9388	7
0.500000	0.000000	1209	9335	8
0.500000	0.000000	1097	9389	8
0.500000	0.000000	1146	9433	9
0.500000	0.000000	1133	9400	7
0.500000	0.000000	1124	9293	9
0.500000	0.000000	1158	9317	10
0.500000	0.000000	1195	9450	12
0.500000	0.000000	1178	9338	12
0.500000	0.000000	1155	9394	9
0.500000	0.000000	1083	9365	9
0.500000	0.000000	1124	9435	11
0.500000	0.000000	1178	9329	7
0.500000	0.000000	1146	9442	8
0.500000	0.000000	1195	9334	9
0.500000	0.000000	1102	9346	10
0.500000	0.000000	1197	9378	11
0.500000	0.000000	1060	9035	5
0.500000	0.000000	1125	9415	10
0.500000	0.000000	1125	9411	9
0.500000	0.000000	1139	9466	7
0.500000	0.000000	1085	9407	7
0.500000	0.000000	1177	9391	5
0.500000	0.000000	1175	9454	10
0.500000	0.000000	1103	9385	10
0.500000	0.000000	1174	9476	7
0.500000	0.000000	1163	9372	9
0.500000	0.000000	1148	9435	8
0.500000	0.000000	1178	9380	4
0.500000	0.000000	1116	9339	8
0.500000	0.000000	1117	9432	10
0.500000	0.000000	1116	9402	16
0.500000	0.000000	1141	9353	8
0.500000	0.000000	1171	9399	7
0.500000	0.000000	1143	9500	12
0.500000	0.000000	1112	9423	6
0.500000	0.000000	1062	9375	9
0.500000	0.000000	1157	9414	8
0.500000	0.000000	1149	9359	6
0.500000	0.000000	1105	9297	8
0.500000	0.000000	1119	9379	11
0.500000	0.000000	1177	9295	7
0.500000	0.000000	1128	9428	4
0.500000	0.000000	1134	9429	5
0.500000	0.000000	1205	9416	6
0.500000	0.000000	1161	9430	9
0.500000	0.000000	1163	9264	7
0.500000	0.000000	1129	9365	8
0.500000	0.000000	1179	9364	6
0.500000	0.000000	1110	9420	11
0.500000	0.000000	1159	9384	9
0.500000	0.000000	1108	9312	2
0.500000	0.000000	1096	9401	8
0.500000	0.000000	1107	9265	7
0.500000	0.000000	1151	9316	4
0.500000	0.000000	1105	9317	11
0.500000	0.000000	1168	9311	7
0.500000	0.000000	1068	9110	5
0.500000	0.000000	1152	9261	8
0.500000	0.000000	1119	9280	7
0.500000	0.000000	1166	9371	8
0.500000	0.000000	1194	9351	15
0.500000	0.000000	1129	9410	4
0.500000	0.000000	1116	9474	8
0.500000	0.000000	1117	9385	9
0.500000	0.000000	1067	9393	2
0.500000	0.000000	1168	9423	9
0.500000	0.000000	1135	9468	6
0.500000	0.000000	1061	9367	8
0.500000	0.000000	1128	9465	4
0.500000	0.000000	1065	9460	7
0.500000	0.000000	1159	9403	6
0.500000	0.000000	1080	9407	10
0.500000	0.000000	1136	9428	10
0.500000	0.000000	1132	9440	6
0.500000	0.000000	1158	9374	13
0.500000	0.000000	1124	9392	9
0.500000	0.000000	1111	9419	11
0.500000	0.000000	1141	9546	12
0.500000	0.000000	1163	9337	9
0.500000	0.000000	1183	9454	8
0.500000	0.000000	1106	9449	12
0.500000	0.000000	1151	9405	8
0.500000	0.000000	1141	9407	7
0.500000	0.000000	1111	9350	7
0.500000	0.000000	1125	9354	8
0.500000	0.000000	1148	9404	9
0.500000	0.000000	1204	9469	5
0.500000	0.000000	1255	9389	11
0.500000	0.000000	1108	9404	11
0.500000	0.000000	1161	9446	6
0.500000	0.000000	1158	9399	14
0.500000	0.000000	1167	9505	7
0.500000	0.000000	1095	9443	4
0.500000	0.000000	1080	9421	7
0.500000	0.000000	1160	9402	8
0.500000	0.000000	1105	9443	6
0.500000	0.000000	1138	9019	10
0.500000	0.000000	1176	9453	12
0.500000	0.000000	1175	9474	8
0.500000	0.000000	1168	9357	7
0.500000	0.000000	1169	9382	6
0.500000	0.000000	1221	9424	10
0.500000	0.000000	1145	9389	2
0.500000	0.000000	1137	9467	13
0.500000	0.000000	1223	9434	12
0.500000	0.000000	1162	9367	8
0.500000	0.000000	1200	9541	7
0.500000	0.000000	1172	9325	5
0.500000	0.000000	1083	9400	9
0.500000	0.000000	1204	9397	10
0.500000	0.000000	1170	9587	6
0.500000	0.000000	1104	9415	7
0.500000	0.000000	1207	9519	10
0.500000	0.000000	1131	9440	6
0.500000	0.000000	1113	9526	11
0.500000	0.000000	1212	9400	15
0.500000	0.000000	1125	9449	4
0.500000	0.000000	1101	9370	7
0.500000	0.000000	1184	9446	10
0.500000	0.000000	1228	9392	9
0.500000	0.000000	1117	9498	7
0.500000	0.000000	1182	9394	6
0.500000	0.000000	1083	9383	11
0.500000	0.000000	1152	9392	6
0.500000	0.000000	1147	9411	4
0.500000	0.000000	1110	9403	8
0.500000	0.000000	1145	9385	13
0.500000	0.000000	1108	9515	11
0.500000	0.000000	1134	9434	9
0.500000	0.000000	1169	9519	7
0.500000	0.000000	1160	9429	7
0.500000	0.000000	1148	9375	14
0.500000	0.000000	1214	9445	9
0.500000	0.000000	1163	9424	9
0.500000	0.000000	1117	9390	5
0.500000	0.000000	1196	9477	15
0.500000	0.000000	1054	9130	10
0.500000	0.000000	1141	9437	9
0.500000	0.000000	1094	9360	18
0.500000	0.000000	1174	9380	12
0.500000	0.000000	1215	9408	8
0.500000	0.000000	1167	9528	12
0.500000	0.000000	1169	9332	5
0.500000	0.000000	1115	9426	7
0.500000	0.000000	1169	9527	7
0.500000	0.000000	1208	9388	15
0.500000	0.000000	1099	9388	8
0.500000	0.000000	1170	9510	11
0.500000	0.000000	1131	9317	8
0.500000	0.000000	1102	9484	10
0.500000	0.000000	1215	9439	6
0.500000	0.000000	1129	9451	7
0.500000	0.000000	1180	9348	10
0.500000	0.000000	1180	9398	17
0.500000	0.000000	1121	9418	9
0.500000	0.000000	1166	9451	13
0.500000	0.000000	1179	9347	7
0.500000	0.000000	1138	9422	15
0.500000	0.000000	1183	9442	13
0.500000	0.000000	1098	9369	19
0.500000	0.000000	1167	9415	8
0.500000	0.000000	1132	9479	10
0.500000	0.000000	1174	9358	7
0.500000	0.000000	1098	9377	6
0.500000	0.000000	1147	9376	5
0.500000	0.000000	1132	9418	6
0.500000	0.000000	1166	9401	21
0.500000	0.000000	1060	9562	11
0.500000	0.000000	1197	9428	6
0.500000	0.000000	1100	9422	3
0.500000	0.000000	1144	9456	6
0.500000	0.000000	1075	9359	6
0.500000	0.000000	1128	9393	11
0.500000	0.000000	1165	9310	10
0.500000	0.000000	1189	9313	9
0.500000	0.000000	1184	9473	6
0.500000	0.000000	1073	8946	8
0.500000	0.000000	1191	9514	6
0.500000	0.000000	1133	9339	6
0.500000	0.000000	1097	9465	4
0.500000	0.000000	1167	9439	4
0.500000	0.000000	1204	9450	10
0.500000	0.000000	1105	9514	10
0.500000	0.000000	1158	9471	4
0.500000	0.000000	1151	9372	11
0.500000	0.000000	1223	9455	13
0.500000	0.000000	1174	9514	9
0.500000	0.000000	1063	9559	11
0.500000	0.000000	1095	9383	6
0.500000	0.000000	1218	9369	6
0.500000	0.000000	1076	9400	7
0.500000	0.000000	1100	9409	10
0.500000	0.000000	1114	9421	11
0.500000	0.000000	1057	9388	8
0.500000	0.000000	1136	9426	8
0.500000	0.000000	1129	9379	8
0.500000	0.000000	1113	9338	10
0.500000	0.000000	1132	9500	13
0.500000	0.000000	1118	9427	7
0.500000	0.000000	1154	9474	5
0.500000	0.000000	1129	9460	10
0.500000	0.000000	1170	9472	14
0.500000	0.000000	1133	9427	6
0.500000	0.000000	1152	9280	10
0.500000	0.000000	1078	9404	5
0.500000	0.000000	1174	9365	8
0.500000	0.000000	1091	9477	16
0.500000	0.000000	1181	9379	23
0.500000	0.000000	1089	9381	7
0.500000	0.000000	1155	9373	14
0.500000	0.000000	1146	9267	15
0.500000	0.000000	1112	9424	12
0.500000	0.000000	1177	9467	7
0.500000	0.000000	1141	9407	3
0.500000	0.000000	1063	9470	5
0.500000	0.000000	1173	9390	13
0.500000	0.000000	1157	9119	10
0.500000	0.000000	1182	9414	10
0.500000	0.000000	1152	9404	7
0.500000	0.000000	1158	9371	7
0.500000	0.000000	1150	9346	7
0.500000	0.000000	1160	9398	10
0.500000	0.000000	1136	9427	14
0.500000	0.000000	1115	9332	8
0.500000	0.000000	1175	9370	11
0.500000	0.000000	1216	9426	12
0.500000	0.000000	1191	9355	12
0.500000	0.000000	1134	9437	6
0.500000	0.000000	1074	9426	14
0.500000	0.000000	1199	9385	6
0.500000	0.000000	1113	9427	10
0.500000	0.000000	1164	9392	10
0.500000	0.000000	1111	9332	7
0.500000	0.000000	1118	9429	13
0.500000	0.000000	1169	9357	7
0.500000	0.000000	1187	9446	9
0.500000	0.000000	1151	9458	8
0.500000	0.000000	1205	9203	9
0.500000	0.000000	1182	9388	10
0.500000	0.000000	1195	9463	13
0.500000	0.000000	1125	9496	4
0.500000	0.000000	1169	9399	16
0.500000	0.000000	1189	9360	10
0.500000	0.000000	1206	9445	6
0.500000	0.000000	1099	9427	12
0.500000	0.000000	1046	9375	11
0.500000	0.000000	1217	9445	6
0.500000	0.000000	1150	9380	5
0.500000	0.000000	1152	9399	13
0.500000	0.000000	1127	9433	14
0.500000	0.000000	1157	9520	13
0.500000	0.000000	1131	9452	9
0.500000	0.000000	1139	9427	11
0.500000	0.000000	1121	9362	6
0.500000	0.000000	1108	9438	8
0.500000	0.000000	1120	9340	7
0.500000	0.000000	1147	9047	8
0.500000	0.000000	1180	9389	8
0.500000	0.000000	1167	9440	11
0.500000	0.000000	1156	9472	6
0.500000	0.000000	1225	9378	7
0.500000	0.000000	1126	9406	7
0.500000	0.000000	1134	9475	9
0.500000	0.000000	1148	9438	6
0.500000	0.000000	1199	9490	12
0.500000	0.000000	1159	9433	6
0.500000	0.000000	1109	9428	12
0.500000	0.000000	1186	9528	6
0.500000	0.000000	1140	9410	6
0.500000	0.000000	1110	9441	10
0.500000	0.000000	1168	9479	8
0.500000	0.000000	1112	9422	11
0.500000	0.000000	1112	9358	12
0.500000	0.000000	1177	9336	9
0.500000	0.000000	1101	9454	5
0.500000	0.000000	1074	9323	10
0.500000	0.000000	1134	9295	9
0.500000	0.000000	1149	9406	8
0.500000	0.000000	1171	9301	8
0.500000	0.000000	1106	9334	12
0.500000	0.000000	1131	9416	10
0.500000	0.000000	1089	9348	4
0.500000	0.000000	1103	9337	9
0.500000	0.000000	1132	9308	4
0.500000	0.000000	1164	9373	10
0.500000	0.000000	1140	9355	11
0.500000	0.000000	1217	9288	10
0.500000	0.000000	1200	9447	12
0.500000	0.000000	1191	9367	6
0.500000	0.000000	1134	9363	6
0.500000	0.000000	1152	9332	12
0.500000	0.000000	1232	9414	4
0.500000	0.000000	1072	9373	6
0.500000	0.000000	1111	9325	6
0.500000	0.000000	1115	9357	10
0.500000	0.000000	1183	9426	10
0.500000	0.000000	1054	8981	6
0.500000	0.000000	1090	9355	13
0.500000	0.000000	1159	9409	9
0.500000	0.000000	1156	9380	6
0.500000	0.000000	1152	9408	4
0.500000	0.000000	1070	9473	8
0.500000	0.000000	1136	9399	11
0.500000	0.000000	1083	9328	3
0.500000	0.000000	1142	9403	8
0.500000	0.000000	1115	9428	8
0.500000	0.000000	1115	9309	8
0.500000	0.000000	1156	9430	10
0.500000	0.000000	1149	9450	6
0.500000	0.000000	1131	9350	9
0.500000	0.000000	1144	9456	11
0.500000	0.000000	1125	9447	10
0.500000	0.000000	1138	9434	10
0.500000	0.000000	1125	9419	7
0.500000	0.000000	1151	9414	15
0.500000	0.000000	1129	9419	10
0.500000	0.000000	1212	9462	7
0.500000	0.000000	1138	9319	15
0.500000	0.000000	1130	9348	10
0.500000	0.000000	1098	9411	4
0.500000	0.000000	1117	9404	12
0.500000	0.000000	1135	9533	6
0.500000	0.000000	1118	9604	13
0.500000	0.000000	1192	9487	4
0.500000	0.000000	1110	9500	6
0.500000	0.000000	1083	9574	8
0.500000	0.000000	1146	9454	4
0.500000	0.000000	1171	9411	5
0.500000	0.000000	1205	9422	16
0.500000	0.000000	1039	9382	8
0.500000	0.000000	1110	9438	8
0.500000	0.000000	1196	9478	5
0.500000	0.000000	1149	9423	11
0.500000	0.000000	1087	9451	11
0.500000	0.000000	1160	9450	16
0.500000	0.000000	1157	9406	9
0.500000	0.000000	1124	9062	3
0.500000	0.000000	1153	9439	6
0.500000	0.000000	1170	9431	11
0.500000	0.000000	1112	9533	9
0.500000	0.000000	1142	9537	10
0.500000	0.000000	1134	9385	11
0.500000	0.000000	1125	9407	9
0.500000	0.000000	1115	9431	10
0.500000	0.000000	1150	9491	13
0.500000	0.000000	1153	9360	15
0.500000	0.000000	1207	9460	6
0.500000	0.000000	1123	9465	6
0.500000	0.000000	1111	9363	7
0.500000	0.000000	1158	9436	5
0.500000	0.000000	1170	9465	10
0.500000	0.000000	1126	9378	9
0.500000	0.000000	1186	9346	9
0.500000	0.000000	1169	9385	7
0.500000	0.000000	1151	9352	4
0.500000	0.000000	1174	9484	7
0.500000	0.000000	1130	9455	5
0.500000	0.000000	1107	9385	6
0.500000	0.000000	1116	9424	18
0.500000	0.000000	1083	9409	7
0.500000	0.000000	1118	9374	7
0.500000	0.000000	1161	9462	7
0.500000	0.000000	1133	9469	11
0.500000	0.000000	1047	9485	10
0.500000	0.000000	1157	9419	11
0.500000	0.000000	1081	9408	9
0.500000	0.000000	1114	9400	9
0.500000	0.000000	1197	9381	6
0.500000	0.000000	1176	9430	10
0.500000	0.000000	1088	9473	10
0.500000	0.000000	1040	9419	7
0.500000	0.000000	1173	9402	10
0.500000	0.000000	1207	9438	6
0.500000	0.000000	1170	9422	12
0.500000	0.000000	1216	9436	11
0.500000	0.000000	1084	9406	6
0.500000	0.000000	1106	9042	7
0.500000	0.000000	1152	9451	8
0.500000	0.000000	1124	9503	12
0.500000	0.000000	1161	9477	6
0.500000	0.000000	1120	9430	6
0.500000	0.000000	1116	9472	13
0.500000	0.000000	1187	9575	5
0.500000	0.000000	1137	9569	6
0.500000	0.000000	1131	9407	11
0.500000	0.000000	1092	9504	9
0.500000	0.000000	1143	9530	5
0.500000	0.000000	1101	9424	6
0.500000	0.000000	1046	9572	6
0.500000	0.000000	1101	9351	6
0.500000	0.000000	1089	9411	6
0.500000	0.000000	1141	9427	3
0.500000	0.000000	1186	9481	11
0.500000	0.000000	1128	9492	4
0.500000	0.000000	1105	9480	17
0.500000	0.000000	1099	9361	11
0.500000	0.000000	1185	9412	3
0.500000	0.000000	1102	9426	8
0.500000	0.000000	1178	9402	14
0.500000	0.000000	1173	9462	10
0.500000	0.000000	1161	9405	9
0.500000	0.000000	1192	9393	8
0.500000	0.000000	1170	9497	6
0.500000	0.000000	1122	9366	9
0.500000	0.000000	1081	9438	7
0.500000	0.000000	1179	9349	10
0.500000	0.000000	1124	9459	9
0.500000	0.000000	1189	9395	8
0.500000	0.000000	1084	9451	8
0.500000	0.000000	1114	9547	9
0.500000	0.000000	1180	9442	6
0.500000	0.000000	1203	9395	12
0.500000	0.000000	1128	9410	8
0.500000	0.000000	1154	9316	15
0.500000	0.000000	1111	9468	7
0.500000	0.000000	1146	9517	4
0.500000	0.000000	1158	9027	6
0.500000	0.000000	1152	9334	11
0.500000	0.000000	1137	9316	6
0.500000	0.000000	1167	9364	9
0.500000	0.000000	1166	9470	14
0.500000	0.000000	1181	9461	8
0.500000	0.000000	1187	9296	13
0.500000	0.000000	1110	9377	8
0.500000	0.000000	1089	9293	4
0.500000	0.000000	1128	9303	11
0.500000	0.000000	1165	9382	11
0.500000	0.000000	1097	9401	4
0.500000	0.000000	1136	9408	11
0.500000	0.000000	1146	9366	12
0.500000	0.000000	1143	9371	12
0.500000	0.000000	1154	9379	9
0.500000	0.000000	1135	9446	3
0.500000	0.000000	1082	9414	11
0.500000	0.000000	1177	9439	4
0.500000	0.000000	1266	9389	9
0.500000	0.000000	1096	9447	8
0.500000	0.000000	1153	9364	8
0.500000	0.000000	1176	9414	3
0.500000	0.000000	1114	9497	6
0.500000	0.000000	1066	9477	7
0.500000	0.000000	1113	9454	14
0.500000	0.000000	1102	9364	6
0.500000	0.000000	1144	9418	3
0.500000	0.000000	1167	9370	5
0.500000	0.000000	1116	9404	9
0.500000	0.000000	1117	9408	13
0.500000	0.000000	1210	9402	14
0.500000	0.000000	1095	9444	6
0.500000	0.000000	1083	9373	7
0.500000	0.000000	1174	9369	11
0.500000	0.000000	1067	9381	9
0.500000	0.000000	1097	9354	7
0.500000	0.000000	1176	9384	10
0.500000	0.000000	1123	9352	16
0.500000	0.000000	1073	9395	9
0.500000	0.000000	1051	8992	6
0.500000	0.000000	1179	9396	1
0.500000	0.000000	1131	9467	8
0.500000	0.000000	1177	9415	8
0.500000	0.000000	1134	9427	10
0.500000	0.000000	1105	9365	4
0.500000	0.000000	1217	9403	6
0.500000	0.000000	1121	9341	5
0.500000	0.000000	1008	9445	5
0.500000	0.000000	1248	9393	7
0.500000	0.000000	1121	9408	5
0.500000	0.000000	1150	9459	11
0.500000	0.000000	1102	9444	10
0.500000	0.000000	1127	9392	8
0.500000	0.000000	1120	9367	7
0.500000	0.000000	1132	9335	9
0.500000	0.000000	1147	9341	8
0.500000	0.000000	1054	9368	19
0.500000	0.000000	1174	9441	16
0.500000	0.000000	1143	9425	10
0.500000	0.000000	1101	9349	3
0.500000	0.000000	1138	9465	4
0.500000	0.000000	1083	9465	7
0.500000	0.000000	1116	9392	8
0.500000	0.000000	1142	9429	9
0.500000	0.000000	1102	9448	13
0.500000	0.000000	1103	9348	15
0.500000	0.000000	1098	9419	7
0.500000	0.000000	1148	9448	4
0.500000	0.000000	1094	9337	7
0.500000	0.000000	1226	9399	18
0.500000	0.000000	1119	9340	15
0.500000	0.000000	1172	9457	10
0.500000	0.000000	1111	9497	7
0.500000	0.000000	1167	9339	13
0.500000	0.000000	1166	9377	9
0.500000	0.000000	1127	9444	8
0.500000	0.000000	1129	9537	4
0.500000	0.000000	1149	9399	3
0.500000	0.000000	1135	9388	5
0.500000	0.000000	1085	9141	19
0.500000	0.000000	1157	9401	4
0.500000	0.000000	1132	9391	12
0.500000	0.000000	1115	9383	10
0.500000	0.000000	1154	9479	9
0.500000	0.000000	1179	9431	8
0.500000	0.000000	1227	9406	9
0.500000	0.000000	1052	9337	6
0.500000	0.000000	1125	9393	14
0.500000	0.000000	1131	9372	9
0.500000	0.000000	1159	9486	9
0.500000	0.000000	1113	9342	7
0.500000	0.000000	1102	9473	11
0.500000	0.000000	1132	9316	9
0.500000	0.000000	1179	9424	10
0.500000	0.000000	1107	9338	14
0.500000	0.000000	1210	9377	9
0.500000	0.000000	1083	9377	10
0.500000	0.000000	1071	9361	10
0.500000	0.000000	1219	9420	14
0.500000	0.000000	1209	9407	11
0.500000	0.000000	1123	9505	6
0.500000	0.000000	1110	9526	15
0.500000	0.000000	1078	9408	8
0.500000	0.000000	1110	9449	13
0.500000	0.000000	1210	9435	13
0.500000	0.000000	1137	9458	9
0.500000	0.000000	1162	9498	10
0.500000	0.000000	1147	9461	12
0.500000	0.000000	1131	9362	11
0.500000	0.000000	1104	9588	12
0.500000	0.000000	1123	9436	7
0.500000	0.000000	1228	9505	11
0.500000	0.000000	1110	9538	4
0.500000	0.000000	1121	9499	10
0.500000	0.000000	1173	9453	5
0.500000	0.000000	1207	9452	10
0.500000	0.000000	1129	9463	6
0.500000	0.000000	1138	9524	10
0.500000	0.000000	1045	9538	6
0.500000	0.000000	1110	9112	12
0.500000	0.000000	1215	9469	11
0.500000	0.000000	1093	9462	8
0.500000	0.000000	1083	9410	8
0.500000	0.000000	1162	9394	11
0.500000	0.000000	1100	9401	8
0.500000	0.000000	1088	9534	5
0.500000	0.000000	1159	9501	10
0.500000	0.000000	1112	9446	6
0.500000	0.000000	1133	9442	7
0.500000	0.000000	1165	9428	6
0.500000	0.000000	1134	9435	9
0.500000	0.000000	1114	9559	8
0.500000	0.000000	1200	9437	10
0.500000	0.000000	1068	9511	9
0.500000	0.000000	1166	9467	11
0.500000	0.000000	1188	9480	7
0.500000	0.000000	1096	9394	9
0.500000	0.000000	1191	9439	5
0.500000	0.000000	1143	9383	12
0.500000	0.000000	1163	9388	6
0.500000	0.000000	1102	9485	10
0.500000	0.000000	1137	9426	7
0.500000	0.000000	1153	9437	9
0.500000	0.000000	1182	9502	8
0.500000	0.000000	1111	9403	8
0.500000	0.000000	1163	9472	8
0.500000	0.000000	1165	9348	10
0.500000	0.000000	1166	9442	8
0.500000	0.000000	1115	9379	7
0.500000	0.000000	1073	9469	10
0.500000	0.000000	1104	9374	6
0.500000	0.000000	1139	9420	6
0.500000	0.000000	1125	9494	8
0.500000	0.000000	1142	9429	7
0.500000	0.000000	1172	9425	9
0.500000	0.000000	1159	9506	10
0.500000	0.000000	1125	9381	11
0.500000	0.000000	1195	9549	10
0.500000	0.000000	1161	9341	13
0.500000	0.000000	1151	9120	11
0.500000	0.000000	1199	9416	6
0.500000	0.000000	1124	9420	9
0.500000	0.000000	1243	9459	10
0.500000	0.000000	1195	9414	9
0.500000	0.000000	1203	9391	9
0.500000	0.000000	1129	9424	4
0.500000	0.000000	1233	9397	7
0.500000	0.000000	1150	9575	16
0.500000	0.000000	1101	9480	13
0.500000	0.000000	1122	9440	8
0.500000	0.000000	1099	9417	10
0.500000	0.000000	1124	9488	3
0.500000	0.000000	1108	9431	14
0.500000	0.000000	1104	9487	3
0.500000	0.000000	1152	9427	10
0.500000	0.000000	1059	9403	11
0.500000	0.000000	1169	9380	7
0.500000	0.000000	1106	9526	10
0.500000	0.000000	1105	9407	8
0.500000	0.000000	1139	9505	11
0.500000	0.000000	1132	9510	4
0.500000	0.000000	1130	9498	12
0.500000	0.000000	1164	9380	5
0.500000	0.000000	1120	9453	9
0.500000	0.000000	1194	9433	9
0.500000	0.000000	1149	9388	12
0.500000	0.000000	1142	9389	7
0.500000	0.000000	1165	9420	6
0.500000	0.000000	1143	9373	7
0.500000	0.000000	1119	9313	8
0.500000	0.000000	1121	9310	4
0.500000	0.000000	1200	9385	9
0.500000	0.000000	1089	9448	10
0.500000	0.000000	1133	9374	12
0.500000	0.000000	1108	9313	8
0.500000	0.000000	1129	9360	13
0.500000	0.000000	1177	9315	8
0.500000	0.000000	1187	9293	11
0.500000	0.000000	1138	9442	4
0.500000	0.000000	1085	9013	9
0.500000	0.000000	1205	9427	13
0.500000	0.000000	1154	9354	7
0.500000	0.000000	1136	9410	4
0.500000	0.000000	1112	9428	4
0.500000	0.000000	1122	9443	8
0.500000	0.000000	1101	9361	6
0.500000	0.000000	1122	9426	10
0.500000	0.000000	1183	9459	7
0.500000	0.000000	1151	9441	13
0.500000	0.000000	1114	9409	6
0.500000	0.000000	1139	9382	10
0.500000	0.000000	1141	9457	9
0.500000	0.000000	1075	9560	11
0.500000	0.000000	1128	9384	11
0.500000	0.000000	1120	9438	12
0.500000	0.000000	1184	9432	8
0.500000	0.000000	1082	9346	12
0.500000	0.000000	1146	9400	8
0.500000	0.000000	1210	9361	9
0.500000	0.000000	1144	9404	5
0.500000	0.000000	1135	9467	7
0.500000	0.000000	1201	9503	8
0.500000	0.000000	1127	9418	7
0.500000	0.000000	1160	9425	8
0.500000	0.000000	1098	9395	10
0.500000	0.000000	1112	9415	7
0.500000	0.000000	1169	9422	14
0.500000	0.000000	1113	9484	12
0.500000	0.000000	1131	9531	3
0.500000	0.000000	1076	9406	10
0.500000	0.000000	1132	9428	10
0.500000	0.000000	1193	9426	8
0.500000	0.000000	1104	9337	11
0.500000	0.000000	1163	9434	8
0.500000	0.000000	1222	9367	5
0.500000	0.000000	1129	9541	11
0.500000	0.000000	1129	9323	6
0.500000	0.000000	1150	9528	7
0.500000	0.000000	1138	9392	1
0.500000	0.000000	1172	8990	10
0.500000	0.000000	1146	9390	5
0.500000	0.000000	1107	9473	7
0.500000	0.000000	1108	9497	8
0.500000	0.000000	1146	9487	6
0.500000	0.000000	1164	9498	6
0.500000	0.000000	1167	9485	5
0.500000	0.000000	1125	9534	10
0.500000	0.000000	1193	9454	11
0.500000	0.000000	1198	9466	9
0.500000	0.000000	1128	9446	7
0.500000	0.000000	1059	9439	8
0.500000	0.000000	1176	9395	14
0.500000	0.000000	1129	9535	10
0.500000	0.000000	1161	9455	12
0.500000	0.000000	1112	9315	4
0.500000	0.000000	1089	9411	10
0.500000	0.000000	1189	9294	9
0.500000	0.000000	1188	9410	8
0.500000	0.000000	1124	9486	9
0.500000	0.000000	998	9467	10
0.500000	0.000000	1110	9486	8
0.500000	0.000000	1152	9374	9
0.500000	0.000000	1158	9396	7
0.500000	0.000000	1107	9407	11
0.500000	0.000000	1205	9380	5
0.500000	0.000000	1144	9329	8
0.500000	0.000000	1164	9415	14
0.500000	0.000000	1194	9466	5
0.500000	0.000000	1202	9445	8
0.500000	0.000000	1062	9462	9
0.500000	0.000000	1159	9416	11
0.500000	0.000000	1147	9472	9
0.500000	0.000000	1164	9451	12
0.500000	0.000000	1161	9299	12
0.500000	0.000000	1175	9388	9
0.500000	0.000000	1165	9380	2
0.500000	0.000000	1113	9372	4
0.500000	0.000000	1135	9337	13
0.500000	0.000000	1127	9465	8
0.500000	0.000000	1060	9025	7
0.500000	0.000000	1133	9407	8
0.500000	0.000000	1162	9444	10
0.500000	0.000000	1093	9451	8
0.500000	0.000000	1121	9444	8
0.500000	0.000000	1180	9475	9
0.500000	0.000000	1176	9525	8
0.500000	0.000000	1136	9468	10
0.500000	0.000000	1158	9307	7
0.500000	0.000000	1171	9388	14
0.500000	0.000000	1177	9461	5
0.500000	0.000000	1101	9378	7
0.500000	0.000000	1103	9487	7
0.500000	0.000000	1158	9394	6
0.500000	0.000000	1220	9457	9
0.500000	0.000000	1116	9423	13
0.500000	0.000000	1113	9412	9
0.500000	0.000000	1182	9443	8
0.500000	0.000000	1077	9478	7
0.500000	0.000000	1125	9487	8
0.500000	0.000000	1125	9417	11
0.500000	0.000000	1158	9365	11
0.500000	0.000000	1135	9312	12
0.500000	0.000000	1208	9327	12
0.500000	0.000000	1192	9384	5
0.500000	0.000000	1168	9508	8
0.500000	0.000000	1119	9392	12
0.500000	0.000000	1091	9331	9
0.500000	0.000000	1151	9436	5
0.500000	0.000000	1130	9527	3
0.500000	0.000000	1157	9405	9
0.500000	0.000000	1098	9491	8
0.500000	0.000000	1115	9378	10
0.500000	0.000000	1120	9454	6
0.500000	0.000000	1119	9387	13
0.500000	0.000000	1116	9446	6
0.500000	0.000000	1098	9381	6
0.500000	0.000000	1177	9392	9
0.500000	0.000000	1169	9364	9
0.500000	0.000000	1135	9429	8
0.500000	0.000000	1081	9038	9
0.500000	0.000000	1154	9341	10
0.500000	0.000000	1112	9313	6
0.500000	0.000000	1113	9356	6
0.500000	0.000000	1095	9418	8
0.500000	0.000000	1097	9429	8
0.500000	0.000000	1121	9367	8
0.500000	0.000000	1189	9323	8
0.500000	0.000000	1151	9419	13
0.500000	0.000000	1148	9373	9
0.500000	0.000000	1123	9406	2
0.500000	0.000000	1156	9426	5
0.500000	0.000000	1111	9408	4
0.500000	0.000000	1170	9347	9
0.500000	0.000000	1161	9399	10
0.500000	0.000000	1121	9433	9
0.500000	0.000000	1134	9456	14
0.500000	0.000000	1124	9372	7
0.500000	0.000000	1135	9434	4
0.500000	0.000000	1194	9433	8
0.500000	0.000000	1207	9398	13
0.500000	0.000000	1112	9433	8
0.500000	0.000000	1044	9432	6
0.500000	0.000000	1156	9395	8
0.500000	0.000000	1132	9347	10
0.500000	0.000000	1101	9385	0
0.500000	0.000000	1111	9309	10
0.500000	0.000000	1137	9381	11
0.500000	0.000000	1144	9318	9
0.500000	0.000000	1136	9400	9
0.500000	0.000000	1200	9289	9
0.500000	0.000000	1197	9279	11
0.500000	0.000000	1144	9455	9
0.500000	0.000000	1172	9431	7
0.500000	0.000000	1109	9381	5
0.500000	0.000000	1178	9395	10
0.500000	0.000000	1186	9508	7
0.500000	0.000000	1165	9351	6
0.500000	0.000000	1100	9373	5
0.500000	0.000000	1118	9445	12
0.500000	0.000000	1058	9054	2
0.500000	0.000000	1193	9410	10
0.500000	0.000000	1115	9527	4
0.500000	0.000000	1135	9385	12
0.500000	0.000000	1242	9302	11
0.500000	0.000000	1191	9399	3
0.500000	0.000000	1158	9464	10
0.500000	0.000000	1130	9444	7
0.500000	0.000000	1047	9377	6
0.500000	0.000000	1195	9408	2
0.500000	0.000000	1141	9429	7
0.500000	0.000000	1186	9494	3
0.500000	0.000000	1132	9466	8
0.500000	0.000000	1164	9411	11
0.500000	0.000000	1106	9452	3
0.500000	0.000000	1079	9468	4
0.500000	0.000000	1086	9455	7
0.500000	0.000000	1116	9439	5
0.500000	0.000000	1120	9470	4
0.500000	0.000000	1168	9445	6
0.500000	0.000000	1072	9467	5
0.500000	0.000000	1186	9477	7
0.500000	0.000000	1170	9445	13
0.500000	0.000000	1176	9527	8
0.500000	0.000000	1183	9530	6
0.500000	0.000000	1104	9542	11
0.500000	0.000000	1072	9485	12
0.500000	0.000000	1168	9386	8
0.500000	0.000000	1134	9451	9
0.500000	0.000000	1095	9449	17
0.500000	0.000000	1149	9461	10
0.500000	0.000000	1162	9409	11
0.500000	0.000000	1189	9446	9
0.500000	0.000000	1150	9400	5
0.500000	0.000000	1157	9423	8
0.500000	0.000000	1159	9450	11
0.500000	0.000000	1095	9430	7
0.500000	0.000000	1117	9500	11
0.500000	0.000000	1166	9364	9
0.500000	0.000000	1138	9440	9
[truncated: 8,000 more rows]
